# Supplementary material for: Genome-wide association study to identify potential genetic modifiers in a canine model for Duchenne muscular dystrophy
Source: BMC Genomics. 2016 Aug 22;17(1):665. doi: 10.1186/s12864-016-2948-z (PMC4994242; doi:10.1186/s12864-016-2948-z)
Supplement: Additional file 1: Table S1. — Primer and assay information for qPCR experiments. The Gene IDs and associated Gene Names are found on the left, followed by their CFA chromosomal locations (chromosome number), and start and end positions (in bp) based on CanFam3.2. The TaqMan assays or SybrGreen primer sequences used for qPCR are presented next, along with the associated UniGene ID (where available). The remaining columns indicate which mRNA and protein sequences are associated with the investigated genes, along with the locations of the qPCR assays themselves and size of the expected amplicon. (XLSX 34 kb) [file 12864_2016_2948_MOESM1_ESM.xlsx]

## Sheet: candidate genes
Gene ID	Gene Name	TaqMan Assay ID / SybrGreen primers	Position (CanFam3.1):			UniGene ID	Interrogated Sequence		Translated Protein	Exon Boundary	Assay Location	Amplicon Length	t-test between aff/unaff:				Linear Regression
			Chr	start	end								p-value	muscle type(s)	months of age	normalizer	R2	phenotype	muscle type(s)	months of age
ACTB	actin, beta	Cf03023880_g1	3	65851207	65853623	Cfa.17735	RefSeq	XM_536230.2	XP_536230.2	2 - 2	1118	140	0.0006	MHG	6	PSMD2
ACVR2B	activin A receptor, type IIB	Cf02651640_m1	23	11222050	11228965	Cfa.41576	RefSeq	XM_542709.1	XP_542709.1	6 - 7	943	69
AHNAK	AHNAK nucleoprotein	Cf02661165_m1	18	57111600	57141529	Cfa.33413	RefSeq	XM_849966.1	XP_855059.1	4 - 5	560	122
APIP	APAF1 interacting protein	Cf02642000_m1	18	36031502	36053064	Cfa.11310	RefSeq	XM_533154.2	XP_533154.2	6 - 7	756	123
C5orf34	PREDICTED: Canis lupus familiaris chromosome 4 open reading frame, human C5orf34	L:gattgaacaccctggaccat / R:tctgggtcagtcttctgcac	4	66496166	66527898	N/A	RefSeq	XM_850195	XP_855288	10-11		71
CATA_CANFA	catalase	Cf02621925_m1	18	36402618	36442061	Cfa.188	RefSeq	NM_001002984.1	NP_001002984.1	11 - 12	1438	60
							GenBank mRNA	AB012918.1		11 - 12	1438	60
								AB038231.1		11 - 12	1438	60
CCDC102A	coiled-coil domain containing 102A [Source:HGNC Symbol;Acc:28097]	cf01029884_m1	2	61787213	61800037	Cfa.42802	RefSeq	XM_544389.2	XP_544389.2	7-8	1086	75
DMD	dystrophin (muscular dystrophy, Duchenne and Becker types)	Cf02623235_m1	X	26243437	27927142	Cfa.3738	RefSeq	NM_001003343.1	NP_001003343.1	46 - 47	7063	123	0.0027	CT	6	DTNA
								XM_850502.1	XP_855595.1	44 - 45	6683	123
							GenBank mRNA	AF070485.1	-	46 - 47	7063	123
								GU137540.1	-	-	6774	123
DMD-2	dystrophin (muscular dystrophy, Duchenne and Becker types) (assay 2)	Cf02623268_m1	X	26243437	27927142	Cfa.3738	RefSeq	NM_001003343.1	NP_001003343.1	7 - 8	936	130	0.0001	MHG	6	LMNA
								XM_850502.1	XP_855595.1	5 - 6	556	130	0.0001	CT	6	DTNA
							GenBank mRNA	AF070485.1	-	7 - 8	936	130	0.0425	MHG	12	LMNA
								GU137540.1	-	-	647	130
DMD-3	dystrophin (muscular dystrophy, Duchenne and Becker types) (assay 3)	Cf02623259_m1	X	26243437	27927142	Cfa.3738	RefSeq	NM_001003343.1	NP_001003343.1	69 - 70	10361	85	0.0012	CT	6	DTNA
								XM_850502.1	XP_855595.1	67 - 68	9981	85
							GenBank mRNA	AF070485.1	-	69 - 70	10361	85
								GU137540.1	-	-	10069	85
DSC2	desmocollin 2	Cf02624742_m1	7	61348955	61380135	Cfa.3718	RefSeq	XM_537291.2	XP_537291.2	12 - 13	2218	147
								XM_861824.1	XP_866917.1	12 - 13	2218	147
								XM_861837.1	XP_866930.1	12 - 13	2218	147
							GenBank mRNA	AJ002299.1		11 - 12	1786	147
DSG2	desmoglein 2	Cf02653980_m1	7	60963660	61010089	Cfa.20914	RefSeq	XM_547622.2	XP_547622.2	13 - 14	2291	89	0.0039	CT	12	DTNA
DTNA	dystrobrevin, alpha	Cf02654707_m1	7	58053062	58210246	Cfa.37726	RefSeq	XM_547610.2	XP_547610.2	11-12	1277	81
ESRRA	estrogen-related receptor alpha	Cf02626585_mH	18	55782337	55787322	Cfa.3916	RefSeq	NM_001002936.1	NP_001002936.1	5-6	1006	81
							GenBank mRNA	AY533243.1		5-6	1006	81
FCHO2	FCH domain only 2 [Source:HGNC Symbol;Acc:25180]	cf02683340_m1	2	58758638	58881632	Cfa.15954	RefSeq	XM_535271.2	XP_535271.2	9-10	1019	123
FHOD3	formin homology 2 domain containing 3	Cf01075922_m1	7	56457715	56912656	Cfa.34022	RefSeq	XM_537280.2	XP_537280.2	22 - 23	3433	90
FXR1	fragile X mental retardation, autosomal homolog 1 [Source:HGNC Symbol;Acc:4023]	cf02664291_m1	34	17137777	17199706	Cfa.9372	RefSeq	XM_535815.2	XP_535815.2	6-7	619	122
								XM_851057.1	XP_856150.1	6-7	619	122
								XM_851104.1	XP_856197.1	6-7	619	122
								XM_851148.1	XP_856241.1	6-7	619	122
								XM_851185.1	XP_856278.1	5-6	474	122
								XM_851271.1	XP_856364.1	6-7	619	122
								XM_851312.1	XP_856405.1	6-7	619	122
								XM_851356.1	XP_856449.1	6-7	619	122
								XM_851395.1	XP_856488.1	6-7	619	122
GK	glycerol kinase	Cf02667521_m1	X	25710178	25785771	Cfa.19596	RefSeq	XM_537989.2	XP_537989.2	13 - 14	1144	66
								XM_844916.1	XP_850009.1	18 - 19	1544	66
								XM_855173.1	XP_860266.1	17 - 18	1575	66
								XM_855212.1	XP_860305.1	4 - 5	402	66
								XM_855240.1	XP_860333.1	17 - 18	1425	66
								XM_855310.1	XP_860403.1	17 - 18	1575	66
								XM_855378.1	XP_860471.1	17 - 18	1575	66
GK-2	glycerol kinase (assay 2)	Cf02690417_m1	X	25710178	25785771	Cfa.19596	RefSeq	XM_844916.1	XP_850009.1	1 - 2	123	187
								XM_855173.1	XP_860266.1	1 - 2	172	187
								XM_855240.1	XP_860333.1	1 - 2	81	187
								XM_855310.1	XP_860403.1	1 - 2	172	187
								XM_855378.1	XP_860471.1	1 - 2	172	187
GPC5	glypican 5 [Source:HGNC Symbol;Acc:4453]	cf02652181_m1	22	45422012	45826713	Cfa.46086	RefSeq	XM_542637.2	XP_542637.2	12-13	2757	106	0.0328	MHG	6	PSMD2
													0.023	CT	12	PSMD2
GPD1L	glycerol-3-phosphate dehydrogenase 1-like	Cf02709462_m1	23	15612155	15672903	Cfa.41570	RefSeq	XM_542745.2	XP_542745.2	3 - 4	544	73	0.0116	CT	6	DTNA	0.849	ECD @ 10 stims.	CT	6
GUSB	glucuronidase, beta	Cf02622808_m1	6	3732317	3745879	Cfa.3694	RefSeq	NM_001003191.1	NP_001003191.1	11 - 12	1850	75	0.0183	CT	6	DTNA
													0.0008	CT	12	DTNA
							GenBank mRNA	AF019759.1	-	11 - 12	1850	75	0.0302	MHG	6	LMNA
HCN1	hyperpolarization activated cyclic nucleotide-gated potassium channel 1 [Source:HGNC Symbol;Acc:4845]	L:cagatggctcttactttggaga / R:agtacggcgtcccttggt	4	64776433	65163127	N/A	RefSeq	XM_850162	XP_855255	6-7		53	0.0063	CT	6	PSMD2
													0.0183	CT	12	PSMD2
LAMA1	laminin, alpha 1	Cf02704712_m1	7	76351467	76515169	Cfa.35724	RefSeq	XM_537324.2	XP_537324.2	46 - 47	7034	149
LAMB1	laminin, beta 1	Cf02664896_m1	18	15620628	15686138	Cfa.10910	RefSeq	XM_533089.2	XP_533089.2	30 - 31	4675	65	0.0175	CT	12	DTNA
								XM_851951.1	XP_857044.1	30 - 31	4672	65
LAMC1	laminin, gamma 1 (formerly LAMB2)	Cf02666574_m1	7	19443478	19487554	Cfa.3306	RefSeq	XM_537156.2	XP_537156.2	23 - 24	3657	102	0.0075	CT	6	DTNA
								XM_854273.1	XP_859366.1	6 - 7	1365	102	0.0068	CT	12	DTNA
LIPC	Canis lupus familiaris lipase, hepatic (LIPC)	L:ccatgacactccttggaaca / R:ccagagtgatggtaattttctgg	30	26535265	26574580	Cfa.13284	RefSeq	XM_535495.3	XP_535495.2	6		73	0.0344	CT	6	PSMD2
													0.0001	MHG	6	PSMD2
LMNA	lamin A/C	Cf02678125_g1	7	44673637	44691143	Cfa.3304	RefSeq	XM_537246.2	XP_537246.2	9 - 10	1948	107	0.0451	CT	12	DTNA
								XM_859341.1	XP_864434.1	9 - 10	1948	107
								XM_846715.1	XP_851808.1	9 - 10	1948	107
								XM_859394.1	XP_864487.1	9 - 10	1948	107
LPCAT2	lysophosphatidylcholine acyltransferase 2 [Source:HGNC Symbol;Acc:26032]	L:gaaaagctgacccatccagtaa / R:ggttgagtaatgttcctcttcca	2	60398530	60469192	N/A	RefSeq	XM_848987	XP_854080	2-3		50
LRP4	low density lipoprotein receptor-related protein 4	Cf02696865_m1	18	45662847	45699548	Cfa.41810	RefSeq	XM_540748.2	XP_540748.2	17 - 18	2768	98
MAP1B	microtubule-associated protein 1B [Source:HGNC Symbol;Acc:6836]	cf02666917_m1	2	58047534	58127832	Cfa.2709	RefSeq	XM_535269.2	XP_535269.2	6 - 7	7412	83
								XM_857079.1	XP_862172.1	2 - 3	6766	83
MYBPC3	myosin binding protein C, cardiac	Cf02692911_mH	18	45305475	45323027	Cfa.40941	RefSeq	NM_001048106.1	NP_001041571.1	11 - 12	1099	115
							GenBank mRNA	DQ238072.1		11 - 12	1099	115
MYOM1	myomesin 1, 185kDa	Cf02702248_m1	7	72742921	72877796	Cfa.1451	RefSeq	XM_537314.2	XP_537314.2	29 - 30	4301	162
								XM_851978.1	XP_857071.1	28 - 29	4001	162
								XM_852019.1	XP_857112.1	29 - 30	3929	162
								XM_852064.1	XP_857157.1	30 - 31	4217	162
NR0B1	nuclear receptor subfamily 0, group B, member 1	Cf02690944_u1	X	25349384	25354078	Cfa.41070	RefSeq	XM_548923.2	XP_548923.2	1 - 1	1158	92
OSBPL10	oxysterol binding protein-like 10 [Source:HGNC Symbol;Acc:16395]	cf02682236_m1	23	15763786	16057700	Cfa.37145	RefSeq	XM_542746.2	XP_542746.2	4 - 5	801	140	0.0405	CT	6	PSMD2
								XM_845430.1	XP_850523.1	4 - 5	801	140	0.0024	MHG	6	PSMD2
								XM_856458.1	XP_861551.1	4 - 5	801	140	0.002	MHG	12	PSMD2
								XM_856487.1	XP_861580.1	4 - 5	801	140
OTUD7A	OTU domain containing 7A [Source:HGNC Symbol;Acc:20718]	L:gttgagggactcaggtggag / R:attcctccaaatgggattgg	3	37348109	37547196	N/A	RefSeq	XM_844037	XP_849130	9-10		50	0.0121	MHG	6	PSMD2
PAMR1	peptidase domain containing associated with muscle regeneration 1	Cf02722461_m1	18	35511737	35567874	Cfa.41822	RefSeq	XM_540544.2	XP_540544.2	2 - 3	273	169	0.0116	CT	6	DTNA
													0.0045	CT	12	DTNA
PDE8B	phosphodiesterase 8B [Source:HGNC Symbol;Acc:8794]	cf02732619_m1	3	32179004	32330895	Cfa.25326	RefSeq	XM_546056.2	XP_546056.2	13 - 14	1216	137	0.0041	MHG	6	PSMD2
													0.002	MHG	12	PSMD2
PGK1	phosphoglycerate kinase 1	Cf02668996_g1	X	63433585	63455066	Cfa.1363	RefSeq	XM_844899.1	XP_849992.1	1 - 2	157	135
								XM_855311.1	XP_860404.1	1 - 2	157	135
								XM_855345.1	XP_860438.1	1 - 2	132	135
								XM_855379.1	XP_860472.1	1 - 2	157	135
								XM_855412.1	XP_860505.1	1 - 2	157	135
								XM_855477.1	XP_860570.1	1 - 2	157	135
								XM_855511.1	XP_860604.1	1 - 2	157	135
								XM_855541.1	XP_860634.1	1 - 2	157	135
PPIA	peptidylprolyl isomerase A (cyclophilin A)	Cf03986523_gH	16	25777336	25778058	Cfa.47864	RefSeq	XM_843327.1	XP_848420.1	1 - 1	149	92	0.0248	CT	6	DTNA
													0.0089	CT	12	DTNA
PSMD2	proteasome (prosome, macropain) 26S subunit, non-ATPase, 2 [Source:HGNC Symbol;Acc:9559]	cf02700892_g1	34	20186583	20196780	Cfa.11834	RefSeq	XM_535824.2	XP_535824.2	18 - 19	2245	149
PTPRM	protein tyrosine phosphatase, receptor type, M [Source:HGNC Symbol;Acc:9675]	cf02686843_m1	7	77146024	77641235	Cfa.2898	RefSeq	XM_537326.2	XP_537326.2	25 - 26	3006	141
PYGM	phosphorylase, glycogen, muscle	Cf02704822_m1	18	55422807	55435470	Cfa.45886	RefSeq	XM_848030.1	XP_853123.1	12 - 13	1806	107
								XM_861864.1	XP_866957.1	13 - 14	1621	107
								XM_861873.1	XP_866966.1	12 - 13	1806	107
								XM_861883.1	XP_866976.1	11 - 12	1701	107
								XM_861906.1	XP_866999.1	12 - 13	1788	107
RAPGEF1	Rap guanine nucleotide exchange factor (GEF) 1 [Source:HGNC Symbol;Acc:4568]	cf02654023_m1	9	55701365	55905845	Cfa.42253	RefSeq	XM_548407.2	XP_548407.2	22 - 23	3127	84					0.8743	ECD @ 10 stims.	CT	6
RAPSN	receptor-associated protein of the synapse	Cf02703974_m1	18	45233955	45244698	Cfa.18221	RefSeq	XM_855521.1	XP_860614.1	2 - 3	683	123
								XM_845002.1	XP_850095.1	2 - 3	683	123
SLC39A13	solute carrier family 39 (zinc transporter), member 13	Cf02678197_m1	18	45255246	45262840	Cfa.6844	RefSeq	XM_533188.2	XP_533188.1	7 - 8	836	108
SLIT2	slit homolog 2 (Drosophila) [Source:HGNC Symbol;Acc:11086]	cf02697859_m1	3	91792356	92139452	Cfa.20172	RefSeq	XM_849750.1	XP_854843.1	9 - 10	920	103
SMTNL1	smoothelin-like 1	Cf02658220_m1	18	41686146	41697653	Cfa.16660	RefSeq	XM_540610.2	XP_540610.2	7 - 8	1413	84					0.9283	ECD @ 30 stims.	CT	6
								XM_844711.1	XP_849804.1	7 - 8	1362	84
SOX2	SRY (sex determining region Y)-box 2 [Source:HGNC Symbol;Acc:11195]	cf02701282_g1	34	17859357	17862934	Cfa.41188	RefSeq	XM_545216.2	XP_545216.2	2 - 2	1358	89
SPTBN2	spectrin, beta, non-erythrocytic 2	Cf00959208_m1	18	53664220	53696101	Cfa.7000	RefSeq	XM_540827.2	XP_540827.2	11 - 12	1656	56
								XM_860192.1	XP_865285.1	11 - 12	1698	56
								XM_860209.1	XP_865302.1	11 - 12	1668	56
								XM_860225.1	XP_865318.1	11 - 12	1656	56
TERT	telomerase reverse transcriptase [Source:HGNC Symbol;Acc:11730]	cf02671897_m1	34	14294254	14312660	Cfa.114	RefSeq	NM_001031630.1	NP_001026800.1	2 - 3	1587	77
								XM_846571.1	XP_851664.1	2 - 3	1581	77	0.0001	MHG	6	PSMD2
							GenBank mRNA	AF380351.1	-	2 - 3	1587	77
THBS4	thrombospondin 4 [Source:HGNC Symbol;Acc:11788]	cf02676773_m1	3	29827736	29886837	Cfa.17529	RefSeq	XM_546047.2	XP_546047.2	8 - 9	1134	158	0.0046	CT	6	PSMD2
													0.0049	CT	12	PSMD2
													0.0466	MHG	12	PSMD2
TIMM10	translocase of inner mitochondrial membrane 10 homolog (yeast)	Cf02700252_m1	18	41703871	41706797	Cfa.19841	RefSeq	XM_533175.2	XP_533175.1	2 - 3	189	148
TMEM252 (C9orf71)	PREDICTED: Canis lupus familiaris chromosome 1 open reading frame, human C9orf7 transcript variant 1 / transmembrane protein 252 [Source:HGNC Symbol;Acc:28537]	L:catctttctcatggggcact / R:ggtagaaatctggcctgtcg	1	88818283	88814595	N/A	RefSeq	XM_846320	XP_003432662	1-2		55
TNNI2	troponin I type 2 (skeletal, fast)	Cf02676795_mH	18	49104307	49106744	Cfa.15780	RefSeq	XM_533201.2	XP_533201.2	6 - 7	493	99
								XM_845975.1	XP_851068.1	7 - 8	518	99
								XM_857947.1	XP_863040.1	7 - 8	498	99
TNNT3	troponin T type 3 (skeletal, fast)	Cf02631485_m1	18	49154526	49171168	Cfa.40879	RefSeq	XM_533202.2	XP_533202.2	13 - 14	645	58
								XM_858000.1	XP_863093.1	13 - 14	645	58
								XM_858046.1	XP_863139.1	13 - 14	870	58
TPM3	tropomyosin 3	Cf02631475_mH	7	46014006	46042028	Cfa.39320	RefSeq	XM_537261.2	XP_537261.2	2 - 3	435	72
								XM_860490.1	XP_865583.1	2 - 3	435	72
								XM_860754.1	XP_865847.1	2 - 3	435	72
								XM_860767.1	XP_865860.1	2 - 3	435	72
TTR	transthyretin	Cf02646569_m1	7	60920282	60926978	Cfa.6459	RefSeq	XM_537290.2	XP_537290.1	3 - 4	364	66
		chromosome	number of loci studied
		1	1
		2	4
		3	5
		4	2
		5	0
		6	1
		7	11
		8	0
		9	1
		10	0
		11	0
		12	0
		13	0
		14	0
		15	0
		16	1
		17	0
		18	16
		19	0
		20	0
		21	0
		22	1
		23	3
		24	0
		25	0
		26	0
		27	0		11	1
		28	0		1	4
		29	0		16	5
		30	1		3	2
		31	0		7	0
		32	0			1
		33	0		38	0
		34	4			0
		35	0			0
		36	0			0
		37	0			0
		38	0			0
		X	7			0
			58			1
						0
						0
						0
						0
						1
						0
						0
						0
						0
						0
						0
						1
						0
						0
						0
						4
						0
						0
						0
						0
						20
