# Supplementary material for: Genome-wide association study to identify potential genetic modifiers in a canine model for Duchenne muscular dystrophy
Source: BMC Genomics. 2016 Aug 22;17(1):665. doi: 10.1186/s12864-016-2948-z (PMC4994242; doi:10.1186/s12864-016-2948-z)
Supplement: Additional file 3: Table S3. — Variant Effect Predictor output for 90 SNPs found to be significantly associated with phenotypes. The legend for the table is located at the bottom of the table, along with the count numbers for each of the different variants found by Ensembl’s Variant Effect Predictor. Rows for different SNPs and the genes they affect are colored differently, and the font of the gene names are formatted differently, to indicate the muscle types (if any) in which that gene was investigated. (XLSX 35 kb) [file 12864_2016_2948_MOESM2_ESM.xlsx]

## Sheet: plink sorted by chromosome
PHENOTYPE	CHR	SNP	positions (CanFam3.1)	UNADJ	GC	BONF	HOLM	SIDAK_SS	SIDAK_SD	FDR_BH	FDR_BY
Case/control	1	BICF2G630707932	420036	0.7958	0.7958	1	1	1	1	0.9613	1
Body wt.@ 1 mo.	1	BICF2G630707932	420036	0.02155	0.06107	1	1	1	1	0.3999	1
% Body wt. gain: birth-1 month	1	BICF2G630707932	420036	0.04029	0.1328	1	1	1	1	0.3122	1
Case/control	1	BICF2G630707957	511277	0.8548	0.8548	1	1	1	1	0.9613	1
Case/control	1	BICF2P1032299	1084288	0.8548	0.8548	1	1	1	1	0.9613	1
Case/control	1	BICF2P760763	1132340	0.8548	0.8548	1	1	1	1	0.9613	1
Case/control	1	BICF2G630708111	1178399	0.8859	0.8859	1	1	1	1	0.9613	1
Case/control	1	BICF2G630708113	1214774	0.7958	0.7958	1	1	1	1	0.9613	1
Body wt.@ 1 mo.	1	BICF2G630708113	1214774	0.02155	0.06107	1	1	1	1	0.3999	1
% Body wt. gain: birth-1 month	1	BICF2G630708113	1214774	0.04029	0.1328	1	1	1	1	0.3122	1
Case/control	1	BICF2P814595	1896142	0.8859	0.8859	1	1	1	1	0.9613	1
Case/control	1	BICF2S23545226	2347264	0.7958	0.7958	1	1	1	1	0.9613	1
Body wt.@ 1 mo.	1	BICF2S23545226	2347264	0.02155	0.06107	1	1	1	1	0.3999	1
% Body wt. gain: birth-1 month	1	BICF2S23545226	2347264	0.04029	0.1325	1	1	1	1	0.3122	1
Case/control	1	BICF2S2335694	2484855	0.9221	0.9221	1	1	1	1	0.9613	1
Case/control	1	BICF2P1090882	3200422	0.8548	0.8548	1	1	1	1	0.9613	1
Case/control	1	BICF2G630708353	3419580	0.9221	0.9221	1	1	1	1	0.9613	1
Case/control	1	BICF2P389287	3480810	0.7958	0.7958	1	1	1	1	0.9613	1
Body wt.@ 1 mo.	1	BICF2P389287	3480810	0.02155	0.06107	1	1	1	1	0.3999	1
% Body wt. gain: birth-1 month	1	BICF2P389287	3480810	0.04029	0.1328	1	1	1	1	0.3122	1
Case/control	1	BICF2P232247	3778681	0.8548	0.8548	1	1	1	1	0.9613	1
Case/control	1	BICF2P322145	3964544	0.7958	0.7958	1	1	1	1	0.9613	1
Body wt.@ 1 mo.	1	BICF2P322145	3964544	0.02155	0.06107	1	1	1	1	0.3999	1
% Body wt. gain: birth-1 month	1	BICF2P322145	3964544	0.04029	0.1328	1	1	1	1	0.3122	1
Case/control	1	BICF2P675307	4174806	0.8253	0.8253	1	1	1	1	0.9613	1
Body wt.@ 1 mo.	1	BICF2P675307	4174806	0.038	0.09295	1	1	1	1	0.3999	1
% Body wt. gain: birth-1 month	1	BICF2P675307	4174806	0.04908	0.1504	1	1	1	1	0.3192	1
Case/control	1	BICF2S2339476	4911941	0.7958	0.7958	1	1	1	1	0.9613	1
Body wt.@ 1 mo.	1	BICF2S2339476	4911941	0.02155	0.06107	1	1	1	1	0.3999	1
% Body wt. gain: birth-1 month	1	BICF2S2339476	4911941	0.04029	0.1328	1	1	1	1	0.3122	1
Case/control	1	BICF2G630708598	5044074	0.4642	0.4642	1	1	1	1	0.9613	1
Body wt.@ 1 mo.	1	BICF2G630708598	5044074	0.03948	0.09559	1	1	1	1	0.3999	1
% Body wt. gain: birth-1 month	1	BICF2G630708598	5044074	0.01255	0.06245	1	1	1	1	0.1875	1
Case/control	1	TIGRP2P2986_rs9000637	5323473	0.9221	0.9221	1	1	1	1	0.9613	1
Case/control	1	BICF2G630708702	5361620	0.9607	0.9607	1	1	1	1	0.9759	1
Case/control	1	BICF2P1191617	5394934	0.3379	0.3379	1	1	1	1	0.9613	1
Case/control	1	BICF2S2295154	5779816	0.4642	0.4642	1	1	1	1	0.9613	1
Body wt.@ 1 mo.	1	BICF2S2295154	5779816	0.03948	0.09559	1	1	1	1	0.3999	1
% Body wt. gain: birth-1 month	1	BICF2S2295154	5779816	0.01255	0.06245	1	1	1	1	0.1875	1
Case/control	1	BICF2P1178165	6209485	0.4642	0.4642	1	1	1	1	0.9613	1
% Body wt. gain: birth-1 month	1	BICF2P1178165	6209485	0.03852	0.129	1	1	1	1	0.3099	1
Case/control	1	BICF2P1386889	6283052	0.1709	0.1709	1	1	1	1	0.9613	1
Case/control	1	BICF2S23051653	6551416	0.9607	0.9607	1	1	1	1	0.9759	1
Case/control	1	BICF2P301383	6613794	0.4642	0.4642	1	1	1	1	0.9613	1
Case/control	1	BICF2P219758	6721693	0.3894	0.3894	1	1	1	1	0.9613	1
Case/control	1	BICF2P370100	6787592	0.8731	0.8731	1	1	1	1	0.9613	1
Case/control	1	BICF2G630709489	6844921	0.9607	0.9607	1	1	1	1	0.9759	1
% Body wt. gain: birth-1 month	1	BICF2G630709489	6844921	0.03937	0.1306	1	1	1	1	0.3122	1
Case/control	1	BICF2G630709495	6865364	0.9607	0.9607	1	1	1	1	0.9759	1
% Body wt. gain: birth-1 month	1	BICF2G630709495	6865364	0.03937	0.1307	1	1	1	1	0.3122	1
Case/control	1	BICF2G630709507	6892064	0.2945	0.2945	1	1	1	1	0.9613	1
Case/control	1	BICF2G630709519	6899092	0.2945	0.2945	1	1	1	1	0.9613	1
Case/control	1	BICF2S23321805	7143332	0.2396	0.2396	1	1	1	1	0.9613	1
Pelvic angle	1	BICF2S23321805	7143332	0.01015	0.01004	1	1	1	1	0.9972	1
Case/control	1	BICF2G630709612	7421527	0.4642	0.4642	1	1	1	1	0.9613	1
Body wt.@ 1 mo.	1	BICF2G630709612	7421527	0.03948	0.09559	1	1	1	1	0.3999	1
% Body wt. gain: birth-1 month	1	BICF2G630709612	7421527	0.01255	0.06245	1	1	1	1	0.1875	1
Case/control	1	BICF2G630709757	7635258	0.9193	0.9193	1	1	1	1	0.9613	1
Case/control	1	BICF2G630709810	7898583	0.7958	0.7958	1	1	1	1	0.9613	1
Body wt.@ 1 mo.	1	BICF2G630709810	7898583	0.02155	0.06107	1	1	1	1	0.3999	1
% Body wt. gain: birth-1 month	1	BICF2G630709810	7898583	0.04029	0.1328	1	1	1	1	0.3122	1
Case/control	1	BICF2P555245	7960539	0.2945	0.2945	1	1	1	1	0.9613	1
Case/control	1	BICF2P555243	7960988	0.2945	0.2945	1	1	1	1	0.9613	1
Case/control	1	BICF2G630709937	8044418	0.9221	0.9221	1	1	1	1	0.9613	1
Case/control	1	BICF2S23444329	8054483	0.9607	0.9607	1	1	1	1	0.9759	1
% Body wt. gain: birth-1 month	1	BICF2S23444329	8054483	0.03937	0.1308	1	1	1	1	0.3122	1
Case/control	1	BICF2P112313	8130890	0.4642	0.4642	1	1	1	1	0.9613	1
% Body wt. gain: birth-1 month	1	BICF2P112313	8130890	0.03852	0.129	1	1	1	1	0.3099	1
Case/control	1	BICF2P785250	8235680	0.3894	0.3894	1	1	1	1	0.9613	1
Case/control	1	BICF2P1476	8697663	0.7958	0.7958	1	1	1	1	0.9613	1
Body wt.@ 1 mo.	1	BICF2P1476	8697663	0.02155	0.06107	1	1	1	1	0.3999	1
% Body wt. gain: birth-1 month	1	BICF2P1476	8697663	0.04029	0.1328	1	1	1	1	0.3122	1
Case/control	1	BICF2G630710467	8711821	0.7958	0.7958	1	1	1	1	0.9613	1
Body wt.@ 1 mo.	1	BICF2G630710467	8711821	0.02155	0.06107	1	1	1	1	0.3999	1
% Body wt. gain: birth-1 month	1	BICF2G630710467	8711821	0.04029	0.1328	1	1	1	1	0.3122	1
Case/control	1	BICF2G630710495	8728624	0.9607	0.9607	1	1	1	1	0.9759	1
Case/control	1	BICF2S22945143	8888552	0.3894	0.3894	1	1	1	1	0.9613	1
Case/control	1	BICF2G630710800	8975122	0.1422	0.1422	1	1	1	1	0.9613	1
Tetanic flex.(N/kg)	1	BICF2G630710800	8975122	0.04609	0.06212	1	1	1	1	0.9225	1
Pelvic angle	1	BICF2G630710800	8975122	0.01566	0.01566	1	1	1	1	0.9972	1
Case/control	1	BICF2G630710819	8993571	0.8548	0.8548	1	1	1	1	0.9613	1
Case/control	1	BICF2P158777	9257013	0.8175	0.8175	1	1	1	1	0.9613	1
Case/control	1	TIGRP2P7974_rs8878364	9354482	0.4906	0.4906	1	1	1	1	0.9613	1
Case/control	1	BICF2G630711183	9520176	0.3508	0.3508	1	1	1	1	0.9613	1
Case/control	1	BICF2G630711272	9565301	0.3379	0.3379	1	1	1	1	0.9613	1
Case/control	1	BICF2P1182394	9659261	0.3508	0.3508	1	1	1	1	0.9613	1
Case/control	1	TIGRP2P8041_rs9097161	9672599	0.8548	0.8548	1	1	1	1	0.9613	1
Case/control	1	BICF2P231214	9690287	0.2723	0.2723	1	1	1	1	0.9613	1
Body wt.@ 6mos.	1	BICF2P231214	9690287	0.04545	0.04522	1	1	1	1	0.9953	1
Case/control	1	BICF2S2322427	10093579	0.7958	0.7958	1	1	1	1	0.9613	1
Body wt.@ 1 mo.	1	BICF2S2322427	10093579	0.02155	0.06107	1	1	1	1	0.3999	1
% Body wt. gain: birth-1 month	1	BICF2S2322427	10093579	0.04029	0.1328	1	1	1	1	0.3122	1
Case/control	1	BICF2G630711540	10231948	0.8253	0.8253	1	1	1	1	0.9613	1
Body wt.@ 1 mo.	1	BICF2G630711540	10231948	0.038	0.09274	1	1	1	1	0.3999	1
% Body wt. gain: birth-1 month	1	BICF2G630711540	10231948	0.04908	0.1504	1	1	1	1	0.3192	1
Case/control	1	BICF2G630711605	10321408	1	1	1	1	1	1	1	1
% Body wt. gain: birth-1 month	1	BICF2G630711605	10321408	0.04687	0.1452	1	1	1	1	0.3169	1
Case/control	1	BICF2P489924	10408315	0.9607	0.9607	1	1	1	1	0.9759	1
Case/control	1	BICF2P1014047	10780593	0.4642	0.4642	1	1	1	1	0.9613	1
Body wt.@ 1 mo.	1	BICF2P1014047	10780593	0.03948	0.09559	1	1	1	1	0.3999	1
% Body wt. gain: birth-1 month	1	BICF2P1014047	10780593	0.01255	0.06245	1	1	1	1	0.1875	1
Case/control	1	BICF2P387634	11091891	0.3894	0.3894	1	1	1	1	0.9613	1
Case/control	1	BICF2S22922761	11097431	0.7958	0.7958	1	1	1	1	0.9613	1
Body wt.@ 1 mo.	1	BICF2S22922761	11097431	0.02155	0.06107	1	1	1	1	0.3999	1
% Body wt. gain: birth-1 month	1	BICF2S22922761	11097431	0.04029	0.1328	1	1	1	1	0.3122	1
Case/control	1	BICF2P629544	11119991	0.8731	0.8731	1	1	1	1	0.9613	1
Case/control	1	BICF2P304894	11286624	0.4302	0.4302	1	1	1	1	0.9613	1
Case/control	1	BICF2P258539	11368842	0.8548	0.8548	1	1	1	1	0.9613	1
Case/control	1	TIGRP2P8419_rs8959368	11497808	0.5439	0.5439	1	1	1	1	0.9613	1
Body wt.@ 1 mo.	1	TIGRP2P8419_rs8959368	11497808	0.03169	0.08269	1	1	1	1	0.3999	1
% Body wt. gain: birth-1 month	1	TIGRP2P8419_rs8959368	11497808	0.01931	0.08159	1	1	1	1	0.246	1
Case/control	1	BICF2P1108272	11539753	0.5104	0.5104	1	1	1	1	0.9613	1
Case/control	1	TIGRP2P8458_rs8889515	11608503	0.7651	0.7651	1	1	1	1	0.9613	1
Case/control	1	BICF2P6662	11679629	0.8253	0.8253	1	1	1	1	0.9613	1
Body wt.@ 1 mo.	1	BICF2P6662	11679629	0.038	0.09295	1	1	1	1	0.3999	1
% Body wt. gain: birth-1 month	1	BICF2P6662	11679629	0.04908	0.1504	1	1	1	1	0.3192	1
Case/control	1	BICF2S2357622	11799809	1	1	1	1	1	1	1	1
Case/control	1	BICF2P137576	11981850	0.7428	0.7428	1	1	1	1	0.9613	1
% Body wt. gain: birth-1 month	1	BICF2P137576	11981850	0.04758	0.147	1	1	1	1	0.3169	1
Case/control	1	BICF2P296037	12470251	0.1436	0.1436	1	1	1	1	0.9613	1
Quad.fem.wt.(g/kg)	1	BICF2P296037	12470251	0.0237	0.03855	1	1	1	1	0.7322	1
Case/control	1	TIGRP2P15516_rs8651231	12481044	0.9607	0.9607	1	1	1	1	0.9759	1
Case/control	1	BICF2P1302319	12582542	0.5229	0.5229	1	1	1	1	0.9613	1
Case/control	1	BICF2P422182	12752045	0.1709	0.1709	1	1	1	1	0.9613	1
Case/control	1	BICF2P669790	12843349	0.3508	0.3508	1	1	1	1	0.9613	1
Case/control	1	BICF2S23016406	12868228	0.5104	0.5104	1	1	1	1	0.9613	1
Case/control	1	BICF2P636842	12946001	0.8548	0.8548	1	1	1	1	0.9613	1
Case/control	1	BICF2S23258050	13065849	0.4642	0.4642	1	1	1	1	0.9613	1
Body wt.@ 1 mo.	1	BICF2S23258050	13065849	0.03948	0.09559	1	1	1	1	0.3999	1
% Body wt. gain: birth-1 month	1	BICF2S23258050	13065849	0.01255	0.06245	1	1	1	1	0.1875	1
Case/control	1	BICF2P1260680	13214008	0.9607	0.9607	1	1	1	1	0.9759	1
Case/control	1	BICF2P352064	13585953	0.9193	0.9193	1	1	1	1	0.9613	1
Case/control	1	BICF2P404481	13590516	0.1709	0.1709	1	1	1	1	0.9613	1
Case/control	1	BICF2S23147946	14281609	0.8859	0.8859	1	1	1	1	0.9613	1
% Body wt. gain: birth-1 month	1	BICF2S23147946	14281609	0.03199	0.1146	1	1	1	1	0.2862	1
Case/control	1	BICF2S23346814	14402319	0.9221	0.9221	1	1	1	1	0.9613	1
Case/control	1	BICF2P739054	14594581	0.6217	0.6217	1	1	1	1	0.9613	1
Body wt.@ 1 mo.	1	BICF2P739054	14594581	0.04049	0.09868	1	1	1	1	0.4066	1
% Body wt. gain: birth-1 month	1	BICF2P739054	14594581	0.0254	0.09879	1	1	1	1	0.2662	1
Case/control	1	BICF2P523223	14673982	0.8548	0.8548	1	1	1	1	0.9613	1
Case/control	1	BICF2P1319517	14708146	0.4906	0.4906	1	1	1	1	0.9613	1
Case/control	1	BICF2P674288	14821310	1	1	1	1	1	1	1	1
Case/control	1	BICF2G630711673	14892273	1	1	1	1	1	1	1	1
Case/control	1	BICF2G630712300	15496312	0.2956	0.2956	1	1	1	1	0.9613	1
Case/control	1	BICF2G630712387	15553192	0.9607	0.9607	1	1	1	1	0.9759	1
Case/control	1	BICF2G630712495	15673409	0.6956	0.6956	1	1	1	1	0.9613	1
Case/control	1	BICF2G630712777	15920290	0.7321	0.7321	1	1	1	1	0.9613	1
Case/control	1	BICF2G630712835	15962377	0.9221	0.9221	1	1	1	1	0.9613	1
Case/control	1	BICF2G630713157	16281556	1	1	1	1	1	1	1	1
Case/control	1	BICF2S23532118	16591910	0.9607	0.9607	1	1	1	1	0.9759	1
Case/control	1	BICF2P391549	16876417	0.9221	0.9221	1	1	1	1	0.9613	1
Case/control	1	BICF2P279065	16889483	1	1	1	1	1	1	1	1
Case/control	1	TIGRP2P16416_rs8992752	16968037	0.7958	0.7958	1	1	1	1	0.9613	1
Body wt.@ 1 mo.	1	TIGRP2P16416_rs8992752	16968037	0.02155	0.06107	1	1	1	1	0.3999	1
% Body wt. gain: birth-1 month	1	TIGRP2P16416_rs8992752	16968037	0.04029	0.1328	1	1	1	1	0.3122	1
Case/control	1	TIGRP2P16445_rs8874129	17186610	0.9607	0.9607	1	1	1	1	0.9759	1
Case/control	1	BICF2P1465145	17846763	0.7434	0.7434	1	1	1	1	0.9613	1
Case/control	1	TIGRP2P16613_rs9171180	17860709	0.6256	0.6256	1	1	1	1	0.9613	1
Case/control	1	BICF2P363533	18279276	1	1	1	1	1	1	1	1
Case/control	1	BICF2S23148503	18464410	0.6256	0.6256	1	1	1	1	0.9613	1
Case/control	1	BICF2G630714751	18481237	1	1	1	1	1	1	1	1
Case/control	1	BICF2G630714765	18498485	0.5127	0.5127	1	1	1	1	0.9613	1
Case/control	1	BICF2G630714954	18772717	0.5257	0.5257	1	1	1	1	0.9613	1
Case/control	1	BICF2P1238594	18788595	0.7434	0.7434	1	1	1	1	0.9613	1
Case/control	1	BICF2P1113084	18973503	0.9607	0.9607	1	1	1	1	0.9759	1
Case/control	1	BICF2P409253	19088174	1	1	1	1	1	1	1	1
Case/control	1	BICF2S22954521	19165031	0.8731	0.8731	1	1	1	1	0.9613	1
Case/control	1	BICF2P1197165	19176612	0.9221	0.9221	1	1	1	1	0.9613	1
Case/control	1	TIGRP2P16815_rs9100025	19229815	0.6256	0.6256	1	1	1	1	0.9613	1
Case/control	1	BICF2G630715241	19870526	0.9221	0.9221	1	1	1	1	0.9613	1
Case/control	1	BICF2P1321333	20135704	0.6256	0.6256	1	1	1	1	0.9613	1
Case/control	1	BICF2P895704	20625819	0.5257	0.5257	1	1	1	1	0.9613	1
Case/control	1	BICF2P929289	21099824	0.9607	0.9607	1	1	1	1	0.9759	1
Case/control	1	BICF2P336625	21305612	0.3894	0.3894	1	1	1	1	0.9613	1
Case/control	1	BICF2S23239350	21508750	0.5439	0.5439	1	1	1	1	0.9613	1
Case/control	1	TIGRP2P17125_rs8941216	21841917	0.8859	0.8859	1	1	1	1	0.9613	1
Body wt.@ 1 mo.	1	TIGRP2P17125_rs8941216	21841917	0.02568	0.06894	1	1	1	1	0.3999	1
Case/control	1	BICF2P812795	21856668	0.6256	0.6256	1	1	1	1	0.9613	1
Case/control	1	BICF2S22939627	21911233	0.7321	0.7321	1	1	1	1	0.9613	1
Case/control	1	BICF2P1306592	22222394	0.6988	0.6988	1	1	1	1	0.9613	1
Case/control	1	BICF2P576323	22459007	0.3894	0.3894	1	1	1	1	0.9613	1
Case/control	1	BICF2P1302500	22740877	0.5229	0.5229	1	1	1	1	0.9613	1
Body wt.@ 1 mo.	1	BICF2P1302500	22740877	0.007383	0.02679	1	1	1	1	0.3999	1
% Body wt. gain: birth-1 month	1	BICF2P1302500	22740877	0.01571	0.0724	1	1	1	1	0.216	1
Case/control	1	BICF2S2293066	23498852	0.9607	0.9607	1	1	1	1	0.9759	1
Case/control	1	TIGRP2P17699_rs8654280	23581336	0.8859	0.8859	1	1	1	1	0.9613	1
Body wt.@ 1 mo.	1	TIGRP2P17699_rs8654280	23581336	0.02568	0.06928	1	1	1	1	0.3999	1
Case/control	1	BICF2P532862	23730311	0.5229	0.5229	1	1	1	1	0.9613	1
Body wt.@ 1 mo.	1	BICF2P532862	23730311	0.007383	0.02715	1	1	1	1	0.3999	1
% Body wt. gain: birth-1 month	1	BICF2P532862	23730311	0.01571	0.0724	1	1	1	1	0.216	1
Case/control	1	BICF2P950639	24467601	0.5229	0.5229	1	1	1	1	0.9613	1
Body wt.@ 1 mo.	1	BICF2P950639	24467601	0.007383	0.02715	1	1	1	1	0.3999	1
% Body wt. gain: birth-1 month	1	BICF2P950639	24467601	0.01571	0.0724	1	1	1	1	0.216	1
Case/control	1	BICF2P252854	24970579	0.1176	0.1176	1	1	1	1	0.9613	1
Body wt.@ 1 mo.	1	BICF2P252854	24970579	0.03828	0.09344	1	1	1	1	0.3999	1
Case/control	1	TIGRP2P18142_rs9093042	24992048	0.8548	0.8548	1	1	1	1	0.9613	1
Case/control	1	BICF2P445620	25448764	0.6956	0.6956	1	1	1	1	0.9613	1
Body wt.@ 1 mo.	1	BICF2P445620	25448764	0.03828	0.09344	1	1	1	1	0.3999	1
Case/control	1	BICF2P770471	25425803	0.5439	0.5439	1	1	1	1	0.9613	1
Case/control	1	BICF2P192035	25417100	0.2945	0.2945	1	1	1	1	0.9613	1
Case/control	1	BICF2S23151346	25272481	0.2945	0.2945	1	1	1	1	0.9613	1
Case/control	1	BICF2P228800	25659010	0.7958	0.7958	1	1	1	1	0.9613	1
Case/control	1	BICF2P1350910	25714140	0.4308	0.4308	1	1	1	1	0.9613	1
Tetanic flex.(N/kg)	1	BICF2P1350910	25714140	0.0357	0.04935	1	1	1	1	0.9225	1
Pelvic angle	1	BICF2P1350910	25714140	0.01259	0.01259	1	1	1	1	0.9972	1
Case/control	1	BICF2P112678	26104827	0.2769	0.2769	1	1	1	1	0.9613	1
Body wt.@ 1 mo.	1	BICF2P112678	26104827	0.03828	0.09344	1	1	1	1	0.3999	1
Case/control	1	TIGRP2P18583_rs8963033	26144928	1	1	1	1	1	1	1	1
Case/control	1	BICF2P708562	26293324	0.6956	0.6956	1	1	1	1	0.9613	1
Body wt.@ 1 mo.	1	BICF2P708562	26293324	0.03828	0.09344	1	1	1	1	0.3999	1
Case/control	1	TIGRP2P18681_rs8819369	26330301	0.6956	0.6956	1	1	1	1	0.9613	1
Body wt.@ 1 mo.	1	TIGRP2P18681_rs8819369	26330301	0.03828	0.09344	1	1	1	1	0.3999	1
Case/control	1	BICF2P237190	26482551	0.1176	0.1176	1	1	1	1	0.9613	1
Tetanic flex.(N/kg)	1	BICF2P237190	26482551	0.0357	0.05057	1	1	1	1	0.9225	1
Pelvic angle	1	BICF2P237190	26482551	0.01259	0.01259	1	1	1	1	0.9972	1
Case/control	1	TIGRP2P18720_rs8770839	26599683	0.2769	0.2769	1	1	1	1	0.9613	1
Body wt.@ 1 mo.	1	TIGRP2P18720_rs8770839	26599683	0.03828	0.09344	1	1	1	1	0.3999	1
Case/control	1	BICF2P747716	26705395	0.1176	0.1176	1	1	1	1	0.9613	1
Body wt.@ 1 mo.	1	BICF2P747716	26705395	0.03828	0.09344	1	1	1	1	0.3999	1
Case/control	1	BICF2P142422	26854446	0.2769	0.2769	1	1	1	1	0.9613	1
Body wt.@ 1 mo.	1	BICF2P142422	26854446	0.03828	0.09344	1	1	1	1	0.3999	1
Case/control	1	BICF2S22913108	27225262	0.1017	0.1017	1	1	1	1	0.9613	1
Pelvic angle	1	BICF2S22913108	27225262	0.04817	0.04817	1	1	1	1	0.9972	1
Case/control	1	TIGRP2P931_rs9001804	27350928	0.2769	0.2769	1	1	1	1	0.9613	1
Body wt.@ 1 mo.	1	TIGRP2P931_rs9001804	27350928	0.03828	0.09344	1	1	1	1	0.3999	1
Case/control	1	BICF2P1349635	27357008	0.4302	0.4302	1	1	1	1	0.9613	1
Case/control	1	BICF2S2305511	27412979	0.8175	0.8175	1	1	1	1	0.9613	1
Case/control	1	TIGRP2P983_rs8538935	27558586	0.5104	0.5104	1	1	1	1	0.9613	1
Case/control	1	BICF2P483954	27574029	0.2224	0.2224	1	1	1	1	0.9613	1
Pelvic angle	1	BICF2P483954	27574029	0.03335	0.0344	1	1	1	1	0.9972	1
Case/control	1	BICF2S2346124	27620600	0.05096	0.05096	1	1	1	1	0.9613	1
Tetanic flex.(N/kg)	1	BICF2S2346124	27620600	0.03821	0.05273	1	1	1	1	0.9225	1
Case/control	1	BICF2G630715643	28197783	0.1017	0.1017	1	1	1	1	0.9613	1
Pelvic angle	1	BICF2G630715643	28197783	0.04817	0.04817	1	1	1	1	0.9972	1
Case/control	1	BICF2G630715814	28508765	0.8253	0.8253	1	1	1	1	0.9613	1
Case/control	1	BICF2G630715868	28588146	0.1176	0.1176	1	1	1	1	0.9613	1
Case/control	1	BICF2S2352512	28631967	0.5229	0.5229	1	1	1	1	0.9613	1
Case/control	1	BICF2P338005	28740349	0.4642	0.4642	1	1	1	1	0.9613	1
Case/control	1	BICF2S2333824	28749448	0.8253	0.8253	1	1	1	1	0.9613	1
Case/control	1	BICF2P276756	28762329	0.1017	0.1017	1	1	1	1	0.9613	1
Case/control	1	BICF2P118828	28977145	0.2956	0.2956	1	1	1	1	0.9613	1
Case/control	1	BICF2S23039736	29219791	0.3006	0.3006	1	1	1	1	0.9613	1
Tetanic flex.(N/kg)	1	BICF2S23039736	29219791	0.04178	0.05733	1	1	1	1	0.9225	1
Case/control	1	BICF2S23422673	29260841	0.3006	0.3006	1	1	1	1	0.9613	1
Case/control	1	BICF2P1166016	29311205	0.1533	0.1533	1	1	1	1	0.9613	1
Case/control	1	BICF2S22940822	29341142	0.1176	0.1176	1	1	1	1	0.9613	1
Case/control	1	BICF2P788535	29429098	0.05096	0.05096	1	1	1	1	0.9613	1
Tetanic flex.(N/kg)	1	BICF2P788535	29429098	0.03219	0.04516	1	1	1	1	0.9225	1
Tetanic ext. (N/kg)	1	BICF2P788535	29429098	0.04415	0.04313	1	1	1	1	0.9904	1
Pelvic angle	1	BICF2P788535	29429098	0.004077	0.004077	1	1	1	1	0.9972	1
Body wt.@ 6mos.	1	BICF2P788535	29429098	0.03808	0.03808	1	1	1	1	0.9953	1
Case/control	1	BICF2S2298939	30159880	0.2769	0.2769	1	1	1	1	0.9613	1
Body wt.@ 1 mo.	1	BICF2S2298939	30159880	0.03828	0.09344	1	1	1	1	0.3999	1
Case/control	1	BICF2G630716652	30240673	0.2956	0.2956	1	1	1	1	0.9613	1
Case/control	1	BICF2G630716756	30459913	0.7434	0.7434	1	1	1	1	0.9613	1
Case/control	1	BICF2G630716870	30536547	0.2769	0.2769	1	1	1	1	0.9613	1
Body wt.@ 1 mo.	1	BICF2G630716870	30536547	0.03828	0.09344	1	1	1	1	0.3999	1
Case/control	1	BICF2G630716909	30586921	0.8253	0.8253	1	1	1	1	0.9613	1
Case/control	1	BICF2P933518	30609114	0.4642	0.4642	1	1	1	1	0.9613	1
Case/control	1	BICF2G630716979	30727484	0.7434	0.7434	1	1	1	1	0.9613	1
Case/control	1	BICF2G630717032	30795560	0.1176	0.1176	1	1	1	1	0.9613	1
Case/control	1	BICF2G630717080	30848182	0.6956	0.6956	1	1	1	1	0.9613	1
Case/control	1	BICF2G630717181	31038163	0.6956	0.6956	1	1	1	1	0.9613	1
Case/control	1	BICF2P966102	31072420	0.8253	0.8253	1	1	1	1	0.9613	1
Case/control	1	BICF2G630717248	31124474	0.232	0.232	1	1	1	1	0.9613	1
Tetanic flex.(N/kg)	1	BICF2G630717248	31124474	0.04569	0.06173	1	1	1	1	0.9225	1
Tetanic ext. (N/kg)	1	BICF2G630717248	31124474	0.03349	0.0342	1	1	1	1	0.9904	1
Case/control	1	BICF2G630717312	31227727	0.7434	0.7434	1	1	1	1	0.9613	1
Case/control	1	BICF2G630717325	31241431	0.1017	0.1017	1	1	1	1	0.9613	1
Case/control	1	G17f45S159	31289631	0.6625	0.6625	1	1	1	1	0.9613	1
Case/control	1	BICF2S23652503	31317362	0.7958	0.7958	1	1	1	1	0.9613	1
Case/control	1	BICF2G630717812	31894464	1	1	1	1	1	1	1	1
Case/control	1	BICF2G630717844	31973288	0.1176	0.1176	1	1	1	1	0.9613	1
Case/control	1	BICF2G630717883	32022269	0.4308	0.4308	1	1	1	1	0.9613	1
Case/control	1	BICF2P1059406	32261469	0.2956	0.2956	1	1	1	1	0.9613	1
Case/control	1	BICF2G630718154	32568653	0.7434	0.7434	1	1	1	1	0.9613	1
Case/control	1	BICF2G630718240	32696354	0.4308	0.4308	1	1	1	1	0.9613	1
Case/control	1	BICF2P1334861	32781566	0.2956	0.2956	1	1	1	1	0.9613	1
Case/control	1	BICF2G630718396	32854385	0.2396	0.2396	1	1	1	1	0.9613	1
Body wt.@ 1 mo.	1	BICF2G630718396	32854385	0.04807	0.1088	1	1	1	1	0.4456	1
Case/control	1	BICF2G630718413	32922729	0.357	0.357	1	1	1	1	0.9613	1
Case/control	1	BICF2P1067272	33211757	0.5257	0.5257	1	1	1	1	0.9613	1
Case/control	1	BICF2G630718614	33286229	0.4028	0.4028	1	1	1	1	0.9613	1
Case/control	1	BICF2P11651	33302868	0.7434	0.7434	1	1	1	1	0.9613	1
Case/control	1	BICF2G630718638	33320471	1	1	1	1	1	1	1	1
Case/control	1	BICF2P1169198	33349375	0.4308	0.4308	1	1	1	1	0.9613	1
Case/control	1	BICF2G630718664	33363562	0.1176	0.1176	1	1	1	1	0.9613	1
Case/control	1	BICF2P299386	33617606	0.7434	0.7434	1	1	1	1	0.9613	1
Case/control	1	TIGRP2P1340_rs8780093	33647392	0.1176	0.1176	1	1	1	1	0.9613	1
Case/control	1	BICF2G630719309	33974590	0.7434	0.7434	1	1	1	1	0.9613	1
Case/control	1	BICF2G630719355	34033003	0.2956	0.2956	1	1	1	1	0.9613	1
Case/control	1	BICF2G630719362	34048226	1	1	1	1	1	1	1	1
Case/control	1	BICF2G630719374	34146042	0.7434	0.7434	1	1	1	1	0.9613	1
Case/control	1	BICF2P872303	34318339	0.1176	0.1176	1	1	1	1	0.9613	1
Case/control	1	BICF2G630719567	34553147	0.4308	0.4308	1	1	1	1	0.9613	1
Case/control	1	BICF2P751439	34891109	0.9221	0.9221	1	1	1	1	0.9613	1
Case/control	1	BICF2G630719841	34891380	0.9221	0.9221	1	1	1	1	0.9613	1
Case/control	1	BICF2G630719956	35129733	0.2956	0.2956	1	1	1	1	0.9613	1
Case/control	1	BICF2G630720054	35191688	1	1	1	1	1	1	1	1
Case/control	1	BICF2G630720063	35198038	0.7434	0.7434	1	1	1	1	0.9613	1
Case/control	1	TIGRP2P1493_rs8686293	35238290	0.1176	0.1176	1	1	1	1	0.9613	1
Case/control	1	BICF2G630720189	35404845	0.4308	0.4308	1	1	1	1	0.9613	1
Case/control	1	TIGRP2P1520_rs8762406	35488014	0.4308	0.4308	1	1	1	1	0.9613	1
Case/control	1	BICF2P436784	35705187	1	1	1	1	1	1	1	1
Case/control	1	BICF2G630720273	35928285	0.5229	0.5229	1	1	1	1	0.9613	1
Case/control	1	BICF2G630720278	35944806	0.8175	0.8175	1	1	1	1	0.9613	1
Case/control	1	BICF2P818099	35979359	0.1176	0.1176	1	1	1	1	0.9613	1
Case/control	1	BICF2G630720307	35994488	0.9221	0.9221	1	1	1	1	0.9613	1
Case/control	1	BICF2P1116416	36015964	0.7958	0.7958	1	1	1	1	0.9613	1
Case/control	1	BICF2S23742997	36057840	0.2224	0.2224	1	1	1	1	0.9613	1
Case/control	1	TIGRP2P1654_rs8745873	36068978	0.4308	0.4308	1	1	1	1	0.9613	1
Case/control	1	BICF2G630720514	36152678	0.2956	0.2956	1	1	1	1	0.9613	1
Case/control	1	BICF2S23514123	36633030	0.6625	0.6625	1	1	1	1	0.9613	1
Case/control	1	BICF2P1367862	36657753	0.5257	0.5257	1	1	1	1	0.9613	1
Case/control	1	BICF2G630721418	37084581	0.5229	0.5229	1	1	1	1	0.9613	1
Case/control	1	BICF2G630721511	37224099	0.4308	0.4308	1	1	1	1	0.9613	1
Case/control	1	BICF2G630721540	37290802	0.4642	0.4642	1	1	1	1	0.9613	1
Case/control	1	BICF2S23542212	37349722	0.3006	0.3006	1	1	1	1	0.9613	1
Case/control	1	BICF2G630721878	37762452	0.5229	0.5229	1	1	1	1	0.9613	1
Case/control	1	BICF2G630721935	37799694	0.4308	0.4308	1	1	1	1	0.9613	1
Case/control	1	BICF2P514339	37904370	0.8175	0.8175	1	1	1	1	0.9613	1
Case/control	1	BICF2G630722197	38035959	0.4308	0.4308	1	1	1	1	0.9613	1
Case/control	1	BICF2G630722689	38474791	0.8253	0.8253	1	1	1	1	0.9613	1
Case/control	1	BICF2G630722855	38614443	0.3414	0.3414	1	1	1	1	0.9613	1
Case/control	1	BICF2G630722870	38627139	0.5257	0.5257	1	1	1	1	0.9613	1
Case/control	1	BICF2P1098200	38731288	0.4642	0.4642	1	1	1	1	0.9613	1
Case/control	1	BICF2P67932	38744974	0.4642	0.4642	1	1	1	1	0.9613	1
Case/control	1	TIGRP2P2174_rs9149221	38991141	0.7434	0.7434	1	1	1	1	0.9613	1
Case/control	1	BICF2G630722997	39050645	0.9607	0.9607	1	1	1	1	0.9759	1
Case/control	1	BICF2P487544	39528587	0.4642	0.4642	1	1	1	1	0.9613	1
Case/control	1	BICF2G630723526	39770137	0.3414	0.3414	1	1	1	1	0.9613	1
Case/control	1	BICF2G630723629	39894088	0.6956	0.6956	1	1	1	1	0.9613	1
Case/control	1	BICF2G630723641	39935130	0.8253	0.8253	1	1	1	1	0.9613	1
Case/control	1	BICF2G630723663	40042428	0.9607	0.9607	1	1	1	1	0.9759	1
Case/control	1	BICF2S2371180	40061541	0.3414	0.3414	1	1	1	1	0.9613	1
Case/control	1	BICF2G630723823	40178851	0.5257	0.5257	1	1	1	1	0.9613	1
Case/control	1	BICF2P111872	40269165	0.8253	0.8253	1	1	1	1	0.9613	1
Case/control	1	BICF2S23518030	40647049	0.1176	0.1176	1	1	1	1	0.9613	1
Case/control	1	BICF2S2329977	41372498	0.5104	0.5104	1	1	1	1	0.9613	1
Case/control	1	BICF2G630725017	41395435	0.9221	0.9221	1	1	1	1	0.9613	1
Case/control	1	BICF2P1027382	41437571	0.7434	0.7434	1	1	1	1	0.9613	1
Case/control	1	BICF2P625083	42172523	0.6956	0.6956	1	1	1	1	0.9613	1
Case/control	1	BICF2P467429	42391750	0.5229	0.5229	1	1	1	1	0.9613	1
Case/control	1	BICF2P1118141	42800696	0.5104	0.5104	1	1	1	1	0.9613	1
Case/control	1	BICF2P1047638	42822305	0.3006	0.3006	1	1	1	1	0.9613	1
Case/control	1	BICF2S23511571	42840835	0.5104	0.5104	1	1	1	1	0.9613	1
Case/control	1	BICF2S23645290	43201740	0.3414	0.3414	1	1	1	1	0.9613	1
Case/control	1	BICF2P912107	43483518	0.7434	0.7434	1	1	1	1	0.9613	1
Case/control	1	BICF2S23227242	43589879	0.4642	0.4642	1	1	1	1	0.9613	1
Case/control	1	BICF2P1054606	43610924	0.4642	0.4642	1	1	1	1	0.9613	1
Case/control	1	BICF2P470826	43752589	0.2769	0.2769	1	1	1	1	0.9613	1
Case/control	1	BICF2P1042147	43962747	0.7047	0.7047	1	1	1	1	0.9613	1
Case/control	1	BICF2P125854	44072278	0.5229	0.5229	1	1	1	1	0.9613	1
Case/control	1	BICF2P1275701	44408219	0.4642	0.4642	1	1	1	1	0.9613	1
Case/control	1	BICF2P370827	44420893	0.7321	0.7321	1	1	1	1	0.9613	1
Case/control	1	BICF2S23643436	44487350	0.8548	0.8548	1	1	1	1	0.9613	1
Case/control	1	BICF2P392871	44814155	1	1	1	1	1	1	1	1
Case/control	1	BICF2P1382499	44832668	0.4642	0.4642	1	1	1	1	0.9613	1
Case/control	1	BICF2P768251	45162092	0.3006	0.3006	1	1	1	1	0.9613	1
Case/control	1	BICF2S22959528	45210046	0.8175	0.8175	1	1	1	1	0.9613	1
Case/control	1	BICF2P381748	45238023	0.6956	0.6956	1	1	1	1	0.9613	1
Case/control	1	BICF2S23054333	45336835	0.4028	0.4028	1	1	1	1	0.9613	1
Case/control	1	BICF2P392839	45381667	1	1	1	1	1	1	1	1
Case/control	1	BICF2S23351986	45536500	0.6956	0.6956	1	1	1	1	0.9613	1
Case/control	1	BICF2P518979	46074165	0.6956	0.6956	1	1	1	1	0.9613	1
Case/control	1	BICF2G630725164	46873095	0.5104	0.5104	1	1	1	1	0.9613	1
Case/control	1	BICF2G630725213	46925052	0.8548	0.8548	1	1	1	1	0.9613	1
Case/control	1	BICF2G630725332	47042927	0.9221	0.9221	1	1	1	1	0.9613	1
Case/control	1	BICF2P1368367	47552665	0.2956	0.2956	1	1	1	1	0.9613	1
Case/control	1	BICF2G630725649	47784375	1	1	1	1	1	1	1	1
Case/control	1	BICF2G630725684	47850894	0.9221	0.9221	1	1	1	1	0.9613	1
Case/control	1	BICF2P545795	47868314	0.5104	0.5104	1	1	1	1	0.9613	1
Case/control	1	BICF2S2305568	48065207	0.9221	0.9221	1	1	1	1	0.9613	1
Case/control	1	BICF2G630725756	48089694	0.6956	0.6956	1	1	1	1	0.9613	1
Case/control	1	BICF2P1065337	48104861	0.6956	0.6956	1	1	1	1	0.9613	1
Case/control	1	BICF2G630726001	48417168	0.4642	0.4642	1	1	1	1	0.9613	1
Case/control	1	BICF2G630726058	48472588	0.4642	0.4642	1	1	1	1	0.9613	1
Case/control	1	BICF2P171670	48836083	0.4308	0.4308	1	1	1	1	0.9613	1
Case/control	1	BICF2P250485	49244557	0.5104	0.5104	1	1	1	1	0.9613	1
Case/control	1	BICF2P1453912	50086254	0.5104	0.5104	1	1	1	1	0.9613	1
Case/control	1	BICF2P1150484	50421093	0.1176	0.1176	1	1	1	1	0.9613	1
Body wt.(kg)	1	BICF2P1150484	50421093	0.004403	0.007004	1	1	1	1	0.6751	1
Quad.fem. wt.(g)	1	BICF2P1150484	50421093	0.0203	0.02576	1	1	1	1	0.972	1
Case/control	1	BICF2P570565	50507721	0.5127	0.5127	1	1	1	1	0.9613	1
% B. wt. gain: birth to Nx (12+ mos.)	1	BICF2P570565	50507721	0.02827	0.0567	1	1	1	1	0.7745	1
Case/control	1	BICF2P318589	50679929	0.6256	0.6256	1	1	1	1	0.9613	1
% Body wt. gain: birth-1 month	1	BICF2P318589	50679929	0.04784	0.148	1	1	1	1	0.3169	1
Case/control	1	BICF2S23426184	50709080	0.5127	0.5127	1	1	1	1	0.9613	1
% B. wt. gain: birth to Nx (12+ mos.)	1	BICF2S23426184	50709080	0.02827	0.0567	1	1	1	1	0.7745	1
Case/control	1	BICF2P21386	51256485	0.6256	0.6256	1	1	1	1	0.9613	1
% Body wt. gain: birth-1 month	1	BICF2P21386	51256485	0.04784	0.148	1	1	1	1	0.3169	1
Case/control	1	BICF2S23652293	51383020	0.6256	0.6256	1	1	1	1	0.9613	1
% Body wt. gain: birth-1 month	1	BICF2S23652293	51383020	0.04784	0.148	1	1	1	1	0.3169	1
Case/control	1	BICF2P1297175	51392053	0.6256	0.6256	1	1	1	1	0.9613	1
% Body wt. gain: birth-1 month	1	BICF2P1297175	51392053	0.04784	0.148	1	1	1	1	0.3169	1
Case/control	1	BICF2S23314046	52498123	0.6256	0.6256	1	1	1	1	0.9613	1
% Body wt. gain: birth-1 month	1	BICF2S23314046	52498123	0.04784	0.148	1	1	1	1	0.3169	1
Case/control	1	BICF2P1007712	52592173	0.6256	0.6256	1	1	1	1	0.9613	1
% Body wt. gain: birth-1 month	1	BICF2P1007712	52592173	0.04784	0.148	1	1	1	1	0.3169	1
Case/control	1	BICF2P617775	53234327	0.6256	0.6256	1	1	1	1	0.9613	1
% Body wt. gain: birth-1 month	1	BICF2P617775	53234327	0.04784	0.148	1	1	1	1	0.3169	1
Case/control	1	BICF2P8851	53641098	0.8548	0.8548	1	1	1	1	0.9613	1
Case/control	1	BICF2P1152737	53683540	0.4906	0.4906	1	1	1	1	0.9613	1
Case/control	1	TIGRP2P3805_rs9128473	53974887	0.2956	0.2956	1	1	1	1	0.9613	1
cr.sart. circ.(mm/kg)	1	TIGRP2P3805_rs9128473	53974887	0.02762	0.02718	1	1	1	1	0.9865	1
Case/control	1	TIGRP2P3864_rs8850686	54214259	0.6956	0.6956	1	1	1	1	0.9613	1
Case/control	1	BICF2P392233	54492230	0.4906	0.4906	1	1	1	1	0.9613	1
Case/control	1	BICF2P1133645	54754633	0.2956	0.2956	1	1	1	1	0.9613	1
cr.sart. circ.(mm/kg)	1	BICF2P1133645	54754633	0.02762	0.02718	1	1	1	1	0.9865	1
Case/control	1	BICF2S23411522	55018486	0.6956	0.6956	1	1	1	1	0.9613	1
B. wt.(kg) @ (12 mo.) Nx	1	BICF2S23411522	55018486	0.0113	0.01849	1	1	1	1	0.5768	1
Case/control	1	BICF2P764071	55075566	0.6956	0.6956	1	1	1	1	0.9613	1
Case/control	1	BICF2S22917567	55109624	0.1176	0.1176	1	1	1	1	0.9613	1
Body wt.(kg)	1	BICF2S22917567	55109624	0.004403	0.007004	1	1	1	1	0.6751	1
Quad.fem. wt.(g)	1	BICF2S22917567	55109624	0.0203	0.02576	1	1	1	1	0.972	1
Case/control	1	BICF2P614500	55701573	0.4906	0.4906	1	1	1	1	0.9613	1
Case/control	1	BICF2P1904	56011863	0.4642	0.4642	1	1	1	1	0.9613	1
B. wt.(kg) @ (12 mo.) Nx	1	BICF2P1904	56011863	0.002489	0.004259	1	1	1	1	0.2617	1
Case/control	1	BICF2S2292285	56080651	0.4642	0.4642	1	1	1	1	0.9613	1
B. wt.(kg) @ (12 mo.) Nx	1	BICF2S2292285	56080651	0.002489	0.004259	1	1	1	1	0.2617	1
Case/control	1	BICF2S22935866	56371378	0.8731	0.8731	1	1	1	1	0.9613	1
Case/control	1	BICF2S23122440	56440974	0.8253	0.8253	1	1	1	1	0.9613	1
B. wt.(kg) @ (12 mo.) Nx	1	BICF2S23122440	56440974	0.04428	0.06565	1	1	1	1	0.833	1
Case/control	1	TIGRP2P4835_rs9255935	56984501	0.3006	0.3006	1	1	1	1	0.9613	1
cr.sart. circ.(mm/kg)	1	TIGRP2P4835_rs9255935	56984501	0.005735	0.005735	1	1	1	1	0.9865	1
Case/control	1	BICF2P1127560	57247313	0.9607	0.9607	1	1	1	1	0.9759	1
Case/control	1	BICF2P103641	57983341	0.8253	0.8253	1	1	1	1	0.9613	1
B. wt.(kg) @ (12 mo.) Nx	1	BICF2P103641	57983341	0.04428	0.06565	1	1	1	1	0.833	1
Case/control	1	BICF2S23417524	59160460	0.8253	0.8253	1	1	1	1	0.9613	1
B. wt.(kg) @ (12 mo.) Nx	1	BICF2S23417524	59160460	0.04428	0.06565	1	1	1	1	0.833	1
Case/control	1	BICF2S23326712	59616730	0.4642	0.4642	1	1	1	1	0.9613	1
B. wt.(kg) @ (12 mo.) Nx	1	BICF2S23326712	59616730	0.002489	0.004259	1	1	1	1	0.2617	1
Case/control	1	BICF2P1182942	59805839	0.8731	0.8731	1	1	1	1	0.9613	1
Case/control	1	BICF2P1199977	59932162	0.9607	0.9607	1	1	1	1	0.9759	1
Case/control	1	BICF2P1092054	60284046	0.1176	0.1176	1	1	1	1	0.9613	1
Body wt.(kg)	1	BICF2P1092054	60284046	0.004403	0.007004	1	1	1	1	0.6751	1
Quad.fem. wt.(g)	1	BICF2P1092054	60284046	0.0203	0.02576	1	1	1	1	0.972	1
Case/control	1	TIGRP2P5736_rs9132587	60949292	0.8731	0.8731	1	1	1	1	0.9613	1
Case/control	1	BICF2P578625	61057534	0.1176	0.1176	1	1	1	1	0.9613	1
Body wt.(kg)	1	BICF2P578625	61057534	0.004403	0.007004	1	1	1	1	0.6751	1
Quad.fem. wt.(g)	1	BICF2P578625	61057534	0.0203	0.02576	1	1	1	1	0.972	1
Case/control	1	BICF2P717050	61114340	0.4642	0.4642	1	1	1	1	0.9613	1
B. wt.(kg) @ (12 mo.) Nx	1	BICF2P717050	61114340	0.002489	0.005172	1	1	1	1	0.2617	1
Case/control	1	BICF2P751475	61612036	0.2731	0.2731	1	1	1	1	0.9613	1
Case/control	1	BICF2S2363818	61755051	0.2731	0.2731	1	1	1	1	0.9613	1
Case/control	1	TIGRP2P5986_rs8641070	61997769	0.3006	0.3006	1	1	1	1	0.9613	1
cr.sart. circ.(mm/kg)	1	TIGRP2P5986_rs8641070	61997769	0.005735	0.005735	1	1	1	1	0.9865	1
Case/control	1	BICF2S23355651	62106353	0.3006	0.3006	1	1	1	1	0.9613	1
cr.sart. circ.(mm/kg)	1	BICF2S23355651	62106353	0.005735	0.005735	1	1	1	1	0.9865	1
Case/control	1	BICF2P120279	62556092	0.8253	0.8253	1	1	1	1	0.9613	1
B. wt.(kg) @ (12 mo.) Nx	1	BICF2P120279	62556092	0.04428	0.06565	1	1	1	1	0.833	1
Case/control	1	BICF2S231661	62810347	0.1176	0.1176	1	1	1	1	0.9613	1
Body wt.(kg)	1	BICF2S231661	62810347	0.004403	0.007004	1	1	1	1	0.6751	1
Quad.fem. wt.(g)	1	BICF2S231661	62810347	0.0203	0.02576	1	1	1	1	0.972	1
Case/control	1	BICF2P164754	62840480	0.8253	0.8253	1	1	1	1	0.9613	1
B. wt.(kg) @ (12 mo.) Nx	1	BICF2P164754	62840480	0.04428	0.06565	1	1	1	1	0.833	1
Case/control	1	BICF2P1332333	62969443	0.3006	0.3006	1	1	1	1	0.9613	1
cr.sart. circ.(mm/kg)	1	BICF2P1332333	62969443	0.005735	0.005735	1	1	1	1	0.9865	1
Case/control	1	TIGRP2P6292_rs8582450	63115685	0.3006	0.3006	1	1	1	1	0.9613	1
cr.sart. circ.(mm/kg)	1	TIGRP2P6292_rs8582450	63115685	0.005735	0.005735	1	1	1	1	0.9865	1
Case/control	1	BICF2P670887	63795450	0.8253	0.8253	1	1	1	1	0.9613	1
B. wt.(kg) @ (12 mo.) Nx	1	BICF2P670887	63795450	0.04428	0.06565	1	1	1	1	0.833	1
Case/control	1	TIGRP2P6414_rs8812774	63906480	0.1176	0.1176	1	1	1	1	0.9613	1
Body wt.(kg)	1	TIGRP2P6414_rs8812774	63906480	0.004403	0.007004	1	1	1	1	0.6751	1
Quad.fem. wt.(g)	1	TIGRP2P6414_rs8812774	63906480	0.0203	0.02576	1	1	1	1	0.972	1
Case/control	1	BICF2P340605	63950105	0.1176	0.1176	1	1	1	1	0.9613	1
Body wt.(kg)	1	BICF2P340605	63950105	0.004403	0.007004	1	1	1	1	0.6751	1
Quad.fem. wt.(g)	1	BICF2P340605	63950105	0.0203	0.02576	1	1	1	1	0.972	1
Case/control	1	BICF2P769514	64128725	0.8253	0.8253	1	1	1	1	0.9613	1
B. wt.(kg) @ (12 mo.) Nx	1	BICF2P769514	64128725	0.04428	0.06565	1	1	1	1	0.833	1
Case/control	1	BICF2P179601	64254058	0.35	0.35	1	1	1	1	0.9613	1
cr.sart. circ.(mm/kg)	1	BICF2P179601	64254058	0.01155	0.01021	1	1	1	1	0.9865	1
Case/control	1	BICF2P109075	64980051	0.7321	0.7321	1	1	1	1	0.9613	1
% B. wt. gain: birth to Nx (12+ mos.)	1	BICF2P109075	64980051	0.03479	0.06383	1	1	1	1	0.7745	1
Case/control	1	BICF2S23616043	65099694	0.7321	0.7321	1	1	1	1	0.9613	1
% B. wt. gain: birth to Nx (12+ mos.)	1	BICF2S23616043	65099694	0.03479	0.06785	1	1	1	1	0.7745	1
Case/control	1	BICF2S23030888	65278718	0.5104	0.5104	1	1	1	1	0.9613	1
Case/control	1	BICF2P131738	65361637	0.09959	0.09959	1	1	1	1	0.9613	1
Case/control	1	BICF2P539084	65652725	0.07893	0.07893	1	1	1	1	0.9613	1
Tetanic flex.(N/kg)	1	BICF2P539084	65652725	0.02684	0.03823	1	1	1	1	0.9225	1
Case/control	1	BICF2P776685	65819801	0.4906	0.4906	1	1	1	1	0.9613	1
cr.sart. circ.(mm/kg)	1	BICF2P776685	65819801	0.02762	0.02762	1	1	1	1	0.9865	1
Case/control	1	BICF2S23237071	66305694	0.9607	0.9607	1	1	1	1	0.9759	1
Case/control	1	BICF2P515504	66740449	0.1904	0.1904	1	1	1	1	0.9613	1
Quad.fem.wt.(g/kg)	1	BICF2P515504	66740449	0.03598	0.05606	1	1	1	1	0.748	1
Case/control	1	BICF2P1441808	66833054	0.1709	0.1709	1	1	1	1	0.9613	1
Quad.fem.wt.(g/kg)	1	BICF2P1441808	66833054	0.006821	0.01283	1	1	1	1	0.3963	1
Case/control	1	BICF2P835323	66842521	0.4906	0.4906	1	1	1	1	0.9613	1
cr.sart. circ.(mm/kg)	1	BICF2P835323	66842521	0.02762	0.02762	1	1	1	1	0.9865	1
Case/control	1	BICF2S22916508	66946428	0.9607	0.9607	1	1	1	1	0.9759	1
Case/control	1	TIGRP2P7123_rs9165143	68178311	0.4906	0.4906	1	1	1	1	0.9613	1
cr.sart. circ.(mm/kg)	1	TIGRP2P7123_rs9165143	68178311	0.02762	0.02718	1	1	1	1	0.9865	1
Case/control	1	TIGRP2P7149_rs8941297	68203497	0.9607	0.9607	1	1	1	1	0.9759	1
Case/control	1	BICF2P398327	68568170	0.1904	0.1904	1	1	1	1	0.9613	1
Quad.fem.wt.(g/kg)	1	BICF2P398327	68568170	0.03598	0.05606	1	1	1	1	0.748	1
Case/control	1	TIGRP2P7294_rs8578238	68617623	0.5104	0.5104	1	1	1	1	0.9613	1
Case/control	1	BICF2S2309194	68658546	0.7651	0.7651	1	1	1	1	0.9613	1
Case/control	1	BICF2S23434269	68787601	0.6256	0.6256	1	1	1	1	0.9613	1
% Body wt. gain: birth-1 month	1	BICF2S23434269	68787601	0.04784	0.148	1	1	1	1	0.3169	1
Case/control	1	BICF2P425836	69691600	0.1709	0.1709	1	1	1	1	0.9613	1
Quad.fem.wt.(g/kg)	1	BICF2P425836	69691600	0.006821	0.01283	1	1	1	1	0.3963	1
Case/control	1	BICF2S2377557	69758964	0.02195	0.02195	1	1	1	1	0.9613	1
Tetanic flex.(N/kg)	1	BICF2S2377557	69758964	0.02462	0.03558	1	1	1	1	0.9225	1
Quad.fem.wt.(g/kg)	1	BICF2S2377557	69758964	0.00663	0.01251	1	1	1	1	0.3963	1
Case/control	1	BICF2P963798	69924783	0.7321	0.7321	1	1	1	1	0.9613	1
% B. wt. gain: birth to Nx (12+ mos.)	1	BICF2P963798	69924783	0.03479	0.06383	1	1	1	1	0.7745	1
Case/control	1	BICF2P807269	70174300	0.08767	0.08767	1	1	1	1	0.9613	1
Tetanic flex.(N/kg)	1	BICF2P807269	70174300	0.01242	0.01906	1	1	1	1	0.9225	1
Quad.fem.wt.(g/kg)	1	BICF2P807269	70174300	0.01861	0.03139	1	1	1	1	0.6429	1
Case/control	1	BICF2P105718	70262489	0.6988	0.6988	1	1	1	1	0.9613	1
Case/control	1	BICF2P188964	70741466	0.4906	0.4906	1	1	1	1	0.9613	1
cr.sart. circ.(mm/kg)	1	BICF2P188964	70741466	0.04662	0.04662	1	1	1	1	0.9865	1
Case/control	1	BICF2S23628780	70885998	0.2945	0.2945	1	1	1	1	0.9613	1
Case/control	1	BICF2P605233	71052965	0.4906	0.4906	1	1	1	1	0.9613	1
cr.sart. circ.(mm/kg)	1	BICF2P605233	71052965	0.04662	0.04662	1	1	1	1	0.9865	1
Case/control	1	BICF2P827987	71146198	0.4642	0.4642	1	1	1	1	0.9613	1
% Body wt. gain: birth-1 month	1	BICF2P827987	71146198	0.04784	0.148	1	1	1	1	0.3169	1
Case/control	1	TIGRP2P7450_rs8935704	71306958	0.7321	0.7321	1	1	1	1	0.9613	1
% B. wt. gain: birth to Nx (12+ mos.)	1	TIGRP2P7450_rs8935704	71306958	0.03479	0.06785	1	1	1	1	0.7745	1
Case/control	1	BICF2P1185323	71499156	0.01733	0.01733	1	1	1	1	0.9613	1
Tetanic flex.(N/kg)	1	BICF2P1185323	71499156	0.03216	0.04516	1	1	1	1	0.9225	1
cr.sart. circ.(mm/kg)	1	BICF2P1185323	71499156	0.02631	0.0285	1	1	1	1	0.9865	1
Quad.fem.wt.(g/kg)	1	BICF2P1185323	71499156	0.02841	0.04557	1	1	1	1	0.748	1
Case/control	1	BICF2P80396	72200384	0.08767	0.08767	1	1	1	1	0.9613	1
Tetanic flex.(N/kg)	1	BICF2P80396	72200384	0.01242	0.01906	1	1	1	1	0.9225	1
Quad.fem.wt.(g/kg)	1	BICF2P80396	72200384	0.01861	0.03139	1	1	1	1	0.6429	1
Case/control	1	TIGRP2P8683_rs8575335	72281440	0.9193	0.9193	1	1	1	1	0.9613	1
Case/control	1	BICF2P176445	73765292	0.6956	0.6956	1	1	1	1	0.9613	1
Case/control	1	BICF2P165026	73852045	0.08767	0.08767	1	1	1	1	0.9613	1
Tetanic flex.(N/kg)	1	BICF2P165026	73852045	0.01242	0.01906	1	1	1	1	0.9225	1
Quad.fem.wt.(g/kg)	1	BICF2P165026	73852045	0.01861	0.03139	1	1	1	1	0.6429	1
Case/control	1	BICF2S23234184	74628229	0.07893	0.07893	1	1	1	1	0.9613	1
Case/control	1	BICF2P1273496	74651734	0.08767	0.08767	1	1	1	1	0.9613	1
Tetanic flex.(N/kg)	1	BICF2P1273496	74651734	0.01242	0.01906	1	1	1	1	0.9225	1
Quad.fem.wt.(g/kg)	1	BICF2P1273496	74651734	0.01861	0.03139	1	1	1	1	0.6429	1
Case/control	1	TIGRP2P9315_rs9020387	74801159	0.232	0.232	1	1	1	1	0.9613	1
cr.sart. circ.(mm/kg)	1	TIGRP2P9315_rs9020387	74801159	0.02256	0.02256	1	1	1	1	0.9865	1
% Body wt. gain: birth-1 month	1	TIGRP2P9315_rs9020387	74801159	0.03577	0.1218	1	1	1	1	0.304	1
Case/control	1	BICF2P1367665	74982550	0.5127	0.5127	1	1	1	1	0.9613	1
Case/control	1	BICF2P859642	75221153	0.4906	0.4906	1	1	1	1	0.9613	1
cr.sart. circ.(mm/kg)	1	BICF2P859642	75221153	0.02901	0.02893	1	1	1	1	0.9865	1
Case/control	1	BICF2P732348	75335760	0.2945	0.2945	1	1	1	1	0.9613	1
Case/control	1	BICF2P671112	75662674	0.2731	0.2731	1	1	1	1	0.9613	1
Tetanic flex.(N/kg)	1	BICF2P671112	75662674	0.04424	0.0603	1	1	1	1	0.9225	1
Quad.fem.wt.(g/kg)	1	BICF2P671112	75662674	0.04393	0.06637	1	1	1	1	0.748	1
Case/control	1	BICF2P198056	76308515	0.1432	0.1432	1	1	1	1	0.9613	1
cr.sart. circ.(mm/kg)	1	BICF2P198056	76308515	0.02398	0.02398	1	1	1	1	0.9865	1
Case/control	1	BICF2P1328595	76342014	0.654	0.654	1	1	1	1	0.9613	1
% B. wt. gain: birth to Nx (12+ mos.)	1	BICF2P1328595	76342014	0.02741	0.0552	1	1	1	1	0.7745	1
Case/control	1	BICF2P775549	76475794	0.08767	0.08767	1	1	1	1	0.9613	1
Tetanic flex.(N/kg)	1	BICF2P775549	76475794	0.01242	0.01906	1	1	1	1	0.9225	1
Quad.fem.wt.(g/kg)	1	BICF2P775549	76475794	0.01861	0.03139	1	1	1	1	0.6429	1
Case/control	1	BICF2G630794838	76737139	0.654	0.654	1	1	1	1	0.9613	1
Case/control	1	BICF2G630794828	76740378	0.2731	0.2731	1	1	1	1	0.9613	1
Tetanic flex.(N/kg)	1	BICF2G630794828	76740378	0.04424	0.06033	1	1	1	1	0.9225	1
Quad.fem.wt.(g/kg)	1	BICF2G630794828	76740378	0.04393	0.06637	1	1	1	1	0.748	1
Case/control	1	BICF2G630794698	76932166	0.9193	0.9193	1	1	1	1	0.9613	1
% B. wt. gain: birth to Nx (12+ mos.)	1	BICF2G630794698	76932166	0.02741	0.0552	1	1	1	1	0.7745	1
Case/control	1	BICF2G630794696	76933255	0.5127	0.5127	1	1	1	1	0.9613	1
Case/control	1	BICF2G630794626	77013464	0.4642	0.4642	1	1	1	1	0.9613	1
Case/control	1	BICF2G630794558	77125146	0.08767	0.08767	1	1	1	1	0.9613	1
Tetanic flex.(N/kg)	1	BICF2G630794558	77125146	0.01242	0.01906	1	1	1	1	0.9225	1
Quad.fem.wt.(g/kg)	1	BICF2G630794558	77125146	0.01861	0.03139	1	1	1	1	0.6429	1
Case/control	1	BICF2G630794491	77167803	0.232	0.232	1	1	1	1	0.9613	1
cr.sart. circ.(mm/kg)	1	BICF2G630794491	77167803	0.02256	0.02256	1	1	1	1	0.9865	1
% Body wt. gain: birth-1 month	1	BICF2G630794491	77167803	0.03577	0.1219	1	1	1	1	0.304	1
Case/control	1	TIGRP2P10071_rs8856544	77754284	0.654	0.654	1	1	1	1	0.9613	1
% B. wt. gain: birth to Nx (12+ mos.)	1	TIGRP2P10071_rs8856544	77754284	0.02741	0.0552	1	1	1	1	0.7745	1
Case/control	1	BICF2G630794201	77820570	0.5229	0.5229	1	1	1	1	0.9613	1
Case/control	1	BICF2G630794187	77833523	0.5127	0.5127	1	1	1	1	0.9613	1
Case/control	1	BICF2G630794055	77927069	0.4642	0.4642	1	1	1	1	0.9613	1
Case/control	1	BICF2G630793932	78098703	0.3414	0.3414	1	1	1	1	0.9613	1
Case/control	1	BICF2G630793893	78168675	0.08767	0.08767	1	1	1	1	0.9613	1
Tetanic flex.(N/kg)	1	BICF2G630793893	78168675	0.01242	0.01906	1	1	1	1	0.9225	1
Quad.fem.wt.(g/kg)	1	BICF2G630793893	78168675	0.01861	0.03139	1	1	1	1	0.6429	1
Case/control	1	BICF2S22956095	78176368	0.2731	0.2731	1	1	1	1	0.9613	1
Tetanic flex.(N/kg)	1	BICF2S22956095	78176368	0.04424	0.06033	1	1	1	1	0.9225	1
Quad.fem.wt.(g/kg)	1	BICF2S22956095	78176368	0.04393	0.06825	1	1	1	1	0.748	1
Case/control	1	BICF2G630793799	78289637	0.4642	0.4642	1	1	1	1	0.9613	1
Case/control	1	BICF2P1372960	78346280	0.9607	0.9607	1	1	1	1	0.9759	1
% B. wt. gain: birth to Nx (12+ mos.)	1	BICF2P1372960	78346280	0.02741	0.0552	1	1	1	1	0.7745	1
Case/control	1	BICF2G630793743	78369636	0.4642	0.4642	1	1	1	1	0.9613	1
Case/control	1	BICF2G630793717	78417445	0.1904	0.1904	1	1	1	1	0.9613	1
Body wt.(kg)-birth	1	BICF2G630793717	78417445	0.04622	0.08275	1	1	1	1	0.6128	1
Case/control	1	BICF2G630793618	78544660	0.5104	0.5104	1	1	1	1	0.9613	1
cr.sart. circ.(mm/kg)	1	BICF2G630793618	78544660	0.01264	0.01264	1	1	1	1	0.9865	1
Case/control	1	BICF2G630793541	78725860	0.5257	0.5257	1	1	1	1	0.9613	1
Case/control	1	BICF2P1082059	78734577	0.5257	0.5257	1	1	1	1	0.9613	1
Case/control	1	BICF2G630793349	79010206	0.08767	0.08767	1	1	1	1	0.9613	1
Tetanic flex.(N/kg)	1	BICF2G630793349	79010206	0.01242	0.01906	1	1	1	1	0.9225	1
Quad.fem.wt.(g/kg)	1	BICF2G630793349	79010206	0.01861	0.03139	1	1	1	1	0.6429	1
Case/control	1	BICF2G630793315	79064948	0.4642	0.4642	1	1	1	1	0.9613	1
Case/control	1	BICF2G630793271	79284379	0.9607	0.9607	1	1	1	1	0.9759	1
Case/control	1	BICF2P284026	79407865	0.282	0.282	1	1	1	1	0.9613	1
cr.sart. circ.(mm/kg)	1	BICF2P284026	79407865	0.04769	0.04769	1	1	1	1	0.9865	1
Case/control	1	BICF2G630793011	79725258	0.08767	0.08767	1	1	1	1	0.9613	1
Tetanic flex.(N/kg)	1	BICF2G630793011	79725258	0.01242	0.01906	1	1	1	1	0.9225	1
Quad.fem.wt.(g/kg)	1	BICF2G630793011	79725258	0.01861	0.03139	1	1	1	1	0.6429	1
Case/control	1	BICF2P393727	79976257	0.5104	0.5104	1	1	1	1	0.9613	1
cr.sart. circ.(mm/kg)	1	BICF2P393727	79976257	0.01264	0.0123	1	1	1	1	0.9865	1
Case/control	1	TIGRP2P10539_rs9122917	80332327	0.03843	0.03843	1	1	1	1	0.9613	1
Tetanic flex.(N/kg)	1	TIGRP2P10539_rs9122917	80332327	0.04526	0.0617	1	1	1	1	0.9225	1
cr.sart. circ.(mm/kg)	1	TIGRP2P10539_rs9122917	80332327	0.03628	0.0382	1	1	1	1	0.9865	1
Case/control	1	BICF2G630792915	80438862	0.2731	0.2731	1	1	1	1	0.9613	1
Tetanic flex.(N/kg)	1	BICF2G630792915	80438862	0.04424	0.0603	1	1	1	1	0.9225	1
Quad.fem.wt.(g/kg)	1	BICF2G630792915	80438862	0.04393	0.06617	1	1	1	1	0.748	1
Case/control	1	BICF2S23159783	80615390	0.08767	0.08767	1	1	1	1	0.9613	1
Tetanic flex.(N/kg)	1	BICF2S23159783	80615390	0.01242	0.01906	1	1	1	1	0.9225	1
Quad.fem.wt.(g/kg)	1	BICF2S23159783	80615390	0.01861	0.03042	1	1	1	1	0.6429	1
Case/control	1	TIGRP2P10602_rs8538516	81125427	0.7651	0.7651	1	1	1	1	0.9613	1
cr.sart. circ.(mm/kg)	1	TIGRP2P10602_rs8538516	81125427	0.04988	0.04988	1	1	1	1	0.9865	1
Case/control	1	TIGRP2P10657_rs8404387	81276165	0.232	0.232	1	1	1	1	0.9613	1
cr.sart. circ.(mm/kg)	1	TIGRP2P10657_rs8404387	81276165	0.02256	0.02256	1	1	1	1	0.9865	1
% Body wt. gain: birth-1 month	1	TIGRP2P10657_rs8404387	81276165	0.03577	0.1223	1	1	1	1	0.304	1
Case/control	1	BICF2P4004	81467596	0.08767	0.08767	1	1	1	1	0.9613	1
Tetanic flex.(N/kg)	1	BICF2P4004	81467596	0.01242	0.01906	1	1	1	1	0.9225	1
Quad.fem.wt.(g/kg)	1	BICF2P4004	81467596	0.01861	0.03139	1	1	1	1	0.6429	1
Case/control	1	TIGRP2P10727_rs9215403	81480158	0.8731	0.8731	1	1	1	1	0.9613	1
Case/control	1	BICF2G630792794	81639936	0.4642	0.4642	1	1	1	1	0.9613	1
Case/control	1	BICF2G630792235	82143566	0.1337	0.1337	1	1	1	1	0.9613	1
% Ecc. contr. decrement(@ 30 stims.)	1	BICF2G630792235	82143566	0.02152	0.02152	1	1	1	1	0.9981	1
B. wt.(kg) @ (12 mo.) Nx	1	BICF2G630792235	82143566	0.01224	0.01993	1	1	1	1	0.5768	1
Case/control	1	TIGRP2P10850_rs8783641	82222431	0.1422	0.1422	1	1	1	1	0.9613	1
Tetanic flex.(N/kg)	1	TIGRP2P10850_rs8783641	82222431	0.0436	0.05939	1	1	1	1	0.9225	1
%Ecc. contr. decrement(@ 10 stims.)	1	TIGRP2P10850_rs8783641	82222431	0.02858	0.02782	1	1	1	1	0.9751	1
% Ecc. contr. decrement(@ 30 stims.)	1	TIGRP2P10850_rs8783641	82222431	0.04525	0.04466	1	1	1	1	0.9981	1
Case/control	1	BICF2G630792200	82235538	0.8859	0.8859	1	1	1	1	0.9613	1
Body wt.(kg)-birth	1	BICF2G630792200	82235538	0.01445	0.03177	1	1	1	1	0.5306	1
% Body wt. gain: birth-1 month	1	BICF2G630792200	82235538	0.01456	0.06888	1	1	1	1	0.2067	1
Case/control	1	BICF2G630791838	82584276	0.2731	0.2731	1	1	1	1	0.9613	1
cr.sart. circ.(mm/kg)	1	BICF2G630791838	82584276	0.01266	0.01264	1	1	1	1	0.9865	1
Case/control	1	BICF2G630791786	82665633	0.8859	0.8859	1	1	1	1	0.9613	1
Body wt.(kg)-birth	1	BICF2G630791786	82665633	0.01445	0.03048	1	1	1	1	0.5306	1
% Body wt. gain: birth-1 month	1	BICF2G630791786	82665633	0.01456	0.06888	1	1	1	1	0.2067	1
Case/control	1	BICF2P651480	82872743	0.2224	0.2224	1	1	1	1	0.9613	1
Case/control	1	BICF2G630791671	82910526	0.9221	0.9221	1	1	1	1	0.9613	1
Case/control	1	BICF2G630791459	83193010	0.7321	0.7321	1	1	1	1	0.9613	1
Body wt.(kg)-birth	1	BICF2G630791459	83193010	0.03914	0.07235	1	1	1	1	0.6128	1
% B. wt. gain: birth to Nx (12+ mos.)	1	BICF2G630791459	83193010	0.02741	0.0552	1	1	1	1	0.7745	1
Case/control	1	BICF2G630791427	83216235	0.5127	0.5127	1	1	1	1	0.9613	1
Body wt.(kg)-birth	1	BICF2G630791427	83216235	0.007983	0.01932	1	1	1	1	0.5306	1
% Body wt. gain: birth-1 month	1	BICF2G630791427	83216235	0.0005156	0.006634	1	1	0.9966	0.9966	0.06069	0.6
Case/control	1	BICF2P270898	83304230	0.08767	0.08767	1	1	1	1	0.9613	1
Tetanic flex.(N/kg)	1	BICF2P270898	83304230	0.01242	0.01906	1	1	1	1	0.9225	1
Quad.fem.wt.(g/kg)	1	BICF2P270898	83304230	0.01861	0.03139	1	1	1	1	0.6429	1
Case/control	1	BICF2P167562	83593829	0.5439	0.5439	1	1	1	1	0.9613	1
% Body wt. gain: birth-1 month	1	BICF2P167562	83593829	0.005512	0.03586	1	1	1	1	0.1386	1
Case/control	1	BICF2G630791136	83690695	1	1	1	1	1	1	1	1
Case/control	1	BICF2G630791129	83703163	0.2224	0.2224	1	1	1	1	0.9613	1
Case/control	1	BICF2P340131	83959003	0.1506	0.1506	1	1	1	1	0.9613	1
%Ecc. contr. decrement(@ 10 stims.)	1	BICF2P340131	83959003	0.01127	0.01202	1	1	1	1	0.9751	1
% Ecc. contr. decrement(@ 30 stims.)	1	BICF2P340131	83959003	0.0154	0.0154	1	1	1	1	0.9981	1
Body wt.(kg)-birth	1	BICF2P340131	83959003	0.003089	0.00861	1	1	1	1	0.5306	1
% Body wt. gain: birth-1 month	1	BICF2P340131	83959003	0.005223	0.03382	1	1	1	1	0.137	1
%body wt. gain: birth to 6 mo.	1	BICF2P340131	83959003	0.01001	0.01001	1	1	1	1	0.7127	1
% B. wt. gain: birth to Nx (12+ mos.)	1	BICF2P340131	83959003	0.02928	0.05846	1	1	1	1	0.7745	1
Case/control	1	BICF2G630790993	84011906	0.5257	0.5257	1	1	1	1	0.9613	1
Body wt.(kg)-birth	1	BICF2G630790993	84011906	0.03409	0.0646	1	1	1	1	0.6128	1
% Body wt. gain: birth-1 month	1	BICF2G630790993	84011906	0.01016	0.05405	1	1	1	1	0.1875	1
Case/control	1	BICF2P536449	84151091	0.9221	0.9221	1	1	1	1	0.9613	1
Case/control	1	BICF2S22942888	84206081	0.8731	0.8731	1	1	1	1	0.9613	1
Case/control	1	BICF2S23528454	84224945	0.5127	0.5127	1	1	1	1	0.9613	1
Body wt.(kg)-birth	1	BICF2S23528454	84224945	0.007983	0.01932	1	1	1	1	0.5306	1
% Body wt. gain: birth-1 month	1	BICF2S23528454	84224945	0.0005156	0.006634	1	1	0.9966	0.9966	0.06069	0.6
Case/control	1	BICF2P161501	84390848	0.08767	0.08767	1	1	1	1	0.9613	1
Tetanic flex.(N/kg)	1	BICF2P161501	84390848	0.01242	0.01906	1	1	1	1	0.9225	1
Quad.fem.wt.(g/kg)	1	BICF2P161501	84390848	0.01861	0.03139	1	1	1	1	0.6429	1
Case/control	1	BICF2P1025297	84552754	0.2224	0.2224	1	1	1	1	0.9613	1
Case/control	1	TIGRP2P11302_rs8659362	84732700	0.2723	0.2723	1	1	1	1	0.9613	1
B. wt.(kg) @ (12 mo.) Nx	1	TIGRP2P11302_rs8659362	84732700	0.01224	0.01993	1	1	1	1	0.5768	1
Case/control	1	BICF2P583578	84789120	0.1506	0.1506	1	1	1	1	0.9613	1
%Ecc. contr. decrement(@ 10 stims.)	1	BICF2P583578	84789120	0.01127	0.01159	1	1	1	1	0.9751	1
% Ecc. contr. decrement(@ 30 stims.)	1	BICF2P583578	84789120	0.0154	0.0154	1	1	1	1	0.9981	1
Body wt.(kg)-birth	1	BICF2P583578	84789120	0.003089	0.00861	1	1	1	1	0.5306	1
% Body wt. gain: birth-1 month	1	BICF2P583578	84789120	0.005223	0.03382	1	1	1	1	0.137	1
%body wt. gain: birth to 6 mo.	1	BICF2P583578	84789120	0.01001	0.01001	1	1	1	1	0.7127	1
% B. wt. gain: birth to Nx (12+ mos.)	1	BICF2P583578	84789120	0.02928	0.05846	1	1	1	1	0.7745	1
Case/control	1	BICF2S23720924	85043205	0.5127	0.5127	1	1	1	1	0.9613	1
Body wt.(kg)-birth	1	BICF2S23720924	85043205	0.007983	0.01932	1	1	1	1	0.5306	1
% Body wt. gain: birth-1 month	1	BICF2S23720924	85043205	0.0005156	0.006634	1	1	0.9966	0.9966	0.06069	0.6
Case/control	1	BICF2S23532860	85380276	0.6048	0.6048	1	1	1	1	0.9613	1
cr.sart. circ.(mm/kg)	1	BICF2S23532860	85380276	0.002989	0.002989	1	1	1	1	0.9865	1
% Body wt. gain: birth-1 month	1	BICF2S23532860	85380276	0.02329	0.09319	1	1	1	1	0.2528	1
Case/control	1	BICF2P115595	85588553	0.2723	0.2723	1	1	1	1	0.9613	1
B. wt.(kg) @ (12 mo.) Nx	1	BICF2P115595	85588553	0.01224	0.01993	1	1	1	1	0.5768	1
Case/control	1	BICF2S23741432	85594448	0.08767	0.08767	1	1	1	1	0.9613	1
Tetanic flex.(N/kg)	1	BICF2S23741432	85594448	0.01242	0.01906	1	1	1	1	0.9225	1
Quad.fem.wt.(g/kg)	1	BICF2S23741432	85594448	0.01861	0.03139	1	1	1	1	0.6429	1
Case/control	1	BICF2P355406	85735224	0.5127	0.5127	1	1	1	1	0.9613	1
Body wt.(kg)-birth	1	BICF2P355406	85735224	0.007983	0.01932	1	1	1	1	0.5306	1
% Body wt. gain: birth-1 month	1	BICF2P355406	85735224	0.0005156	0.006634	1	1	0.9966	0.9966	0.06069	0.6
Case/control	1	BICF2P1468620	85890105	0.9221	0.9221	1	1	1	1	0.9613	1
Case/control	1	BICF2P1146451	86191252	0.08767	0.08767	1	1	1	1	0.9613	1
Tetanic flex.(N/kg)	1	BICF2P1146451	86191252	0.01242	0.01906	1	1	1	1	0.9225	1
Quad.fem.wt.(g/kg)	1	BICF2P1146451	86191252	0.01861	0.03139	1	1	1	1	0.6429	1
Case/control	1	BICF2P1239268	86286041	0.1904	0.1904	1	1	1	1	0.9613	1
Tetanic flex.(N/kg)	1	BICF2P1239268	86286041	0.02665	0.03823	1	1	1	1	0.9225	1
cr.sart. circ.(mm/kg)	1	BICF2P1239268	86286041	0.01224	0.01191	1	1	1	1	0.9865	1
Case/control	1	BICF2P66426	86362482	0.1904	0.1904	1	1	1	1	0.9613	1
Tetanic flex.(N/kg)	1	BICF2P66426	86362482	0.02665	0.0376	1	1	1	1	0.9225	1
cr.sart. circ.(mm/kg)	1	BICF2P66426	86362482	0.01224	0.01224	1	1	1	1	0.9865	1
Case/control	1	BICF2P549965	86481398	0.2723	0.2723	1	1	1	1	0.9613	1
B. wt.(kg) @ (12 mo.) Nx	1	BICF2P549965	86481398	0.01224	0.01993	1	1	1	1	0.5768	1
Case/control	1	BICF2S22954594	86741663	0.5127	0.5127	1	1	1	1	0.9613	1
Body wt.(kg)-birth	1	BICF2S22954594	86741663	0.007983	0.01932	1	1	1	1	0.5306	1
% Body wt. gain: birth-1 month	1	BICF2S22954594	86741663	0.0005156	0.006634	1	1	0.9966	0.9966	0.06069	0.6
Case/control	1	BICF2P240418	87104714	0.5439	0.5439	1	1	1	1	0.9613	1
% Body wt. gain: birth-1 month	1	BICF2P240418	87104714	0.005512	0.03595	1	1	1	1	0.1386	1
Case/control	1	BICF2P1183772	87133089	0.1506	0.1506	1	1	1	1	0.9613	1
%Ecc. contr. decrement(@ 10 stims.)	1	BICF2P1183772	87133089	0.01127	0.01127	1	1	1	1	0.9751	1
% Ecc. contr. decrement(@ 30 stims.)	1	BICF2P1183772	87133089	0.0154	0.0154	1	1	1	1	0.9981	1
Body wt.(kg)-birth	1	BICF2P1183772	87133089	0.003089	0.008311	1	1	1	1	0.5306	1
% Body wt. gain: birth-1 month	1	BICF2P1183772	87133089	0.005223	0.03382	1	1	1	1	0.137	1
%body wt. gain: birth to 6 mo.	1	BICF2P1183772	87133089	0.01001	0.01001	1	1	1	1	0.7127	1
% B. wt. gain: birth to Nx (12+ mos.)	1	BICF2P1183772	87133089	0.02928	0.05846	1	1	1	1	0.7745	1
Case/control	1	BICF2S23029627	87237138	0.9221	0.9221	1	1	1	1	0.9613	1
Case/control	1	BICF2P1129598	87749401	0.1563	0.1563	1	1	1	1	0.9613	1
%Ecc. contr. decrement(@ 10 stims.)	1	BICF2P1129598	87749401	0.01356	0.01356	1	1	1	1	0.9751	1
% Ecc. contr. decrement(@ 30 stims.)	1	BICF2P1129598	87749401	0.004497	0.004497	1	1	1	1	0.9981	1
Body wt.(kg)-birth	1	BICF2P1129598	87749401	0.00678	0.01683	1	1	1	1	0.5306	1
% Body wt. gain: birth-1 month	1	BICF2P1129598	87749401	0.01848	0.08049	1	1	1	1	0.2409	1
%body wt. gain: birth to 6 mo.	1	BICF2P1129598	87749401	0.005157	0.005157	1	1	1	1	0.5029	1
% B. wt. gain: birth to Nx (12+ mos.)	1	BICF2P1129598	87749401	0.001013	0.005193	1	1	1	1	0.1124	1
Case/control	1	BICF2S233487	87844437	0.5127	0.5127	1	1	1	1	0.9613	1
Body wt.(kg)-birth	1	BICF2S233487	87844437	0.007983	0.01932	1	1	1	1	0.5306	1
% Body wt. gain: birth-1 month	1	BICF2S233487	87844437	0.0005156	0.006634	1	1	0.9966	0.9966	0.06069	0.6
Case/control	1	BICF2P939465	87924666	0.7321	0.7321	1	1	1	1	0.9613	1
Body wt.(kg)-birth	1	BICF2P939465	87924666	0.03914	0.07235	1	1	1	1	0.6128	1
% B. wt. gain: birth to Nx (12+ mos.)	1	BICF2P939465	87924666	0.02741	0.0552	1	1	1	1	0.7745	1
Case/control	1	TIGRP2P12273_rs8958768	87991197	0.9221	0.9221	1	1	1	1	0.9613	1
Case/control	1	TIGRP2P12484_rs8580225	88520600	0.5127	0.5127	1	1	1	1	0.9613	1
Body wt.(kg)-birth	1	TIGRP2P12484_rs8580225	88520600	0.007983	0.01932	1	1	1	1	0.5306	1
% Body wt. gain: birth-1 month	1	TIGRP2P12484_rs8580225	88520600	0.0005156	0.006634	1	1	0.9966	0.9966	0.06069	0.6
Case/control	1	BICF2P827716	88544959	0.4302	0.4302	1	1	1	1	0.9613	1
cr.sart. circ.(mm/kg)	1	BICF2P827716	88544959	0.004552	0.002989	1	1	1	1	0.9865	1
Case/control	1	TIGRP2P12493_rs8794151	88577871	0.08767	0.08767	1	1	1	1	0.9613	1
Tetanic flex.(N/kg)	1	TIGRP2P12493_rs8794151	88577871	0.01242	0.01906	1	1	1	1	0.9225	1
Quad.fem.wt.(g/kg)	1	TIGRP2P12493_rs8794151	88577871	0.01861	0.03139	1	1	1	1	0.6429	1
Case/control	1	BICF2P1168789	88943096	0.09959	0.09959	1	1	1	1	0.9613	1
Tetanic flex.(N/kg)	1	BICF2P1168789	88943096	0.02029	0.03029	1	1	1	1	0.9225	1
cr.sart. circ.(mm/kg)	1	BICF2P1168789	88943096	0.02471	0.02471	1	1	1	1	0.9865	1
Quad.fem.wt.(g/kg)	1	BICF2P1168789	88943096	0.03421	0.05354	1	1	1	1	0.748	1
Case/control	1	BICF2P903550	89060361	0.8548	0.8548	1	1	1	1	0.9613	1
Body wt.(kg)-birth	1	BICF2P903550	89060361	0.001505	0.02657	1	1	1	1	0.5306	1
% Body wt. gain: birth-1 month	1	BICF2P903550	89060361	0.001585	0.01506	1	1	1	1	0.07024	0.6945
Case/control	1	TIGRP2P12587_rs8700961	89096826	0.8548	0.8548	1	1	1	1	0.9613	1
Body wt.(kg)-birth	1	TIGRP2P12587_rs8700961	89096826	0.001505	0.004623	1	1	1	1	0.5306	1
% Body wt. gain: birth-1 month	1	TIGRP2P12587_rs8700961	89096826	0.001585	0.01506	1	1	1	1	0.07024	0.6945
Case/control	1	BICF2P903204	89230432	0.5127	0.5127	1	1	1	1	0.9613	1
Body wt.(kg)-birth	1	BICF2P903204	89230432	0.007983	0.01932	1	1	1	1	0.5306	1
% Body wt. gain: birth-1 month	1	BICF2P903204	89230432	0.0005156	0.006634	1	1	0.9966	0.9966	0.06069	0.6
Case/control	1	BICF2P616203	89257825	0.6256	0.6256	1	1	1	1	0.9613	1
Case/control	1	BICF2S23321736	89536487	0.08767	0.08767	1	1	1	1	0.9613	1
Tetanic flex.(N/kg)	1	BICF2S23321736	89536487	0.01242	0.01906	1	1	1	1	0.9225	1
Quad.fem.wt.(g/kg)	1	BICF2S23321736	89536487	0.01861	0.03139	1	1	1	1	0.6429	1
Case/control	1	BICF2S23434603	89785001	0.3894	0.3894	1	1	1	1	0.9613	1
cr.sart. circ.(mm/kg)	1	BICF2S23434603	89785001	0.005275	0.004552	1	1	1	1	0.9865	1
Case/control	1	TIGRP2P12841_rs9099692	89842234	0.5127	0.5127	1	1	1	1	0.9613	1
Body wt.(kg)-birth	1	TIGRP2P12841_rs9099692	89842234	0.007983	0.01932	1	1	1	1	0.5306	1
% Body wt. gain: birth-1 month	1	TIGRP2P12841_rs9099692	89842234	0.0005156	0.006634	1	1	0.9966	0.9966	0.06069	0.6
Case/control	1	TIGRP2P12957_rs8655983	90129134	0.3379	0.3379	1	1	1	1	0.9613	1
cr.sart. circ.(mm/kg)	1	TIGRP2P12957_rs8655983	90129134	0.04791	0.04791	1	1	1	1	0.9865	1
Body wt.(kg)-birth	1	TIGRP2P12957_rs8655983	90129134	0.0403	0.0741	1	1	1	1	0.6128	1
% Body wt. gain: birth-1 month	1	TIGRP2P12957_rs8655983	90129134	0.02783	0.1034	1	1	1	1	0.2806	1
Case/control	1	TIGRP2P12994_rs8631820	90185381	0.6256	0.6256	1	1	1	1	0.9613	1
Case/control	1	BICF2S23759481	90638289	0.08767	0.08767	1	1	1	1	0.9613	1
Tetanic flex.(N/kg)	1	BICF2S23759481	90638289	0.01242	0.01906	1	1	1	1	0.9225	1
Quad.fem.wt.(g/kg)	1	BICF2S23759481	90638289	0.01861	0.03265	1	1	1	1	0.6429	1
Case/control	1	BICF2P1028340	91169840	0.6256	0.6256	1	1	1	1	0.9613	1
Case/control	1	BICF2S2293259	91341034	0.8731	0.8731	1	1	1	1	0.9613	1
Case/control	1	BICF2G630790805	92073352	0.07008	0.07008	1	1	1	1	0.9613	1
% Ecc. contr. decrement(@ 30 stims.)	1	BICF2G630790805	92073352	0.013	0.01289	1	1	1	1	0.9981	1
Quad.fem. wt.(g)	1	BICF2G630790805	92073352	0.0361	0.04438	1	1	1	1	0.972	1
Body wt.(kg)-birth	1	BICF2G630790805	92073352	0.04027	0.07405	1	1	1	1	0.6128	1
% Body wt. gain: birth-1 month	1	BICF2G630790805	92073352	0.01753	0.0771	1	1	1	1	0.2327	1
%body wt. gain: birth to 6 mo.	1	BICF2G630790805	92073352	0.006762	0.006762	1	1	1	1	0.5375	1
% B. wt. gain: birth to Nx (12+ mos.)	1	BICF2G630790805	92073352	0.001013	0.005193	1	1	1	1	0.1124	1
Case/control	1	BICF2G630790800	92096215	0.1563	0.1563	1	1	1	1	0.9613	1
%Ecc. contr. decrement(@ 10 stims.)	1	BICF2G630790800	92096215	0.01356	0.01356	1	1	1	1	0.9751	1
% Ecc. contr. decrement(@ 30 stims.)	1	BICF2G630790800	92096215	0.004497	0.004497	1	1	1	1	0.9981	1
Body wt.(kg)-birth	1	BICF2G630790800	92096215	0.00678	0.01656	1	1	1	1	0.5306	1
% Body wt. gain: birth-1 month	1	BICF2G630790800	92096215	0.01848	0.07903	1	1	1	1	0.2409	1
%body wt. gain: birth to 6 mo.	1	BICF2G630790800	92096215	0.005157	0.005157	1	1	1	1	0.5029	1
% B. wt. gain: birth to Nx (12+ mos.)	1	BICF2G630790800	92096215	0.001013	0.005193	1	1	1	1	0.1124	1
Case/control	1	BICF2P1134122	92115077	0.232	0.232	1	1	1	1	0.9613	1
Case/control	1	BICF2P282866	92132288	0.3894	0.3894	1	1	1	1	0.9613	1
Case/control	1	BICF2G630790753	92314485	0.2723	0.2723	1	1	1	1	0.9613	1
B. wt.(kg) @ (12 mo.) Nx	1	BICF2G630790753	92314485	0.01224	0.01993	1	1	1	1	0.5768	1
Case/control	1	BICF2P777985	92416396	0.8175	0.8175	1	1	1	1	0.9613	1
Case/control	1	BICF2P230480	92667839	0.7321	0.7321	1	1	1	1	0.9613	1
Body wt.(kg)-birth	1	BICF2P230480	92667839	0.03914	0.07235	1	1	1	1	0.6128	1
% B. wt. gain: birth to Nx (12+ mos.)	1	BICF2P230480	92667839	0.02741	0.0552	1	1	1	1	0.7745	1
Case/control	1	BICF2G630790520	92826004	0.2224	0.2224	1	1	1	1	0.9613	1
Case/control	1	BICF2P311595	92921854	0.5127	0.5127	1	1	1	1	0.9613	1
Case/control	1	BICF2P573696	93250465	0.1563	0.1563	1	1	1	1	0.9613	1
Case/control	1	BICF2S23343354	93338902	0.1017	0.1017	1	1	1	1	0.9613	1
Body wt.(kg)	1	BICF2S23343354	93338902	0.02151	0.03041	1	1	1	1	0.9376	1
Quad.fem. wt.(g)	1	BICF2S23343354	93338902	0.01898	0.02401	1	1	1	1	0.972	1
B. wt.(kg) @ (12 mo.) Nx	1	BICF2S23343354	93338902	0.01224	0.01993	1	1	1	1	0.5768	1
Case/control	1	BICF2P1043423	93684405	0.8548	0.8548	1	1	1	1	0.9613	1
Case/control	1	BICF2G630790181	94022202	0.2607	0.2607	1	1	1	1	0.9613	1
Case/control	1	BICF2G630790178	94028936	0.3894	0.3894	1	1	1	1	0.9613	1
Case/control	1	BICF2S2365008	94145039	0.06312	0.06312	1	1	1	1	0.9613	1
TJA (deg.)	1	BICF2S2365008	94145039	0.03584	0.03584	1	1	1	1	0.9959	1
% Ecc. contr. decrement(@ 30 stims.)	1	BICF2S2365008	94145039	0.02066	0.02066	1	1	1	1	0.9981	1
B. wt.(kg) @ (12 mo.) Nx	1	BICF2S2365008	94145039	0.01248	0.02029	1	1	1	1	0.5824	1
% B. wt. gain: birth to Nx (12+ mos.)	1	BICF2S2365008	94145039	0.009636	0.02178	1	1	1	1	0.7699	1
Case/control	1	BICF2P1003446	94336239	0.8548	0.8548	1	1	1	1	0.9613	1
Case/control	1	BICF2S23028011	94590495	0.1563	0.1563	1	1	1	1	0.9613	1
Case/control	1	BICF2G630789611	94663921	0.8253	0.8253	1	1	1	1	0.9613	1
Case/control	1	BICF2P1274742	95165812	0.7651	0.7651	1	1	1	1	0.9613	1
Case/control	1	BICF2P896974	95231663	0.2224	0.2224	1	1	1	1	0.9613	1
Case/control	1	BICF2P1457741	95317066	0.06068	0.06068	1	1	1	1	0.9613	1
Case/control	1	BICF2P1055205	95470562	0.05096	0.05096	1	1	1	1	0.9613	1
Tetanic flex.(N/kg)	1	BICF2P1055205	95470562	0.03328	0.04648	1	1	1	1	0.9225	1
Body wt.(kg)	1	BICF2P1055205	95470562	0.0166	0.02396	1	1	1	1	0.9351	1
cr.sart. circ.(mm/kg)	1	BICF2P1055205	95470562	0.02661	0.02661	1	1	1	1	0.9865	1
Quad.fem. wt.(g)	1	BICF2P1055205	95470562	0.01296	0.01683	1	1	1	1	0.972	1
Quad.fem.wt.(g/kg)	1	BICF2P1055205	95470562	0.04745	0.07141	1	1	1	1	0.748	1
Case/control	1	BICF2G630788758	95586946	0.8859	0.8859	1	1	1	1	0.9613	1
Case/control	1	BICF2P439973	95851282	0.2224	0.2224	1	1	1	1	0.9613	1
Case/control	1	BICF2P168241	95865261	0.3414	0.3414	1	1	1	1	0.9613	1
Case/control	1	BICF2P166495	95933852	0.3006	0.3006	1	1	1	1	0.9613	1
Case/control	1	BICF2S23422573	96306415	0.8175	0.8175	1	1	1	1	0.9613	1
Case/control	1	BICF2P423900	96314270	0.8548	0.8548	1	1	1	1	0.9613	1
Case/control	1	BICF2S23039747	96342709	0.7651	0.7651	1	1	1	1	0.9613	1
Case/control	1	BICF2S23159328	96907202	0.1957	0.1957	1	1	1	1	0.9613	1
Tetanic flex.(N/kg)	1	BICF2S23159328	96907202	0.03491	0.04847	1	1	1	1	0.9225	1
Case/control	1	BICF2P218050	97106577	0.9221	0.9221	1	1	1	1	0.9613	1
Case/control	1	BICF2P1286125	97195028	0.1514	0.1514	1	1	1	1	0.9613	1
Tetanic flex.(N/kg)	1	BICF2P1286125	97195028	0.02467	0.03558	1	1	1	1	0.9225	1
Case/control	1	BICF2P1057809	97346330	0.9607	0.9607	1	1	1	1	0.9759	1
Case/control	1	BICF2P893175	97482799	0.3006	0.3006	1	1	1	1	0.9613	1
Case/control	1	BICF2P1145283	97530177	0.1904	0.1904	1	1	1	1	0.9613	1
Tetanic flex.(N/kg)	1	BICF2P1145283	97530177	0.02665	0.03823	1	1	1	1	0.9225	1
cr.sart. circ.(mm/kg)	1	BICF2P1145283	97530177	0.01224	0.01224	1	1	1	1	0.9865	1
Case/control	1	BICF2S22925266	97566801	0.8548	0.8548	1	1	1	1	0.9613	1
Case/control	1	BICF2P640248	97583964	0.3414	0.3414	1	1	1	1	0.9613	1
Case/control	1	BICF2P325600	97595286	0.3414	0.3414	1	1	1	1	0.9613	1
Case/control	1	BICF2P510005	97943043	0.1017	0.1017	1	1	1	1	0.9613	1
Body wt.(kg)	1	BICF2P510005	97943043	0.02151	0.03041	1	1	1	1	0.9376	1
Quad.fem. wt.(g)	1	BICF2P510005	97943043	0.01898	0.02401	1	1	1	1	0.972	1
B. wt.(kg) @ (12 mo.) Nx	1	BICF2P510005	97943043	0.01224	0.01993	1	1	1	1	0.5768	1
Case/control	1	BICF2S23658190	98036027	0.8859	0.8859	1	1	1	1	0.9613	1
Case/control	1	BICF2P1186597	98273889	0.8175	0.8175	1	1	1	1	0.9613	1
Case/control	1	BICF2P1241187	98605869	0.9607	0.9607	1	1	1	1	0.9759	1
Case/control	1	BICF2S23050488	98693551	0.1957	0.1957	1	1	1	1	0.9613	1
Tetanic flex.(N/kg)	1	BICF2S23050488	98693551	0.03491	0.04847	1	1	1	1	0.9225	1
Case/control	1	BICF2P79462	98952581	0.2224	0.2224	1	1	1	1	0.9613	1
Case/control	1	BICF2P1410749	99471871	0.7651	0.7651	1	1	1	1	0.9613	1
Case/control	1	BICF2P367327	99672582	0.09959	0.09959	1	1	1	1	0.9613	1
Tetanic flex.(N/kg)	1	BICF2P367327	99672582	0.02029	0.02882	1	1	1	1	0.9225	1
cr.sart. circ.(mm/kg)	1	BICF2P367327	99672582	0.02471	0.02471	1	1	1	1	0.9865	1
Quad.fem.wt.(g/kg)	1	BICF2P367327	99672582	0.03421	0.05365	1	1	1	1	0.748	1
Case/control	1	BICF2P886580	100307625	0.08767	0.08767	1	1	1	1	0.9613	1
Tetanic flex.(N/kg)	1	BICF2P886580	100307625	0.01242	0.01906	1	1	1	1	0.9225	1
Quad.fem.wt.(g/kg)	1	BICF2P886580	100307625	0.01861	0.03139	1	1	1	1	0.6429	1
Case/control	1	BICF2P228952	100530872	0.09959	0.09959	1	1	1	1	0.9613	1
Tetanic flex.(N/kg)	1	BICF2P228952	100530872	0.02029	0.0312	1	1	1	1	0.9225	1
cr.sart. circ.(mm/kg)	1	BICF2P228952	100530872	0.02471	0.02699	1	1	1	1	0.9865	1
Quad.fem.wt.(g/kg)	1	BICF2P228952	100530872	0.03421	0.05365	1	1	1	1	0.748	1
Case/control	1	BICF2S23149839	101095292	0.6256	0.6256	1	1	1	1	0.9613	1
Case/control	1	BICF2S2359858	101214476	0.08767	0.08767	1	1	1	1	0.9613	1
Tetanic flex.(N/kg)	1	BICF2S2359858	101214476	0.01242	0.01906	1	1	1	1	0.9225	1
Quad.fem.wt.(g/kg)	1	BICF2S2359858	101214476	0.01861	0.03139	1	1	1	1	0.6429	1
Case/control	1	BICF2P1376338	101217783	0.9221	0.9221	1	1	1	1	0.9613	1
Case/control	1	BICF2P180396	101249848	0.09959	0.09959	1	1	1	1	0.9613	1
Tetanic flex.(N/kg)	1	BICF2P180396	101249848	0.02029	0.02984	1	1	1	1	0.9225	1
cr.sart. circ.(mm/kg)	1	BICF2P180396	101249848	0.02471	0.02471	1	1	1	1	0.9865	1
Quad.fem.wt.(g/kg)	1	BICF2P180396	101249848	0.03421	0.05365	1	1	1	1	0.748	1
Case/control	1	BICF2S22922853	101580344	0.6857	0.6857	1	1	1	1	0.9613	1
Case/control	1	BICF2P1080412	102126596	0.2945	0.2945	1	1	1	1	0.9613	1
Case/control	1	BICF2P1397423	102163587	0.1904	0.1904	1	1	1	1	0.9613	1
Tetanic flex.(N/kg)	1	BICF2P1397423	102163587	0.02665	0.03823	1	1	1	1	0.9225	1
cr.sart. circ.(mm/kg)	1	BICF2P1397423	102163587	0.01224	0.01224	1	1	1	1	0.9865	1
Case/control	1	BICF2P514340	102188360	0.2224	0.2224	1	1	1	1	0.9613	1
Case/control	1	BICF2S2379813	102970275	0.9607	0.9607	1	1	1	1	0.9759	1
Case/control	1	BICF2P696146	103200044	0.9221	0.9221	1	1	1	1	0.9613	1
Case/control	1	BICF2P726685	103209600	0.8548	0.8548	1	1	1	1	0.9613	1
Case/control	1	BICF2G630788556	103536107	0.8859	0.8859	1	1	1	1	0.9613	1
Case/control	1	BICF2P1059285	103892944	0.2956	0.2956	1	1	1	1	0.9613	1
TJA (deg.)	1	BICF2P1059285	103892944	0.02873	0.02873	1	1	1	1	0.9959	1
Case/control	1	BICF2S23118676	104873008	1	1	1	1	1	1	1	1
Case/control	1	BICF2S23221237	105579197	0.8175	0.8175	1	1	1	1	0.9613	1
Case/control	1	BICF2S23637183	106450575	1	1	1	1	1	1	1	1
Case/control	1	BICF2S2324387	106473135	0.9607	0.9607	1	1	1	1	0.9759	1
Case/control	1	BICF2S23021325	106524984	0.08767	0.08767	1	1	1	1	0.9613	1
Tetanic flex.(N/kg)	1	BICF2S23021325	106524984	0.01242	0.01906	1	1	1	1	0.9225	1
Quad.fem.wt.(g/kg)	1	BICF2S23021325	106524984	0.01861	0.03139	1	1	1	1	0.6429	1
Case/control	1	BICF2P661634	107111711	0.9221	0.9221	1	1	1	1	0.9613	1
Case/control	1	BICF2P774882	107149537	0.9221	0.9221	1	1	1	1	0.9613	1
Case/control	1	BICF2P357751	107190529	0.9221	0.9221	1	1	1	1	0.9613	1
Case/control	1	BICF2P1394758	107905181	0.1533	0.1533	1	1	1	1	0.9613	1
TJA (deg.)	1	BICF2P1394758	107905181	0.0066	0.0066	1	1	1	1	0.9959	1
% Ecc. contr. decrement(@ 30 stims.)	1	BICF2P1394758	107905181	0.03016	0.03016	1	1	1	1	0.9981	1
Case/control	1	BICF2P770991	107971761	0.5229	0.5229	1	1	1	1	0.9613	1
Case/control	1	BICF2P760210	108077489	0.9221	0.9221	1	1	1	1	0.9613	1
Case/control	1	BICF2P134013	108082433	0.1904	0.1904	1	1	1	1	0.9613	1
Tetanic flex.(N/kg)	1	BICF2P134013	108082433	0.02665	0.03823	1	1	1	1	0.9225	1
cr.sart. circ.(mm/kg)	1	BICF2P134013	108082433	0.01224	0.01224	1	1	1	1	0.9865	1
Case/control	1	BICF2P881896	108132834	0.8175	0.8175	1	1	1	1	0.9613	1
Case/control	1	BICF2P931526	108348144	0.2723	0.2723	1	1	1	1	0.9613	1
B. wt.(kg) @ (12 mo.) Nx	1	BICF2P931526	108348144	0.01224	0.01993	1	1	1	1	0.5768	1
Case/control	1	BICF2S2349549	108923668	0.2224	0.2224	1	1	1	1	0.9613	1
Case/control	1	BICF2S23658512	109313326	0.282	0.282	1	1	1	1	0.9613	1
TJA (deg.)	1	BICF2S23658512	109313326	0.01259	0.01259	1	1	1	1	0.9959	1
Case/control	1	BICF2P119057	110018340	0.654	0.654	1	1	1	1	0.9613	1
Case/control	1	BICF2P636623	110030479	0.9607	0.9607	1	1	1	1	0.9759	1
TJA (deg.)	1	BICF2P636623	110030479	0.03409	0.03409	1	1	1	1	0.9959	1
Case/control	1	BICF2P835914	110556138	0.3414	0.3414	1	1	1	1	0.9613	1
Case/control	1	BICF2P1119202	111016152	0.2224	0.2224	1	1	1	1	0.9613	1
Case/control	1	BICF2S23240851	111728683	0.3414	0.3414	1	1	1	1	0.9613	1
Case/control	1	BICF2S23440529	111780929	0.5127	0.5127	1	1	1	1	0.9613	1
Case/control	1	BICF2P886059	112290755	0.08767	0.08767	1	1	1	1	0.9613	1
Tetanic flex.(N/kg)	1	BICF2P886059	112290755	0.01242	0.01906	1	1	1	1	0.9225	1
Quad.fem.wt.(g/kg)	1	BICF2P886059	112290755	0.01861	0.03139	1	1	1	1	0.6429	1
Case/control	1	BICF2S2308696	112688973	0.3414	0.3414	1	1	1	1	0.9613	1
Case/control	1	BICF2P508906	112722060	0.8175	0.8175	1	1	1	1	0.9613	1
Case/control	1	BICF2S23216058	112727677	0.5127	0.5127	1	1	1	1	0.9613	1
Case/control	1	BICF2P848357	113058297	0.08767	0.08767	1	1	1	1	0.9613	1
Tetanic flex.(N/kg)	1	BICF2P848357	113058297	0.01242	0.01906	1	1	1	1	0.9225	1
Quad.fem.wt.(g/kg)	1	BICF2P848357	113058297	0.01861	0.03139	1	1	1	1	0.6429	1
Case/control	1	BICF2S23350222	113419564	0.3414	0.3414	1	1	1	1	0.9613	1
Case/control	1	BICF2P1115364	113616670	0.5127	0.5127	1	1	1	1	0.9613	1
Case/control	1	BICF2P1148453	114139103	0.08767	0.08767	1	1	1	1	0.9613	1
Tetanic flex.(N/kg)	1	BICF2P1148453	114139103	0.01242	0.01906	1	1	1	1	0.9225	1
Quad.fem.wt.(g/kg)	1	BICF2P1148453	114139103	0.01861	0.03139	1	1	1	1	0.6429	1
Case/control	1	BICF2P1462087	115047515	0.5439	0.5439	1	1	1	1	0.9613	1
Case/control	1	BICF2P72912	115197761	0.3414	0.3414	1	1	1	1	0.9613	1
Case/control	1	BICF2P1229133	115743999	0.3414	0.3414	1	1	1	1	0.9613	1
Case/control	1	G104f38S164	115974463	0.08767	0.08767	1	1	1	1	0.9613	1
Tetanic flex.(N/kg)	1	G104f38S164	115974463	0.01242	0.01906	1	1	1	1	0.9225	1
Quad.fem.wt.(g/kg)	1	G104f38S164	115974463	0.01861	0.03139	1	1	1	1	0.6429	1
Case/control	1	BICF2S23144692	116087102	0.04447	0.04447	1	1	1	1	0.9613	1
Tetanic flex.(N/kg)	1	BICF2S23144692	116087102	0.001015	0.001869	1	1	1	1	0.5895	1
%Ecc. contr. decrement(@ 10 stims.)	1	BICF2S23144692	116087102	0.04786	0.04786	1	1	1	1	0.9751	1
cr.sart. circ.(mm/kg)	1	BICF2S23144692	116087102	0.01224	0.01224	1	1	1	1	0.9865	1
Quad.fem. wt.(g)	1	BICF2S23144692	116087102	0.04776	0.05695	1	1	1	1	0.972	1
Quad.fem.wt.(g/kg)	1	BICF2S23144692	116087102	0.01337	0.0234	1	1	1	1	0.5925	1
Case/control	1	BICF2S23534796	116563752	0.5127	0.5127	1	1	1	1	0.9613	1
Case/control	1	BICF2P1057238	116945742	0.3414	0.3414	1	1	1	1	0.9613	1
Case/control	1	BICF2P436282	117310723	0.8175	0.8175	1	1	1	1	0.9613	1
Case/control	1	BICF2P336592	117598166	0.3414	0.3414	1	1	1	1	0.9613	1
Case/control	1	G108f48S228	117977612	0.1709	0.1709	1	1	1	1	0.9613	1
Tetanic flex.(N/kg)	1	G108f48S228	117977612	0.029	0.04127	1	1	1	1	0.9225	1
Case/control	1	BICF2P743916	118285584	0.08767	0.08767	1	1	1	1	0.9613	1
Tetanic flex.(N/kg)	1	BICF2P743916	118285584	0.004302	0.006795	1	1	1	1	0.9225	1
cr.sart. circ.(mm/kg)	1	BICF2P743916	118285584	0.04453	0.04453	1	1	1	1	0.9865	1
Case/control	1	BICF2P953353	118321543	0.3414	0.3414	1	1	1	1	0.9613	1
Case/control	1	BICF2P640116	118596452	0.1709	0.1709	1	1	1	1	0.9613	1
Tetanic flex.(N/kg)	1	BICF2P640116	118596452	0.029	0.04129	1	1	1	1	0.9225	1
Case/control	1	BICF2P1033868	118726698	0.654	0.654	1	1	1	1	0.9613	1
Case/control	1	BICF2P962032	119279922	0.1709	0.1709	1	1	1	1	0.9613	1
Tetanic flex.(N/kg)	1	BICF2P962032	119279922	0.029	0.04129	1	1	1	1	0.9225	1
Case/control	1	BICF2P233448	119357333	0.4642	0.4642	1	1	1	1	0.9613	1
Case/control	1	BICF2P245291	119885761	0.9607	0.9607	1	1	1	1	0.9759	1
Case/control	1	BICF2P857199	119899664	0.1709	0.1709	1	1	1	1	0.9613	1
Tetanic flex.(N/kg)	1	BICF2P857199	119899664	0.029	0.04127	1	1	1	1	0.9225	1
Case/control	1	BICF2P1354596	119991747	0.4642	0.4642	1	1	1	1	0.9613	1
Case/control	1	BICF2G630787611	120279346	0.1422	0.1422	1	1	1	1	0.9613	1
Tetanic flex.(N/kg)	1	BICF2G630787611	120279346	0.03022	0.04252	1	1	1	1	0.9225	1
Case/control	1	BICF2S23912698	120433011	0.8859	0.8859	1	1	1	1	0.9613	1
Body wt.@ 1 mo.	1	BICF2S23912698	120433011	0.0326	0.08303	1	1	1	1	0.3999	1
% Body wt. gain: birth-1 month	1	BICF2S23912698	120433011	0.002007	0.01781	1	1	1	1	0.07024	0.6945
Case/control	1	BICF2S2379009	120437506	0.8859	0.8859	1	1	1	1	0.9613	1
Body wt.@ 1 mo.	1	BICF2S2379009	120437506	0.0326	0.08303	1	1	1	1	0.3999	1
% Body wt. gain: birth-1 month	1	BICF2S2379009	120437506	0.002007	0.01781	1	1	1	1	0.07024	0.6945
Case/control	1	BICF2S2301694	120608753	0.8731	0.8731	1	1	1	1	0.9613	1
Case/control	1	BICF2S2339251	120832473	0.8548	0.8548	1	1	1	1	0.9613	1
Case/control	1	BICF2P501402	121035666	0.9221	0.9221	1	1	1	1	0.9613	1
Body wt.(kg)-birth	1	BICF2P501402	121035666	0.006486	0.01621	1	1	1	1	0.5306	1
Case/control	1	BICF2P1203032	121083623	0.5257	0.5257	1	1	1	1	0.9613	1
Case/control	1	BICF2P509307	121145066	0.3414	0.3414	1	1	1	1	0.9613	1
Case/control	1	BICF2P920197	121475957	0.8253	0.8253	1	1	1	1	0.9613	1
Case/control	1	BICF2P1456111	121510997	0.2769	0.2769	1	1	1	1	0.9613	1
Body wt.(kg)-birth	1	BICF2P1456111	121510997	0.007743	0.01882	1	1	1	1	0.5306	1
% Body wt. gain: birth-1 month	1	BICF2P1456111	121510997	0.02216	0.09054	1	1	1	1	0.246	1
%body wt. gain: birth to 6 mo.	1	BICF2P1456111	121510997	0.02162	0.02162	1	1	1	1	0.7775	1
Case/control	1	BICF2S23146460	121737888	0.7171	0.7171	1	1	1	1	0.9613	1
Body wt.(kg)-birth	1	BICF2S23146460	121737888	0.01651	0.03508	1	1	1	1	0.5306	1
Case/control	1	BICF2P15282	121785177	0.9221	0.9221	1	1	1	1	0.9613	1
Body wt.(kg)-birth	1	BICF2P15282	121785177	0.02415	0.04839	1	1	1	1	0.5737	1
Case/control	1	BICF2P669325	122148780	0.3414	0.3414	1	1	1	1	0.9613	1
Case/control	1	BICF2P839875	122237529	0.8175	0.8175	1	1	1	1	0.9613	1
Case/control	1	BICF2P1365580	122256417	1	1	1	1	1	1	1	1
Case/control	1	BICF2P392919	122309715	0.8175	0.8175	1	1	1	1	0.9613	1
Case/control	1	BICF2P1512178	122360082	0.6048	0.6048	1	1	1	1	0.9613	1
Case/control	1	BICF2P990781	122500193	0.3508	0.3508	1	1	1	1	0.9613	1
Body wt.(kg)-birth	1	BICF2P990781	122500193	0.04849	0.08605	1	1	1	1	0.6128	1
Case/control	1	BICF2P1299059	122511578	0.7958	0.7958	1	1	1	1	0.9613	1
Case/control	1	BICF2P280748	122520262	0.5257	0.5257	1	1	1	1	0.9613	1
Case/control	1	BICF2P851174	122551414	0.3894	0.3894	1	1	1	1	0.9613	1
Case/control	1	BICF2P437506	122592641	0.5439	0.5439	1	1	1	1	0.9613	1
Case/control	2	BICF2G630787454	30687	0.445	0.445	1	1	1	1	0.9613	1
Case/control	2	BICF2G630787445	183866	0.4906	0.4906	1	1	1	1	0.9613	1
Case/control	2	BICF2G630787440	276772	0.6956	0.6956	1	1	1	1	0.9613	1
Case/control	2	BICF2G630787412	678086	0.6956	0.6956	1	1	1	1	0.9613	1
Case/control	2	BICF2P295435	1018087	0.4906	0.4906	1	1	1	1	0.9613	1
Case/control	2	BICF2G630787375	1194800	0.6256	0.6256	1	1	1	1	0.9613	1
Case/control	2	BICF2G630787103	1784803	0.4906	0.4906	1	1	1	1	0.9613	1
Case/control	2	BICF2P1394965	1900871	0.6956	0.6956	1	1	1	1	0.9613	1
Case/control	2	BICF2G630787019	2072318	0.6256	0.6256	1	1	1	1	0.9613	1
Case/control	2	BICF2P1137726	2494440	0.6956	0.6956	1	1	1	1	0.9613	1
Case/control	2	BICF2G630786778	3039750	0.6256	0.6256	1	1	1	1	0.9613	1
Case/control	2	BICF2P1159530	3230224	0.5439	0.5439	1	1	1	1	0.9613	1
Case/control	2	BICF2G630786544	3621442	0.4906	0.4906	1	1	1	1	0.9613	1
Case/control	2	BICF2P106422	3646912	0.5439	0.5439	1	1	1	1	0.9613	1
Case/control	2	TIGRP2P23680_rs8886776	3659404	0.4906	0.4906	1	1	1	1	0.9613	1
Case/control	2	TIGRP2P23697_rs8530712	3804440	0.5439	0.5439	1	1	1	1	0.9613	1
Case/control	2	BICF2P688559	3914087	0.8731	0.8731	1	1	1	1	0.9613	1
Case/control	2	G123f13S146	3959670	0.8731	0.8731	1	1	1	1	0.9613	1
Case/control	2	BICF2S23025237	6143669	0.6256	0.6256	1	1	1	1	0.9613	1
Case/control	2	BICF2S22943923	6204470	0.2769	0.2769	1	1	1	1	0.9613	1
Body wt.(kg)-birth	2	BICF2S22943923	6204470	0.007743	0.01882	1	1	1	1	0.5306	1
% Body wt. gain: birth-1 month	2	BICF2S22943923	6204470	0.02216	0.09054	1	1	1	1	0.246	1
%body wt. gain: birth to 6 mo.	2	BICF2S22943923	6204470	0.02162	0.02162	1	1	1	1	0.7775	1
Case/control	2	TIGRP2P21210_rs9193586	6973676	0.5439	0.5439	1	1	1	1	0.9613	1
Case/control	2	BICF2S2415669	7540055	0.5439	0.5439	1	1	1	1	0.9613	1
Case/control	2	BICF2G630677180	7622364	0.6256	0.6256	1	1	1	1	0.9613	1
Case/control	2	BICF2G630677172	7638156	0.4302	0.4302	1	1	1	1	0.9613	1
Case/control	2	BICF2G630677031	7761154	0.4906	0.4906	1	1	1	1	0.9613	1
Case/control	2	BICF2P1004993	7782125	0.4906	0.4906	1	1	1	1	0.9613	1
Case/control	2	BICF2P63135	7935943	0.5439	0.5439	1	1	1	1	0.9613	1
Case/control	2	BICF2P527260	8429619	0.8731	0.8731	1	1	1	1	0.9613	1
Case/control	2	BICF2S23438846	8862366	0.8548	0.8548	1	1	1	1	0.9613	1
Case/control	2	BICF2P1208631	8881127	0.6256	0.6256	1	1	1	1	0.9613	1
Case/control	2	BICF2P418179	9064907	0.6956	0.6956	1	1	1	1	0.9613	1
Case/control	2	BICF2S23722129	9103889	0.8731	0.8731	1	1	1	1	0.9613	1
% B. wt. gain: birth to Nx (12+ mos.)	2	BICF2S23722129	9103889	0.02827	0.0567	1	1	1	1	0.7745	1
Case/control	2	BICF2S2301610	9257437	0.8548	0.8548	1	1	1	1	0.9613	1
Case/control	2	BICF2P719424	9295208	0.2769	0.2769	1	1	1	1	0.9613	1
Body wt.(kg)-birth	2	BICF2P719424	9295208	0.007743	0.01882	1	1	1	1	0.5306	1
% Body wt. gain: birth-1 month	2	BICF2P719424	9295208	0.02216	0.09054	1	1	1	1	0.246	1
%body wt. gain: birth to 6 mo.	2	BICF2P719424	9295208	0.02162	0.02162	1	1	1	1	0.7775	1
Case/control	2	BICF2P998239	9348038	0.3085	0.3085	1	1	1	1	0.9613	1
Body wt.(kg)-birth	2	BICF2P998239	9348038	0.01097	0.0249	1	1	1	1	0.5306	1
% Body wt. gain: birth-1 month	2	BICF2P998239	9348038	0.02822	0.1057	1	1	1	1	0.2806	1
%body wt. gain: birth to 6 mo.	2	BICF2P998239	9348038	0.02238	0.02162	1	1	1	1	0.7918	1
Case/control	2	TIGRP2P20766_rs9204127	9462507	0.7434	0.7434	1	1	1	1	0.9613	1
% B. wt. gain: birth to Nx (12+ mos.)	2	TIGRP2P20766_rs9204127	9462507	0.02827	0.0567	1	1	1	1	0.7745	1
Case/control	2	BICF2G630676091	9481998	0.7434	0.7434	1	1	1	1	0.9613	1
% B. wt. gain: birth to Nx (12+ mos.)	2	BICF2G630676091	9481998	0.02827	0.0567	1	1	1	1	0.7745	1
Case/control	2	TIGRP2P20758_rs8699362	9535523	0.6256	0.6256	1	1	1	1	0.9613	1
Case/control	2	BICF2G630675981	9556162	0.5439	0.5439	1	1	1	1	0.9613	1
%Ecc. contr. decrement(@ 10 stims.)	2	BICF2G630675981	9556162	0.02388	0.02388	1	1	1	1	0.9751	1
% B. wt. gain: birth to Nx (12+ mos.)	2	BICF2G630675981	9556162	0.03761	0.07256	1	1	1	1	0.7745	1
Case/control	2	BICF2G630675952	9564349	1	1	1	1	1	1	1	1
Case/control	2	BICF2G630675741	9727631	0.8859	0.8859	1	1	1	1	0.9613	1
Case/control	2	BICF2G630675714	9751148	0.7434	0.7434	1	1	1	1	0.9613	1
% B. wt. gain: birth to Nx (12+ mos.)	2	BICF2G630675714	9751148	0.02827	0.0567	1	1	1	1	0.7745	1
Case/control	2	BICF2S23056116	9797338	0.8859	0.8859	1	1	1	1	0.9613	1
Case/control	2	BICF2P80575	10040051	0.8548	0.8548	1	1	1	1	0.9613	1
Case/control	2	BICF2G630675527	10075312	0.8731	0.8731	1	1	1	1	0.9613	1
% B. wt. gain: birth to Nx (12+ mos.)	2	BICF2G630675527	10075312	0.02827	0.0567	1	1	1	1	0.7745	1
Case/control	2	G133f50S154	10277048	0.2769	0.2769	1	1	1	1	0.9613	1
Body wt.(kg)-birth	2	G133f50S154	10277048	0.007743	0.01882	1	1	1	1	0.5306	1
% Body wt. gain: birth-1 month	2	G133f50S154	10277048	0.02216	0.09054	1	1	1	1	0.246	1
%body wt. gain: birth to 6 mo.	2	G133f50S154	10277048	0.02162	0.02162	1	1	1	1	0.7775	1
Case/control	2	BICF2G630675261	10544331	0.6256	0.6256	1	1	1	1	0.9613	1
Case/control	2	BICF2P454296	10611788	0.8731	0.8731	1	1	1	1	0.9613	1
% B. wt. gain: birth to Nx (12+ mos.)	2	BICF2P454296	10611788	0.02827	0.0567	1	1	1	1	0.7745	1
Case/control	2	BICF2P667104	10623295	0.654	0.654	1	1	1	1	0.9613	1
Case/control	2	BICF2S23130273	10834552	0.654	0.654	1	1	1	1	0.9613	1
Case/control	2	BICF2G630675067	10853559	0.4642	0.4642	1	1	1	1	0.9613	1
Case/control	2	BICF2G630675043	10903673	0.7321	0.7321	1	1	1	1	0.9613	1
Case/control	2	BICF2S23033710	10964946	0.8175	0.8175	1	1	1	1	0.9613	1
Case/control	2	TIGRP2P20574_rs8530230	11055875	0.5439	0.5439	1	1	1	1	0.9613	1
%Ecc. contr. decrement(@ 10 stims.)	2	TIGRP2P20574_rs8530230	11055875	0.02388	0.02388	1	1	1	1	0.9751	1
% B. wt. gain: birth to Nx (12+ mos.)	2	TIGRP2P20574_rs8530230	11055875	0.03761	0.0694	1	1	1	1	0.7745	1
Case/control	2	TIGRP2P20566_rs8927428	11123493	0.8253	0.8253	1	1	1	1	0.9613	1
%Ecc. contr. decrement(@ 10 stims.)	2	TIGRP2P20566_rs8927428	11123493	0.0373	0.0373	1	1	1	1	0.9751	1
Body wt.(kg)-birth	2	TIGRP2P20566_rs8927428	11123493	0.03002	0.05819	1	1	1	1	0.6128	1
% B. wt. gain: birth to Nx (12+ mos.)	2	TIGRP2P20566_rs8927428	11123493	0.02827	0.0567	1	1	1	1	0.7745	1
Case/control	2	BICF2P900498	11141400	0.4642	0.4642	1	1	1	1	0.9613	1
Case/control	2	BICF2P803644	11183534	0.7321	0.7321	1	1	1	1	0.9613	1
Case/control	2	BICF2P507245	11370021	0.7321	0.7321	1	1	1	1	0.9613	1
Case/control	2	BICF2P188653	11537148	0.7321	0.7321	1	1	1	1	0.9613	1
Case/control	2	BICF2P695984	11601838	0.2769	0.2769	1	1	1	1	0.9613	1
Body wt.(kg)-birth	2	BICF2P695984	11601838	0.007743	0.01882	1	1	1	1	0.5306	1
% Body wt. gain: birth-1 month	2	BICF2P695984	11601838	0.02216	0.09054	1	1	1	1	0.246	1
%body wt. gain: birth to 6 mo.	2	BICF2P695984	11601838	0.02162	0.02162	1	1	1	1	0.7775	1
Case/control	2	BICF2S2294991	11635886	0.2769	0.2769	1	1	1	1	0.9613	1
Body wt.(kg)-birth	2	BICF2S2294991	11635886	0.007743	0.01882	1	1	1	1	0.5306	1
% Body wt. gain: birth-1 month	2	BICF2S2294991	11635886	0.02216	0.09054	1	1	1	1	0.246	1
%body wt. gain: birth to 6 mo.	2	BICF2S2294991	11635886	0.02162	0.02162	1	1	1	1	0.7775	1
Case/control	2	BICF2P1197608	11707593	0.7321	0.7321	1	1	1	1	0.9613	1
Case/control	2	BICF2G630674788	11793471	0.8253	0.8253	1	1	1	1	0.9613	1
%Ecc. contr. decrement(@ 10 stims.)	2	BICF2G630674788	11793471	0.0373	0.0373	1	1	1	1	0.9751	1
Body wt.(kg)-birth	2	BICF2G630674788	11793471	0.03002	0.05819	1	1	1	1	0.6128	1
% B. wt. gain: birth to Nx (12+ mos.)	2	BICF2G630674788	11793471	0.02827	0.0567	1	1	1	1	0.7745	1
Case/control	2	BICF2P18128	11799338	0.5439	0.5439	1	1	1	1	0.9613	1
%Ecc. contr. decrement(@ 10 stims.)	2	BICF2P18128	11799338	0.02388	0.02388	1	1	1	1	0.9751	1
% B. wt. gain: birth to Nx (12+ mos.)	2	BICF2P18128	11799338	0.03761	0.07256	1	1	1	1	0.7745	1
Case/control	2	BICF2P1302597	12019966	0.654	0.654	1	1	1	1	0.9613	1
Case/control	2	BICF2P482843	12108037	0.8859	0.8859	1	1	1	1	0.9613	1
Case/control	2	BICF2P1254138	12122303	0.8859	0.8859	1	1	1	1	0.9613	1
Case/control	2	BICF2P1283548	12144620	0.6048	0.6048	1	1	1	1	0.9613	1
Case/control	2	BICF2S23034527	12259810	0.8548	0.8548	1	1	1	1	0.9613	1
Case/control	2	TIGRP2P20332_rs8709731	12283473	0.8731	0.8731	1	1	1	1	0.9613	1
Case/control	2	BICF2P1271561	12306926	0.6256	0.6256	1	1	1	1	0.9613	1
Case/control	2	BICF2P150259	12828939	0.7321	0.7321	1	1	1	1	0.9613	1
Case/control	2	BICF2P591202	12856711	0.7321	0.7321	1	1	1	1	0.9613	1
Case/control	2	BICF2S235736	12987460	0.6217	0.6217	1	1	1	1	0.9613	1
Case/control	2	BICF2S22933649	14178039	0.6256	0.6256	1	1	1	1	0.9613	1
Case/control	2	BICF2P940879	14203929	0.6857	0.6857	1	1	1	1	0.9613	1
Case/control	2	BICF2S23552945	14468844	0.8175	0.8175	1	1	1	1	0.9613	1
Case/control	2	BICF2S23110283	15015668	0.5949	0.5949	1	1	1	1	0.9613	1
Case/control	2	BICF2G630673487	15115989	0.8731	0.8731	1	1	1	1	0.9613	1
Case/control	2	BICF2G630673465	15155442	0.9607	0.9607	1	1	1	1	0.9759	1
Case/control	2	BICF2S23436909	15310832	0.6048	0.6048	1	1	1	1	0.9613	1
Case/control	2	BICF2G630673239	15884131	0.7321	0.7321	1	1	1	1	0.9613	1
Case/control	2	BICF2P392008	16140740	0.9607	0.9607	1	1	1	1	0.9759	1
Case/control	2	BICF2G630673091	16152005	0.6256	0.6256	1	1	1	1	0.9613	1
Case/control	2	BICF2P1369145	16470295	0.8548	0.8548	1	1	1	1	0.9613	1
Case/control	2	BICF2P1202961	16934133	0.6256	0.6256	1	1	1	1	0.9613	1
Case/control	2	BICF2P1350049	16959667	0.8175	0.8175	1	1	1	1	0.9613	1
Case/control	2	BICF2G630672451	17081606	0.8731	0.8731	1	1	1	1	0.9613	1
Case/control	2	BICF2P590261	17130260	0.8548	0.8548	1	1	1	1	0.9613	1
Case/control	2	BICF2S23533020	17610779	0.6256	0.6256	1	1	1	1	0.9613	1
Case/control	2	BICF2P560734	17675590	0.2769	0.2769	1	1	1	1	0.9613	1
Body wt.(kg)-birth	2	BICF2P560734	17675590	0.007743	0.01778	1	1	1	1	0.5306	1
% Body wt. gain: birth-1 month	2	BICF2P560734	17675590	0.02216	0.09054	1	1	1	1	0.246	1
%body wt. gain: birth to 6 mo.	2	BICF2P560734	17675590	0.02162	0.02162	1	1	1	1	0.7775	1
Case/control	2	BICF2G630671858	17780596	0.9193	0.9193	1	1	1	1	0.9613	1
Case/control	2	BICF2G630671742	18070248	0.8859	0.8859	1	1	1	1	0.9613	1
Case/control	2	BICF2P11396	18431028	0.4308	0.4308	1	1	1	1	0.9613	1
% Ecc. contr. decrement(@ 30 stims.)	2	BICF2P11396	18431028	0.04165	0.04084	1	1	1	1	0.9981	1
Case/control	2	BICF2P856418	18703320	0.8175	0.8175	1	1	1	1	0.9613	1
Case/control	2	BICF2P360956	18731937	0.6956	0.6956	1	1	1	1	0.9613	1
Case/control	2	BICF2S22911404	18960079	0.654	0.654	1	1	1	1	0.9613	1
Case/control	2	BICF2P703072	19283739	0.8731	0.8731	1	1	1	1	0.9613	1
Case/control	2	BICF2P1336674	19305333	0.8731	0.8731	1	1	1	1	0.9613	1
Case/control	2	BICF2S23511042	19688265	0.4642	0.4642	1	1	1	1	0.9613	1
Case/control	2	BICF2P915185	19852491	0.5229	0.5229	1	1	1	1	0.9613	1
Body wt.@ 1 mo.	2	BICF2P915185	19852491	0.03948	0.09559	1	1	1	1	0.3999	1
% Body wt. gain: birth-1 month	2	BICF2P915185	19852491	0.01255	0.06245	1	1	1	1	0.1875	1
Case/control	2	BICF2S23031150	19950299	0.9221	0.9221	1	1	1	1	0.9613	1
Case/control	2	BICF2P417157	19976526	0.5104	0.5104	1	1	1	1	0.9613	1
Case/control	2	BICF2S2347689	20349115	0.654	0.654	1	1	1	1	0.9613	1
Case/control	2	G144f30S112	20453243	0.5127	0.5127	1	1	1	1	0.9613	1
% B. wt. gain: birth to Nx (12+ mos.)	2	G144f30S112	20453243	0.02827	0.0567	1	1	1	1	0.7745	1
Case/control	2	BICF2P112031	20629678	0.3508	0.3508	1	1	1	1	0.9613	1
Case/control	2	BICF2P318731	21297018	0.6256	0.6256	1	1	1	1	0.9613	1
Case/control	2	BICF2P131542	21379029	0.7651	0.7651	1	1	1	1	0.9613	1
Case/control	2	BICF2P679657	21442584	0.7321	0.7321	1	1	1	1	0.9613	1
Case/control	2	BICF2S2295545	22230434	0.9607	0.9607	1	1	1	1	0.9759	1
Case/control	2	BICF2S22937812	22237601	0.3508	0.3508	1	1	1	1	0.9613	1
Case/control	2	BICF2S23610566	22274907	0.9221	0.9221	1	1	1	1	0.9613	1
Case/control	2	BICF2S23533828	22287111	0.7434	0.7434	1	1	1	1	0.9613	1
Case/control	2	BICF2P1321529	22671338	0.7651	0.7651	1	1	1	1	0.9613	1
TJA (deg.)	2	BICF2P1321529	22671338	0.04669	0.04669	1	1	1	1	0.9959	1
Case/control	2	BICF2P460173	23349685	0.4642	0.4642	1	1	1	1	0.9613	1
Body wt.@ 1 mo.	2	BICF2P460173	23349685	0.03948	0.09559	1	1	1	1	0.3999	1
% Body wt. gain: birth-1 month	2	BICF2P460173	23349685	0.01255	0.06245	1	1	1	1	0.1875	1
Case/control	2	BICF2P1075586	23432031	0.8731	0.8731	1	1	1	1	0.9613	1
% B. wt. gain: birth to Nx (12+ mos.)	2	BICF2P1075586	23432031	0.02827	0.0567	1	1	1	1	0.7745	1
Case/control	2	BICF2S22924674	23702957	0.3508	0.3508	1	1	1	1	0.9613	1
%Ecc. contr. decrement(@ 10 stims.)	2	BICF2S22924674	23702957	0.03938	0.03938	1	1	1	1	0.9751	1
Body wt.@ 1 mo.	2	BICF2S22924674	23702957	0.03734	0.09176	1	1	1	1	0.3999	1
% B. wt. gain: birth to Nx (12+ mos.)	2	BICF2S22924674	23702957	0.02827	0.0567	1	1	1	1	0.7745	1
Case/control	2	BICF2P26956	23831344	0.3006	0.3006	1	1	1	1	0.9613	1
Case/control	2	BICF2P680046	23939280	0.2037	0.2037	1	1	1	1	0.9613	1
%Ecc. contr. decrement(@ 10 stims.)	2	BICF2P680046	23939280	0.02869	0.02785	1	1	1	1	0.9751	1
% Ecc. contr. decrement(@ 30 stims.)	2	BICF2P680046	23939280	0.04652	0.04555	1	1	1	1	0.9981	1
Case/control	2	BICF2P767815	23946532	0.5229	0.5229	1	1	1	1	0.9613	1
TJA (deg.)	2	BICF2P767815	23946532	0.02481	0.02481	1	1	1	1	0.9959	1
Case/control	2	BICF2P1331428	24208713	0.8731	0.8731	1	1	1	1	0.9613	1
Case/control	2	BICF2P1428643	24388656	0.1017	0.1017	1	1	1	1	0.9613	1
Case/control	2	BICF2S23652975	24617771	0.3508	0.3508	1	1	1	1	0.9613	1
%Ecc. contr. decrement(@ 10 stims.)	2	BICF2S23652975	24617771	0.03938	0.03938	1	1	1	1	0.9751	1
Body wt.@ 1 mo.	2	BICF2S23652975	24617771	0.03734	0.09176	1	1	1	1	0.3999	1
% B. wt. gain: birth to Nx (12+ mos.)	2	BICF2S23652975	24617771	0.02827	0.0567	1	1	1	1	0.7745	1
Case/control	2	BICF2P904855	24775995	0.3508	0.3508	1	1	1	1	0.9613	1
Case/control	2	BICF2P1192594	24950753	0.8731	0.8731	1	1	1	1	0.9613	1
Case/control	2	BICF2P827529	25295530	0.3508	0.3508	1	1	1	1	0.9613	1
%Ecc. contr. decrement(@ 10 stims.)	2	BICF2P827529	25295530	0.03938	0.03938	1	1	1	1	0.9751	1
Body wt.@ 1 mo.	2	BICF2P827529	25295530	0.03734	0.09176	1	1	1	1	0.3999	1
% B. wt. gain: birth to Nx (12+ mos.)	2	BICF2P827529	25295530	0.02827	0.0567	1	1	1	1	0.7745	1
Case/control	2	BICF2S23453853	25415036	0.9221	0.9221	1	1	1	1	0.9613	1
Case/control	2	BICF2S2307367	25463907	0.3508	0.3508	1	1	1	1	0.9613	1
Case/control	2	BICF2P1146011	25588807	0.2731	0.2731	1	1	1	1	0.9613	1
Tetanic flex.(N/kg)	2	BICF2P1146011	25588807	0.048	0.06622	1	1	1	1	0.9225	1
Case/control	2	BICF2S23518059	25657735	0.3006	0.3006	1	1	1	1	0.9613	1
Case/control	2	BICF2S23741723	25719072	0.06068	0.06068	1	1	1	1	0.9613	1
Body wt.(kg)	2	BICF2S23741723	25719072	0.03793	0.05114	1	1	1	1	0.9376	1
Case/control	2	BICF2P343931	25802018	0.4028	0.4028	1	1	1	1	0.9613	1
TJA (deg.)	2	BICF2P343931	25802018	0.04069	0.0394	1	1	1	1	0.9959	1
Case/control	2	BICF2P321023	26161908	0.282	0.282	1	1	1	1	0.9613	1
%Ecc. contr. decrement(@ 10 stims.)	2	BICF2P321023	26161908	0.02243	0.02223	1	1	1	1	0.9751	1
B. wt.(kg) @ (12 mo.) Nx	2	BICF2P321023	26161908	0.03495	0.04861	1	1	1	1	0.833	1
Case/control	2	BICF2P464323	26183824	0.2731	0.2731	1	1	1	1	0.9613	1
%Ecc. contr. decrement(@ 10 stims.)	2	BICF2P464323	26183824	0.01041	0.01041	1	1	1	1	0.9751	1
% Ecc. contr. decrement(@ 30 stims.)	2	BICF2P464323	26183824	0.04981	0.04981	1	1	1	1	0.9981	1
% B. wt. gain: birth to Nx (12+ mos.)	2	BICF2P464323	26183824	0.03761	0.07256	1	1	1	1	0.7745	1
Case/control	2	BICF2P32616	26331648	0.8548	0.8548	1	1	1	1	0.9613	1
Case/control	2	BICF2P150784	26346374	0.6048	0.6048	1	1	1	1	0.9613	1
Case/control	2	BICF2S22915306	26427387	0.8175	0.8175	1	1	1	1	0.9613	1
Body wt.@ 1 mo.	2	BICF2S22915306	26427387	0.002827	0.01285	1	1	1	1	0.3999	1
% Body wt. gain: birth-1 month	2	BICF2S22915306	26427387	0.03868	0.1294	1	1	1	1	0.3099	1
Case/control	2	BICF2S23028839	26534508	0.8175	0.8175	1	1	1	1	0.9613	1
Case/control	2	BICF2S2369840	26541755	0.6256	0.6256	1	1	1	1	0.9613	1
Case/control	2	BICF2P1210246	26730211	0.3508	0.3508	1	1	1	1	0.9613	1
%Ecc. contr. decrement(@ 10 stims.)	2	BICF2P1210246	26730211	0.03938	0.03938	1	1	1	1	0.9751	1
Body wt.@ 1 mo.	2	BICF2P1210246	26730211	0.03734	0.09159	1	1	1	1	0.3999	1
% B. wt. gain: birth to Nx (12+ mos.)	2	BICF2P1210246	26730211	0.02827	0.0567	1	1	1	1	0.7745	1
Case/control	2	BICF2P1356668	26781243	0.2956	0.2956	1	1	1	1	0.9613	1
Case/control	2	BICF2S23549083	26816457	0.6956	0.6956	1	1	1	1	0.9613	1
Case/control	2	BICF2P1146631	26907755	0.2731	0.2731	1	1	1	1	0.9613	1
%Ecc. contr. decrement(@ 10 stims.)	2	BICF2P1146631	26907755	0.01041	0.01041	1	1	1	1	0.9751	1
% Ecc. contr. decrement(@ 30 stims.)	2	BICF2P1146631	26907755	0.04981	0.04981	1	1	1	1	0.9981	1
% B. wt. gain: birth to Nx (12+ mos.)	2	BICF2P1146631	26907755	0.03761	0.07256	1	1	1	1	0.7745	1
Case/control	2	BICF2S23719668	26995875	0.2731	0.2731	1	1	1	1	0.9613	1
%Ecc. contr. decrement(@ 10 stims.)	2	BICF2S23719668	26995875	0.01041	0.01041	1	1	1	1	0.9751	1
% Ecc. contr. decrement(@ 30 stims.)	2	BICF2S23719668	26995875	0.04981	0.04981	1	1	1	1	0.9981	1
% B. wt. gain: birth to Nx (12+ mos.)	2	BICF2S23719668	26995875	0.03761	0.07256	1	1	1	1	0.7745	1
Case/control	2	BICF2P981124	27102376	0.282	0.282	1	1	1	1	0.9613	1
Case/control	2	BICF2S23159768	27142722	0.4642	0.4642	1	1	1	1	0.9613	1
TJA (deg.)	2	BICF2S23159768	27142722	0.02481	0.02393	1	1	1	1	0.9959	1
Case/control	2	BICF2S23634613	27170842	0.9221	0.9221	1	1	1	1	0.9613	1
Case/control	2	BICF2P763715	27188695	0.06068	0.06068	1	1	1	1	0.9613	1
Body wt.(kg)	2	BICF2P763715	27188695	0.03793	0.05114	1	1	1	1	0.9376	1
Case/control	2	BICF2P549050	27281180	0.6256	0.6256	1	1	1	1	0.9613	1
Case/control	2	BICF2P1059788	27478093	0.2956	0.2956	1	1	1	1	0.9613	1
Body wt.@ 1 mo.	2	BICF2P1059788	27478093	0.02325	0.06464	1	1	1	1	0.3999	1
% Body wt. gain: birth-1 month	2	BICF2P1059788	27478093	0.02317	0.09319	1	1	1	1	0.2517	1
Case/control	2	BICF2P447829	27527175	0.3508	0.3508	1	1	1	1	0.9613	1
%Ecc. contr. decrement(@ 10 stims.)	2	BICF2P447829	27527175	0.03938	0.03938	1	1	1	1	0.9751	1
Body wt.@ 1 mo.	2	BICF2P447829	27527175	0.03734	0.09176	1	1	1	1	0.3999	1
% B. wt. gain: birth to Nx (12+ mos.)	2	BICF2P447829	27527175	0.02827	0.0567	1	1	1	1	0.7745	1
Case/control	2	BICF2P1423520	27644334	0.3894	0.3894	1	1	1	1	0.9613	1
Case/control	2	BICF2P66949	28016045	0.3379	0.3379	1	1	1	1	0.9613	1
%Ecc. contr. decrement(@ 10 stims.)	2	BICF2P66949	28016045	0.0435	0.0435	1	1	1	1	0.9751	1
Case/control	2	BICF2P767199	28056523	0.6256	0.6256	1	1	1	1	0.9613	1
Case/control	2	BICF2S23548064	28203314	0.9221	0.9221	1	1	1	1	0.9613	1
Case/control	2	BICF2P933247	28309371	0.7434	0.7434	1	1	1	1	0.9613	1
Case/control	2	BICF2P355883	28413969	0.8175	0.8175	1	1	1	1	0.9613	1
Case/control	2	BICF2P991528	28443877	0.7434	0.7434	1	1	1	1	0.9613	1
Case/control	2	BICF2P492996	28666368	0.3508	0.3508	1	1	1	1	0.9613	1
%Ecc. contr. decrement(@ 10 stims.)	2	BICF2P492996	28666368	0.03938	0.03938	1	1	1	1	0.9751	1
Body wt.@ 1 mo.	2	BICF2P492996	28666368	0.03734	0.09176	1	1	1	1	0.3999	1
% B. wt. gain: birth to Nx (12+ mos.)	2	BICF2P492996	28666368	0.02827	0.0567	1	1	1	1	0.7745	1
Case/control	2	BICF2P468688	28688967	0.6256	0.6256	1	1	1	1	0.9613	1
Case/control	2	BICF2P536950	28735789	0.2607	0.2607	1	1	1	1	0.9613	1
Body wt.(kg)	2	BICF2P536950	28735789	0.03255	0.04446	1	1	1	1	0.9376	1
Case/control	2	BICF2P84205	28775340	0.1266	0.1266	1	1	1	1	0.9613	1
Body wt.(kg)	2	BICF2P84205	28775340	0.003693	0.00588	1	1	1	1	0.6751	1
Quad.fem. wt.(g)	2	BICF2P84205	28775340	0.01053	0.01375	1	1	1	1	0.972	1
Case/control	2	BICF2P1209290	28927851	0.9221	0.9221	1	1	1	1	0.9613	1
Case/control	2	BICF2S22912821	29377683	0.2731	0.2731	1	1	1	1	0.9613	1
%Ecc. contr. decrement(@ 10 stims.)	2	BICF2S22912821	29377683	0.01041	0.01041	1	1	1	1	0.9751	1
% Ecc. contr. decrement(@ 30 stims.)	2	BICF2S22912821	29377683	0.04981	0.04981	1	1	1	1	0.9981	1
% B. wt. gain: birth to Nx (12+ mos.)	2	BICF2S22912821	29377683	0.03761	0.07256	1	1	1	1	0.7745	1
Case/control	2	BICF2S23712191	29483734	0.7434	0.7434	1	1	1	1	0.9613	1
Case/control	2	BICF2P103724	29555298	0.3508	0.3508	1	1	1	1	0.9613	1
%Ecc. contr. decrement(@ 10 stims.)	2	BICF2P103724	29555298	0.03938	0.03934	1	1	1	1	0.9751	1
Body wt.@ 1 mo.	2	BICF2P103724	29555298	0.03734	0.09176	1	1	1	1	0.3999	1
% B. wt. gain: birth to Nx (12+ mos.)	2	BICF2P103724	29555298	0.02827	0.0567	1	1	1	1	0.7745	1
Case/control	2	BICF2P340884	29628960	0.6256	0.6256	1	1	1	1	0.9613	1
Case/control	2	BICF2S23059538	29673897	0.3894	0.3894	1	1	1	1	0.9613	1
Case/control	2	BICF2S23914990	29729485	0.3379	0.3379	1	1	1	1	0.9613	1
%Ecc. contr. decrement(@ 10 stims.)	2	BICF2S23914990	29729485	0.0435	0.0435	1	1	1	1	0.9751	1
Case/control	2	BICF2P851227	30429457	0.3894	0.3894	1	1	1	1	0.9613	1
Case/control	2	BICF2P500895	30445145	0.3379	0.3379	1	1	1	1	0.9613	1
% B. wt. gain: birth to Nx (12+ mos.)	2	BICF2P500895	30445145	0.03761	0.07256	1	1	1	1	0.7745	1
Case/control	2	BICF2S23218636	30464167	0.3379	0.3379	1	1	1	1	0.9613	1
% B. wt. gain: birth to Nx (12+ mos.)	2	BICF2S23218636	30464167	0.03761	0.07256	1	1	1	1	0.7745	1
Case/control	2	BICF2P262258	30492741	0.7434	0.7434	1	1	1	1	0.9613	1
Case/control	2	BICF2P1502076	30610341	0.9221	0.9221	1	1	1	1	0.9613	1
Case/control	2	BICF2P660892	30675435	0.2607	0.2607	1	1	1	1	0.9613	1
Body wt.(kg)	2	BICF2P660892	30675435	0.03255	0.04446	1	1	1	1	0.9376	1
Case/control	2	BICF2P1057356	30692642	0.9221	0.9221	1	1	1	1	0.9613	1
Case/control	2	BICF2S2396221	30813431	0.6256	0.6256	1	1	1	1	0.9613	1
Case/control	2	BICF2S23333638	30839695	0.4642	0.4642	1	1	1	1	0.9613	1
% Body wt. gain: birth-1 month	2	BICF2S23333638	30839695	0.03852	0.129	1	1	1	1	0.3099	1
Case/control	2	BICF2S2306340	30965305	0.7434	0.7434	1	1	1	1	0.9613	1
Case/control	2	BICF2S23353062	31191731	0.3508	0.3508	1	1	1	1	0.9613	1
%Ecc. contr. decrement(@ 10 stims.)	2	BICF2S23353062	31191731	0.03938	0.03938	1	1	1	1	0.9751	1
Body wt.@ 1 mo.	2	BICF2S23353062	31191731	0.03734	0.09176	1	1	1	1	0.3999	1
% B. wt. gain: birth to Nx (12+ mos.)	2	BICF2S23353062	31191731	0.02827	0.0567	1	1	1	1	0.7745	1
Case/control	2	BICF2S23751618	31321130	0.6625	0.6625	1	1	1	1	0.9613	1
Case/control	2	BICF2S23211120	31329297	0.7434	0.7434	1	1	1	1	0.9613	1
Case/control	2	BICF2S22931475	31510387	0.4308	0.4308	1	1	1	1	0.9613	1
Case/control	2	BICF2P1024762	31627229	0.9221	0.9221	1	1	1	1	0.9613	1
Case/control	2	BICF2P652730	31726893	0.6256	0.6256	1	1	1	1	0.9613	1
Case/control	2	BICF2P1316411	32082594	0.3894	0.3894	1	1	1	1	0.9613	1
Case/control	2	BICF2S23153212	32314398	0.8859	0.8859	1	1	1	1	0.9613	1
% Body wt. gain: birth-1 month	2	BICF2S23153212	32314398	0.03199	0.1146	1	1	1	1	0.2862	1
Case/control	2	BICF2P260355	32332895	0.5439	0.5439	1	1	1	1	0.9613	1
Case/control	2	BICF2P125165	32376933	0.09959	0.09959	1	1	1	1	0.9613	1
%Ecc. contr. decrement(@ 10 stims.)	2	BICF2P125165	32376933	0.002694	0.002694	1	1	1	1	0.9751	1
% Ecc. contr. decrement(@ 30 stims.)	2	BICF2P125165	32376933	0.01676	0.01676	1	1	1	1	0.9981	1
% B. wt. gain: birth to Nx (12+ mos.)	2	BICF2P125165	32376933	0.03761	0.08432	1	1	1	1	0.7745	1
Case/control	2	BICF2S2362406	32802682	0.3894	0.3894	1	1	1	1	0.9613	1
Case/control	2	BICF2P1333811	32986113	0.282	0.282	1	1	1	1	0.9613	1
Case/control	2	BICF2P1109306	33069789	0.4642	0.4642	1	1	1	1	0.9613	1
Case/control	2	BICF2P838885	33474828	0.1709	0.1709	1	1	1	1	0.9613	1
%Ecc. contr. decrement(@ 10 stims.)	2	BICF2P838885	33474828	0.02085	0.02085	1	1	1	1	0.9751	1
% Ecc. contr. decrement(@ 30 stims.)	2	BICF2P838885	33474828	0.03504	0.03618	1	1	1	1	0.9981	1
Case/control	2	BICF2P1400846	33519505	0.06068	0.06068	1	1	1	1	0.9613	1
Body wt.(kg)	2	BICF2P1400846	33519505	0.03793	0.05114	1	1	1	1	0.9376	1
Case/control	2	BICF2P1183857	33704863	1	1	1	1	1	1	1	1
Max. hip flexion angle	2	BICF2P1183857	33704863	0.03332	0.03292	1	1	1	1	0.9958	1
Case/control	2	BICF2P783028	33734799	0.07008	0.07008	1	1	1	1	0.9613	1
% Ecc. contr. decrement(@ 30 stims.)	2	BICF2P783028	33734799	0.04027	0.04016	1	1	1	1	0.9981	1
Case/control	2	BICF2P1223738	33755923	0.9221	0.9221	1	1	1	1	0.9613	1
Case/control	2	BICF2P1137157	34282113	0.8731	0.8731	1	1	1	1	0.9613	1
Case/control	2	TIGRP2P21709_rs8710992	34283310	0.8731	0.8731	1	1	1	1	0.9613	1
Case/control	2	BICF2P1155790	34901653	0.7434	0.7434	1	1	1	1	0.9613	1
% B. wt. gain: birth to Nx (12+ mos.)	2	BICF2P1155790	34901653	0.02827	0.0567	1	1	1	1	0.7745	1
Case/control	2	BICF2P670861	35027317	0.8859	0.8859	1	1	1	1	0.9613	1
% Body wt. gain: birth-1 month	2	BICF2P670861	35027317	0.03199	0.1146	1	1	1	1	0.2862	1
Case/control	2	BICF2P588251	35077874	0.2731	0.2731	1	1	1	1	0.9613	1
%Ecc. contr. decrement(@ 10 stims.)	2	BICF2P588251	35077874	0.01041	0.01041	1	1	1	1	0.9751	1
% Ecc. contr. decrement(@ 30 stims.)	2	BICF2P588251	35077874	0.04981	0.04981	1	1	1	1	0.9981	1
% B. wt. gain: birth to Nx (12+ mos.)	2	BICF2P588251	35077874	0.03761	0.07256	1	1	1	1	0.7745	1
Case/control	2	BICF2P612394	35102719	0.3894	0.3894	1	1	1	1	0.9613	1
Case/control	2	TIGRP2P21896_rs9082993	35149298	0.073	0.073	1	1	1	1	0.9613	1
%Ecc. contr. decrement(@ 10 stims.)	2	TIGRP2P21896_rs9082993	35149298	0.04931	0.04931	1	1	1	1	0.9751	1
% Ecc. contr. decrement(@ 30 stims.)	2	TIGRP2P21896_rs9082993	35149298	0.04544	0.04466	1	1	1	1	0.9981	1
Body wt.(kg)	2	TIGRP2P21896_rs9082993	35149298	0.03388	0.04576	1	1	1	1	0.9376	1
Body wt.@ 6mos.	2	TIGRP2P21896_rs9082993	35149298	0.04176	0.04176	1	1	1	1	0.9953	1
B. wt.(kg) @ (12 mo.) Nx	2	TIGRP2P21896_rs9082993	35149298	0.03495	0.05169	1	1	1	1	0.833	1
Case/control	2	BICF2S23021736	35225487	0.3894	0.3894	1	1	1	1	0.9613	1
Case/control	2	BICF2P515317	35476219	0.3894	0.3894	1	1	1	1	0.9613	1
Case/control	2	BICF2S23032482	36017398	0.1269	0.1269	1	1	1	1	0.9613	1
Body wt.(kg)	2	BICF2S23032482	36017398	0.04422	0.05883	1	1	1	1	0.9376	1
Case/control	2	G166f28S173	36568688	0.3508	0.3508	1	1	1	1	0.9613	1
Quad.fem.wt.(g/kg)	2	G166f28S173	36568688	0.04901	0.07345	1	1	1	1	0.748	1
Case/control	2	BICF2P249133	36808454	0.9221	0.9221	1	1	1	1	0.9613	1
Case/control	2	BICF2P1023115	36888718	0.3894	0.3894	1	1	1	1	0.9613	1
Case/control	2	BICF2S2377032	37654266	0.06068	0.06068	1	1	1	1	0.9613	1
Body wt.(kg)	2	BICF2S2377032	37654266	0.03793	0.05114	1	1	1	1	0.9376	1
Case/control	2	BICF2P480204	37710637	0.3894	0.3894	1	1	1	1	0.9613	1
Case/control	2	BICF2S22918434	37718639	0.7552	0.7552	1	1	1	1	0.9613	1
% Body wt. gain: birth-1 month	2	BICF2S22918434	37718639	0.03084	0.1115	1	1	1	1	0.2862	1
Case/control	2	BICF2P469031	37727667	0.2731	0.2731	1	1	1	1	0.9613	1
%Ecc. contr. decrement(@ 10 stims.)	2	BICF2P469031	37727667	0.01041	0.01041	1	1	1	1	0.9751	1
% Ecc. contr. decrement(@ 30 stims.)	2	BICF2P469031	37727667	0.04981	0.04981	1	1	1	1	0.9981	1
% B. wt. gain: birth to Nx (12+ mos.)	2	BICF2P469031	37727667	0.03761	0.07256	1	1	1	1	0.7745	1
Case/control	2	BICF2P725233	37758690	0.3894	0.3894	1	1	1	1	0.9613	1
Case/control	2	BICF2P989059	38253228	0.1709	0.1709	1	1	1	1	0.9613	1
%Ecc. contr. decrement(@ 10 stims.)	2	BICF2P989059	38253228	0.02085	0.02085	1	1	1	1	0.9751	1
% Ecc. contr. decrement(@ 30 stims.)	2	BICF2P989059	38253228	0.03504	0.03504	1	1	1	1	0.9981	1
Case/control	2	BICF2P1159837	38293797	0.1432	0.1432	1	1	1	1	0.9613	1
Body wt.(kg)	2	BICF2P1159837	38293797	0.0167	0.02409	1	1	1	1	0.9356	1
Body wt.@ 6mos.	2	BICF2P1159837	38293797	0.0366	0.0366	1	1	1	1	0.9953	1
B. wt.(kg) @ (12 mo.) Nx	2	BICF2P1159837	38293797	0.008063	0.01343	1	1	1	1	0.5768	1
Case/control	2	BICF2P156735	38394671	0.09959	0.09959	1	1	1	1	0.9613	1
%Ecc. contr. decrement(@ 10 stims.)	2	BICF2P156735	38394671	0.002059	0.002059	1	1	1	1	0.812	1
% Ecc. contr. decrement(@ 30 stims.)	2	BICF2P156735	38394671	0.01119	0.01119	1	1	1	1	0.9981	1
B. wt.(kg) @ (12 mo.) Nx	2	BICF2P156735	38394671	0.01984	0.03132	1	1	1	1	0.833	1
% B. wt. gain: birth to Nx (12+ mos.)	2	BICF2P156735	38394671	0.01284	0.02822	1	1	1	1	0.7745	1
Case/control	2	BICF2P50051	38433442	0.3508	0.3508	1	1	1	1	0.9613	1
%Ecc. contr. decrement(@ 10 stims.)	2	BICF2P50051	38433442	0.03212	0.03212	1	1	1	1	0.9751	1
B. wt.(kg) @ (12 mo.) Nx	2	BICF2P50051	38433442	0.0004831	0.0008787	1	1	0.992	0.992	0.0561	0.549
% B. wt. gain: birth to Nx (12+ mos.)	2	BICF2P50051	38433442	0.000352	0.000953	1	1	0.9703	0.9703	0.04088	0.4
Case/control	2	BICF2P493092	38532398	0.4642	0.4642	1	1	1	1	0.9613	1
Case/control	2	BICF2P832726	38931242	0.09959	0.09959	1	1	1	1	0.9613	1
%Ecc. contr. decrement(@ 10 stims.)	2	BICF2P832726	38931242	0.002059	0.002059	1	1	1	1	0.812	1
% Ecc. contr. decrement(@ 30 stims.)	2	BICF2P832726	38931242	0.01119	0.01119	1	1	1	1	0.9981	1
B. wt.(kg) @ (12 mo.) Nx	2	BICF2P832726	38931242	0.01984	0.03132	1	1	1	1	0.833	1
% B. wt. gain: birth to Nx (12+ mos.)	2	BICF2P832726	38931242	0.01284	0.02822	1	1	1	1	0.7745	1
Case/control	2	BICF2P1264957	39044793	0.1709	0.1709	1	1	1	1	0.9613	1
%Ecc. contr. decrement(@ 10 stims.)	2	BICF2P1264957	39044793	0.02085	0.02085	1	1	1	1	0.9751	1
% Ecc. contr. decrement(@ 30 stims.)	2	BICF2P1264957	39044793	0.03504	0.03504	1	1	1	1	0.9981	1
Case/control	2	BICF2S2393836	39794425	0.8859	0.8859	1	1	1	1	0.9613	1
% Body wt. gain: birth-1 month	2	BICF2S2393836	39794425	0.03199	0.1146	1	1	1	1	0.2862	1
Case/control	2	BICF2S23611897	39934516	0.3508	0.3508	1	1	1	1	0.9613	1
%Ecc. contr. decrement(@ 10 stims.)	2	BICF2S23611897	39934516	0.03212	0.03212	1	1	1	1	0.9751	1
B. wt.(kg) @ (12 mo.) Nx	2	BICF2S23611897	39934516	0.0004831	0.0008787	1	1	0.992	0.992	0.0561	0.549
% B. wt. gain: birth to Nx (12+ mos.)	2	BICF2S23611897	39934516	0.000352	0.000953	1	1	0.9703	0.9703	0.04088	0.4
Case/control	2	BICF2P141212	39995730	0.5439	0.5439	1	1	1	1	0.9613	1
B. wt.(kg) @ (12 mo.) Nx	2	BICF2P141212	39995730	0.01224	0.01993	1	1	1	1	0.5768	1
Case/control	2	BICF2S23014788	40670919	0.3894	0.3894	1	1	1	1	0.9613	1
Case/control	2	BICF2P802220	40863380	0.3508	0.3508	1	1	1	1	0.9613	1
%Ecc. contr. decrement(@ 10 stims.)	2	BICF2P802220	40863380	0.03212	0.03212	1	1	1	1	0.9751	1
B. wt.(kg) @ (12 mo.) Nx	2	BICF2P802220	40863380	0.0004831	0.0008787	1	1	0.992	0.992	0.0561	0.549
% B. wt. gain: birth to Nx (12+ mos.)	2	BICF2P802220	40863380	0.000352	0.000953	1	1	0.9703	0.9703	0.04088	0.4
Case/control	2	BICF2P236981	40889976	0.8731	0.8731	1	1	1	1	0.9613	1
Case/control	2	BICF2S2366228	40921076	0.8731	0.8731	1	1	1	1	0.9613	1
Case/control	2	BICF2S2324614	41340559	0.3894	0.3894	1	1	1	1	0.9613	1
Case/control	2	BICF2S2319676	41395060	0.09959	0.09959	1	1	1	1	0.9613	1
%Ecc. contr. decrement(@ 10 stims.)	2	BICF2S2319676	41395060	0.002059	0.002059	1	1	1	1	0.812	1
% Ecc. contr. decrement(@ 30 stims.)	2	BICF2S2319676	41395060	0.01119	0.01119	1	1	1	1	0.9981	1
B. wt.(kg) @ (12 mo.) Nx	2	BICF2S2319676	41395060	0.01984	0.03132	1	1	1	1	0.833	1
% B. wt. gain: birth to Nx (12+ mos.)	2	BICF2S2319676	41395060	0.01284	0.02822	1	1	1	1	0.7745	1
Case/control	2	BICF2S234654	41442089	0.5127	0.5127	1	1	1	1	0.9613	1
Body wt.(kg)-birth	2	BICF2S234654	41442089	0.03502	0.06604	1	1	1	1	0.6128	1
% Body wt. gain: birth-1 month	2	BICF2S234654	41442089	0.007968	0.04614	1	1	1	1	0.166	1
%body wt. gain: birth to 6 mo.	2	BICF2S234654	41442089	0.02467	0.02467	1	1	1	1	0.838	1
Case/control	2	BICF2P1212305	42463041	0.5127	0.5127	1	1	1	1	0.9613	1
Body wt.(kg)-birth	2	BICF2P1212305	42463041	0.03502	0.06604	1	1	1	1	0.6128	1
% Body wt. gain: birth-1 month	2	BICF2P1212305	42463041	0.007968	0.04614	1	1	1	1	0.166	1
%body wt. gain: birth to 6 mo.	2	BICF2P1212305	42463041	0.02467	0.02467	1	1	1	1	0.838	1
Case/control	2	BICF2P609745	42781502	0.1533	0.1533	1	1	1	1	0.9613	1
Case/control	2	BICF2P399866	42817801	0.09959	0.09959	1	1	1	1	0.9613	1
%Ecc. contr. decrement(@ 10 stims.)	2	BICF2P399866	42817801	0.002059	0.002059	1	1	1	1	0.812	1
% Ecc. contr. decrement(@ 30 stims.)	2	BICF2P399866	42817801	0.01119	0.01119	1	1	1	1	0.9981	1
B. wt.(kg) @ (12 mo.) Nx	2	BICF2P399866	42817801	0.01984	0.03132	1	1	1	1	0.833	1
% B. wt. gain: birth to Nx (12+ mos.)	2	BICF2P399866	42817801	0.01284	0.02822	1	1	1	1	0.7745	1
Case/control	2	BICF2P1112108	43851221	0.09959	0.09959	1	1	1	1	0.9613	1
%Ecc. contr. decrement(@ 10 stims.)	2	BICF2P1112108	43851221	0.002059	0.002059	1	1	1	1	0.812	1
% Ecc. contr. decrement(@ 30 stims.)	2	BICF2P1112108	43851221	0.01119	0.01119	1	1	1	1	0.9981	1
B. wt.(kg) @ (12 mo.) Nx	2	BICF2P1112108	43851221	0.01984	0.03132	1	1	1	1	0.833	1
% B. wt. gain: birth to Nx (12+ mos.)	2	BICF2P1112108	43851221	0.01284	0.02822	1	1	1	1	0.7745	1
Case/control	2	BICF2P32945	43871566	0.09959	0.09959	1	1	1	1	0.9613	1
%Ecc. contr. decrement(@ 10 stims.)	2	BICF2P32945	43871566	0.002059	0.002059	1	1	1	1	0.812	1
% Ecc. contr. decrement(@ 30 stims.)	2	BICF2P32945	43871566	0.01119	0.01119	1	1	1	1	0.9981	1
B. wt.(kg) @ (12 mo.) Nx	2	BICF2P32945	43871566	0.01984	0.03132	1	1	1	1	0.833	1
% B. wt. gain: birth to Nx (12+ mos.)	2	BICF2P32945	43871566	0.01284	0.02822	1	1	1	1	0.7745	1
Case/control	2	BICF2P1451594	44207018	0.1533	0.1533	1	1	1	1	0.9613	1
Case/control	2	BICF2P1453280	44855150	0.9193	0.9193	1	1	1	1	0.9613	1
% Body wt. gain: birth-1 month	2	BICF2P1453280	44855150	0.008943	0.05091	1	1	1	1	0.1723	1
Case/control	2	BICF2S2358019	45114592	0.09959	0.09959	1	1	1	1	0.9613	1
%Ecc. contr. decrement(@ 10 stims.)	2	BICF2S2358019	45114592	0.002059	0.002059	1	1	1	1	0.812	1
% Ecc. contr. decrement(@ 30 stims.)	2	BICF2S2358019	45114592	0.01119	0.01119	1	1	1	1	0.9981	1
B. wt.(kg) @ (12 mo.) Nx	2	BICF2S2358019	45114592	0.01984	0.03132	1	1	1	1	0.833	1
% B. wt. gain: birth to Nx (12+ mos.)	2	BICF2S2358019	45114592	0.01284	0.02822	1	1	1	1	0.7745	1
Case/control	2	BICF2P563799	45137998	0.1533	0.1533	1	1	1	1	0.9613	1
Case/control	2	BICF2P995618	46027028	0.1533	0.1533	1	1	1	1	0.9613	1
Case/control	2	BICF2P721861	47022877	0.1533	0.1533	1	1	1	1	0.9613	1
Case/control	2	BICF2P686478	47712677	0.09959	0.09959	1	1	1	1	0.9613	1
%Ecc. contr. decrement(@ 10 stims.)	2	BICF2P686478	47712677	0.002059	0.002059	1	1	1	1	0.812	1
% Ecc. contr. decrement(@ 30 stims.)	2	BICF2P686478	47712677	0.01119	0.01119	1	1	1	1	0.9981	1
B. wt.(kg) @ (12 mo.) Nx	2	BICF2P686478	47712677	0.01984	0.03132	1	1	1	1	0.833	1
% B. wt. gain: birth to Nx (12+ mos.)	2	BICF2P686478	47712677	0.01284	0.02822	1	1	1	1	0.7745	1
Case/control	2	BICF2P40041	48077360	0.1533	0.1533	1	1	1	1	0.9613	1
Case/control	2	BICF2S23253305	48702074	0.3147	0.3147	1	1	1	1	0.9613	1
Case/control	2	BICF2P682835	48873864	0.09959	0.09959	1	1	1	1	0.9613	1
%Ecc. contr. decrement(@ 10 stims.)	2	BICF2P682835	48873864	0.002059	0.002059	1	1	1	1	0.812	1
% Ecc. contr. decrement(@ 30 stims.)	2	BICF2P682835	48873864	0.01119	0.01119	1	1	1	1	0.9981	1
B. wt.(kg) @ (12 mo.) Nx	2	BICF2P682835	48873864	0.01984	0.03132	1	1	1	1	0.833	1
% B. wt. gain: birth to Nx (12+ mos.)	2	BICF2P682835	48873864	0.01284	0.02822	1	1	1	1	0.7745	1
Case/control	2	BICF2P1373627	48887620	0.1533	0.1533	1	1	1	1	0.9613	1
Case/control	2	BICF2P574328	48909833	0.09959	0.09959	1	1	1	1	0.9613	1
%Ecc. contr. decrement(@ 10 stims.)	2	BICF2P574328	48909833	0.002059	0.002059	1	1	1	1	0.812	1
% Ecc. contr. decrement(@ 30 stims.)	2	BICF2P574328	48909833	0.01119	0.01119	1	1	1	1	0.9981	1
B. wt.(kg) @ (12 mo.) Nx	2	BICF2P574328	48909833	0.01984	0.03132	1	1	1	1	0.833	1
% B. wt. gain: birth to Nx (12+ mos.)	2	BICF2P574328	48909833	0.01284	0.02822	1	1	1	1	0.7745	1
Case/control	2	TIGRP2P22807_rs8786735	49974128	0.09959	0.09959	1	1	1	1	0.9613	1
%Ecc. contr. decrement(@ 10 stims.)	2	TIGRP2P22807_rs8786735	49974128	0.002059	0.002059	1	1	1	1	0.812	1
% Ecc. contr. decrement(@ 30 stims.)	2	TIGRP2P22807_rs8786735	49974128	0.01119	0.01119	1	1	1	1	0.9981	1
B. wt.(kg) @ (12 mo.) Nx	2	TIGRP2P22807_rs8786735	49974128	0.01984	0.03132	1	1	1	1	0.833	1
% B. wt. gain: birth to Nx (12+ mos.)	2	TIGRP2P22807_rs8786735	49974128	0.01284	0.02822	1	1	1	1	0.7745	1
Case/control	2	BICF2S23537479	50316515	0.7958	0.7958	1	1	1	1	0.9613	1
Case/control	2	BICF2S23639090	50329723	0.7958	0.7958	1	1	1	1	0.9613	1
Body wt.(kg)-birth	2	BICF2S23639090	50329723	0.02196	0.04497	1	1	1	1	0.5484	1
% Body wt. gain: birth-1 month	2	BICF2S23639090	50329723	0.01172	0.05935	1	1	1	1	0.1875	1
Case/control	2	BICF2P519607	50350660	0.2224	0.2224	1	1	1	1	0.9613	1
Case/control	2	BICF2S22926866	50388285	0.282	0.282	1	1	1	1	0.9613	1
%Ecc. contr. decrement(@ 10 stims.)	2	BICF2S22926866	50388285	0.01362	0.01362	1	1	1	1	0.9751	1
% Ecc. contr. decrement(@ 30 stims.)	2	BICF2S22926866	50388285	0.03073	0.03073	1	1	1	1	0.9981	1
Body wt.(kg)-birth	2	BICF2S22926866	50388285	0.006956	0.01701	1	1	1	1	0.5306	1
% Body wt. gain: birth-1 month	2	BICF2S22926866	50388285	0.02618	0.1008	1	1	1	1	0.2698	1
%body wt. gain: birth to 6 mo.	2	BICF2S22926866	50388285	0.03208	0.03208	1	1	1	1	0.9261	1
Case/control	2	BICF2P910469	50457386	0.282	0.282	1	1	1	1	0.9613	1
Case/control	2	BICF2P514631	50936324	0.2224	0.2224	1	1	1	1	0.9613	1
Case/control	2	BICF2P1170270	51704515	0.3085	0.3085	1	1	1	1	0.9613	1
Case/control	2	TIGRP2P23069_rs9205101	51739900	0.654	0.654	1	1	1	1	0.9613	1
Body wt.(kg)-birth	2	TIGRP2P23069_rs9205101	51739900	0.04603	0.08178	1	1	1	1	0.6128	1
% Body wt. gain: birth-1 month	2	TIGRP2P23069_rs9205101	51739900	0.01724	0.07672	1	1	1	1	0.231	1
Case/control	2	BICF2P950765	51748448	0.7958	0.7958	1	1	1	1	0.9613	1
Body wt.(kg)-birth	2	BICF2P950765	51748448	0.02196	0.04497	1	1	1	1	0.5484	1
% Body wt. gain: birth-1 month	2	BICF2P950765	51748448	0.01172	0.05941	1	1	1	1	0.1875	1
Case/control	2	BICF2P36092	51766148	0.1709	0.1709	1	1	1	1	0.9613	1
Case/control	2	TIGRP2P23172_rs8865154	52157508	0.282	0.282	1	1	1	1	0.9613	1
Case/control	2	TIGRP2P23193_rs8746408	52184227	0.2945	0.2945	1	1	1	1	0.9613	1
Case/control	2	BICF2P537534	52192710	0.2945	0.2945	1	1	1	1	0.9613	1
Case/control	2	BICF2P744111	52365132	0.7958	0.7958	1	1	1	1	0.9613	1
Case/control	2	BICF2P1458875	52738803	0.1709	0.1709	1	1	1	1	0.9613	1
Case/control	2	TIGRP2P23324_rs8819482	52872369	0.073	0.073	1	1	1	1	0.9613	1
Tetanic flex.(N/kg)	2	TIGRP2P23324_rs8819482	52872369	0.04811	0.06494	1	1	1	1	0.9225	1
Body wt.(kg)	2	TIGRP2P23324_rs8819482	52872369	0.03309	0.04513	1	1	1	1	0.9376	1
Case/control	2	BICF2P748844	53514129	0.2224	0.2224	1	1	1	1	0.9613	1
Case/control	2	BICF2P1287189	53576752	0.1709	0.1709	1	1	1	1	0.9613	1
Case/control	2	BICF2P489508	54200136	0.8253	0.8253	1	1	1	1	0.9613	1
Case/control	2	BICF2P162102	54216740	0.2723	0.2723	1	1	1	1	0.9613	1
Body wt.(kg)	2	BICF2P162102	54216740	0.03155	0.0432	1	1	1	1	0.9376	1
B. wt.(kg) @ (12 mo.) Nx	2	BICF2P162102	54216740	0.01224	0.01993	1	1	1	1	0.5768	1
Case/control	2	BICF2P1214307	54268966	0.2723	0.2723	1	1	1	1	0.9613	1
Body wt.(kg)	2	BICF2P1214307	54268966	0.03155	0.0432	1	1	1	1	0.9376	1
B. wt.(kg) @ (12 mo.) Nx	2	BICF2P1214307	54268966	0.01224	0.01993	1	1	1	1	0.5768	1
Case/control	2	BICF2P1300573	54495508	0.07008	0.07008	1	1	1	1	0.9613	1
Body wt.(kg)	2	BICF2P1300573	54495508	0.007191	0.01106	1	1	1	1	0.9125	1
Quad.fem. wt.(g)	2	BICF2P1300573	54495508	0.03524	0.04339	1	1	1	1	0.972	1
Body wt.@ 6mos.	2	BICF2P1300573	54495508	0.04882	0.04999	1	1	1	1	0.9953	1
B. wt.(kg) @ (12 mo.) Nx	2	BICF2P1300573	54495508	0.01498	0.02409	1	1	1	1	0.6894	1
Case/control	2	BICF2P548494	54595911	0.1709	0.1709	1	1	1	1	0.9613	1
Case/control	2	BICF2P118694	54662145	0.8548	0.8548	1	1	1	1	0.9613	1
Case/control	2	BICF2P1388385	54942942	0.2723	0.2723	1	1	1	1	0.9613	1
Body wt.(kg)	2	BICF2P1388385	54942942	0.03155	0.0432	1	1	1	1	0.9376	1
B. wt.(kg) @ (12 mo.) Nx	2	BICF2P1388385	54942942	0.01224	0.01993	1	1	1	1	0.5768	1
Case/control	2	TIGRP2P25281_rs8977734	55249823	0.3508	0.3508	1	1	1	1	0.9613	1
%Ecc. contr. decrement(@ 10 stims.)	2	TIGRP2P25281_rs8977734	55249823	0.03212	0.03212	1	1	1	1	0.9751	1
B. wt.(kg) @ (12 mo.) Nx	2	TIGRP2P25281_rs8977734	55249823	0.0004831	0.0008787	1	1	0.992	0.992	0.0561	0.549
% B. wt. gain: birth to Nx (12+ mos.)	2	TIGRP2P25281_rs8977734	55249823	0.000352	0.000953	1	1	0.9703	0.9703	0.04088	0.4
Case/control	2	BICF2P821725	55280891	0.1709	0.1709	1	1	1	1	0.9613	1
Case/control	2	BICF2S23115153	55443910	0.6048	0.6048	1	1	1	1	0.9613	1
Case/control	2	BICF2P642067	55555310	0.09959	0.09959	1	1	1	1	0.9613	1
Body wt.(kg)	2	BICF2P642067	55555310	0.01263	0.01844	1	1	1	1	0.9351	1
Body wt.@ 6mos.	2	BICF2P642067	55555310	0.005188	0.005188	1	1	1	1	0.9953	1
%body wt. gain: birth to 6 mo.	2	BICF2P642067	55555310	0.02852	0.02852	1	1	1	1	0.915	1
B. wt.(kg) @ (12 mo.) Nx	2	BICF2P642067	55555310	0.0004831	0.0008787	1	1	0.992	0.992	0.0561	0.549
% B. wt. gain: birth to Nx (12+ mos.)	2	BICF2P642067	55555310	0.000352	0.000953	1	1	0.9703	0.9703	0.04088	0.4
Case/control	2	BICF2P1187527	55617534	0.8253	0.8253	1	1	1	1	0.9613	1
Case/control	2	BICF2S23260389	55642962	0.2723	0.2723	1	1	1	1	0.9613	1
Body wt.(kg)	2	BICF2S23260389	55642962	0.03155	0.0432	1	1	1	1	0.9376	1
B. wt.(kg) @ (12 mo.) Nx	2	BICF2S23260389	55642962	0.01224	0.01993	1	1	1	1	0.5768	1
Case/control	2	BICF2P1172449	55652193	0.6857	0.6857	1	1	1	1	0.9613	1
Body wt.(kg)-birth	2	BICF2P1172449	55652193	0.0244	0.04876	1	1	1	1	0.5768	1
% Body wt. gain: birth-1 month	2	BICF2P1172449	55652193	0.0144	0.06704	1	1	1	1	0.2067	1
Case/control	2	BICF2P503774	55823956	0.2956	0.2956	1	1	1	1	0.9613	1
B. wt.(kg) @ (12 mo.) Nx	2	BICF2P503774	55823956	0.01498	0.02409	1	1	1	1	0.6894	1
Case/control	2	BICF2P1198023	55865366	0.3508	0.3508	1	1	1	1	0.9613	1
%Ecc. contr. decrement(@ 10 stims.)	2	BICF2P1198023	55865366	0.03212	0.03212	1	1	1	1	0.9751	1
B. wt.(kg) @ (12 mo.) Nx	2	BICF2P1198023	55865366	0.0004831	0.0008787	1	1	0.992	0.992	0.0561	0.549
% B. wt. gain: birth to Nx (12+ mos.)	2	BICF2P1198023	55865366	0.000352	0.000953	1	1	0.9703	0.9703	0.04088	0.4
Case/control	2	BICF2P885701	56005002	0.09959	0.09959	1	1	1	1	0.9613	1
Body wt.(kg)	2	BICF2P885701	56005002	0.01263	0.01862	1	1	1	1	0.9351	1
Body wt.@ 6mos.	2	BICF2P885701	56005002	0.005188	0.005188	1	1	1	1	0.9953	1
%body wt. gain: birth to 6 mo.	2	BICF2P885701	56005002	0.02852	0.02852	1	1	1	1	0.915	1
B. wt.(kg) @ (12 mo.) Nx	2	BICF2P885701	56005002	0.0004831	0.0008787	1	1	0.992	0.992	0.0561	0.549
% B. wt. gain: birth to Nx (12+ mos.)	2	BICF2P885701	56005002	0.000352	0.000953	1	1	0.9703	0.9703	0.04088	0.4
Case/control	2	TIGRP2P25496_rs8730652	56177825	0.07008	0.07008	1	1	1	1	0.9613	1
Body wt.(kg)	2	TIGRP2P25496_rs8730652	56177825	0.007191	0.01106	1	1	1	1	0.9125	1
Quad.fem. wt.(g)	2	TIGRP2P25496_rs8730652	56177825	0.03524	0.04171	1	1	1	1	0.972	1
Body wt.@ 6mos.	2	TIGRP2P25496_rs8730652	56177825	0.04882	0.04882	1	1	1	1	0.9953	1
B. wt.(kg) @ (12 mo.) Nx	2	TIGRP2P25496_rs8730652	56177825	0.01498	0.02409	1	1	1	1	0.6894	1
Case/control	2	TIGRP2P25581_rs8773932	56335573	0.2224	0.2224	1	1	1	1	0.9613	1
Case/control	2	BICF2S23349846	56360605	0.1709	0.1709	1	1	1	1	0.9613	1
Case/control	2	BICF2S229327	56739919	0.7958	0.7958	1	1	1	1	0.9613	1
Body wt.(kg)-birth	2	BICF2S229327	56739919	0.01465	0.03213	1	1	1	1	0.5306	1
% Body wt. gain: birth-1 month	2	BICF2S229327	56739919	0.0086	0.04856	1	1	1	1	0.166	1
Case/control	2	BICF2S23317519	57005529	0.1709	0.1709	1	1	1	1	0.9613	1
Case/control	2	BICF2P1139460	57066273	0.3508	0.3508	1	1	1	1	0.9613	1
%Ecc. contr. decrement(@ 10 stims.)	2	BICF2P1139460	57066273	0.03212	0.03212	1	1	1	1	0.9751	1
B. wt.(kg) @ (12 mo.) Nx	2	BICF2P1139460	57066273	0.0004831	0.0008787	1	1	0.992	0.992	0.0561	0.549
% B. wt. gain: birth to Nx (12+ mos.)	2	BICF2P1139460	57066273	0.000352	0.000953	1	1	0.9703	0.9703	0.04088	0.4
Case/control	2	TIGRP2P26057_rs8802155	57382710	0.2723	0.2723	1	1	1	1	0.9613	1
Body wt.(kg)	2	TIGRP2P26057_rs8802155	57382710	0.03155	0.0432	1	1	1	1	0.9376	1
B. wt.(kg) @ (12 mo.) Nx	2	TIGRP2P26057_rs8802155	57382710	0.01224	0.01993	1	1	1	1	0.5768	1
Case/control	2	BICF2P57790	58839910	0.1709	0.1709	1	1	1	1	0.9613	1
Case/control	2	BICF2S23256057	58912809	0.3508	0.3508	1	1	1	1	0.9613	1
%Ecc. contr. decrement(@ 10 stims.)	2	BICF2S23256057	58912809	0.03212	0.03212	1	1	1	1	0.9751	1
B. wt.(kg) @ (12 mo.) Nx	2	BICF2S23256057	58912809	0.0004831	0.0008787	1	1	0.992	0.992	0.0561	0.549
% B. wt. gain: birth to Nx (12+ mos.)	2	BICF2S23256057	58912809	0.000352	0.000953	1	1	0.9703	0.9703	0.04088	0.4
Case/control	2	BICF2P10844	59300612	0.1709	0.1709	1	1	1	1	0.9613	1
%Ecc. contr. decrement(@ 10 stims.)	2	BICF2P10844	59300612	0.02085	0.02085	1	1	1	1	0.9751	1
% Ecc. contr. decrement(@ 30 stims.)	2	BICF2P10844	59300612	0.03504	0.03504	1	1	1	1	0.9981	1
Case/control	2	BICF2P796373	59363323	0.7321	0.7321	1	1	1	1	0.9613	1
Case/control	2	BICF2P511179	59525122	0.8859	0.8859	1	1	1	1	0.9613	1
Body wt.@ 1 mo.	2	BICF2P511179	59525122	0.0326	0.08284	1	1	1	1	0.3999	1
% Body wt. gain: birth-1 month	2	BICF2P511179	59525122	0.002007	0.01781	1	1	1	1	0.07024	0.6945
Case/control	2	BICF2P720951	59620106	0.7321	0.7321	1	1	1	1	0.9613	1
Case/control	2	BICF2P1392915	59644492	0.3508	0.3508	1	1	1	1	0.9613	1
%Ecc. contr. decrement(@ 10 stims.)	2	BICF2P1392915	59644492	0.03212	0.03212	1	1	1	1	0.9751	1
B. wt.(kg) @ (12 mo.) Nx	2	BICF2P1392915	59644492	0.0004831	0.0008787	1	1	0.992	0.992	0.0561	0.549
% B. wt. gain: birth to Nx (12+ mos.)	2	BICF2P1392915	59644492	0.000352	0.000953	1	1	0.9703	0.9703	0.04088	0.4
Case/control	2	BICF2P149838	60232724	0.2723	0.2723	1	1	1	1	0.9613	1
Body wt.(kg)	2	BICF2P149838	60232724	0.03155	0.0432	1	1	1	1	0.9376	1
B. wt.(kg) @ (12 mo.) Nx	2	BICF2P149838	60232724	0.01224	0.01993	1	1	1	1	0.5768	1
Case/control	2	BICF2P184649	60447959	0.3006	0.3006	1	1	1	1	0.9613	1
Body wt.@ 6mos.	2	BICF2P184649	60447959	0.04162	0.04162	1	1	1	1	0.9953	1
B. wt.(kg) @ (12 mo.) Nx	2	BICF2P184649	60447959	0.0004831	0.0008787	1	1	0.992	0.992	0.0561	0.549
% B. wt. gain: birth to Nx (12+ mos.)	2	BICF2P184649	60447959	0.000352	0.000953	1	1	0.9703	0.9703	0.04088	0.4
Case/control	2	BICF2P603503	61137522	0.2723	0.2723	1	1	1	1	0.9613	1
Body wt.(kg)	2	BICF2P603503	61137522	0.03155	0.0432	1	1	1	1	0.9376	1
B. wt.(kg) @ (12 mo.) Nx	2	BICF2P603503	61137522	0.01224	0.01993	1	1	1	1	0.5768	1
Case/control	2	BICF2S235366	61322444	0.3006	0.3006	1	1	1	1	0.9613	1
Body wt.@ 6mos.	2	BICF2S235366	61322444	0.04162	0.04162	1	1	1	1	0.9953	1
B. wt.(kg) @ (12 mo.) Nx	2	BICF2S235366	61322444	0.0004831	0.0008787	1	1	0.992	0.992	0.0561	0.549
% B. wt. gain: birth to Nx (12+ mos.)	2	BICF2S235366	61322444	0.000352	0.000953	1	1	0.9703	0.9703	0.04088	0.4
Case/control	2	BICF2S23437040	61338908	0.7958	0.7958	1	1	1	1	0.9613	1
Body wt.(kg)-birth	2	BICF2S23437040	61338908	0.01465	0.03213	1	1	1	1	0.5306	1
% Body wt. gain: birth-1 month	2	BICF2S23437040	61338908	0.0086	0.04856	1	1	1	1	0.166	1
Case/control	2	BICF2S22939142	61509322	0.1709	0.1709	1	1	1	1	0.9613	1
%Ecc. contr. decrement(@ 10 stims.)	2	BICF2S22939142	61509322	0.02085	0.02085	1	1	1	1	0.9751	1
% Ecc. contr. decrement(@ 30 stims.)	2	BICF2S22939142	61509322	0.03504	0.03504	1	1	1	1	0.9981	1
Case/control	2	BICF2P1085063	61572324	0.5127	0.5127	1	1	1	1	0.9613	1
Case/control	2	BICF2P403170	62211817	0.04414	0.04414	1	1	1	1	0.9613	1
TJA (deg.)	2	BICF2P403170	62211817	0.04332	0.04429	1	1	1	1	0.9959	1
%Ecc. contr. decrement(@ 10 stims.)	2	BICF2P403170	62211817	0.01022	0.01022	1	1	1	1	0.9751	1
% Ecc. contr. decrement(@ 30 stims.)	2	BICF2P403170	62211817	0.003262	0.003477	1	1	1	1	0.9981	1
Body wt.(kg)	2	BICF2P403170	62211817	0.02821	0.039	1	1	1	1	0.9376	1
Body wt.@ 6mos.	2	BICF2P403170	62211817	0.03319	0.03415	1	1	1	1	0.9953	1
%body wt. gain: birth to 6 mo.	2	BICF2P403170	62211817	0.006695	0.006695	1	1	1	1	0.5375	1
% B. wt. gain: birth to Nx (12+ mos.)	2	BICF2P403170	62211817	0.02827	0.0567	1	1	1	1	0.7745	1
Case/control	2	BICF2P1346335	62240254	0.1709	0.1709	1	1	1	1	0.9613	1
%Ecc. contr. decrement(@ 10 stims.)	2	BICF2P1346335	62240254	0.02085	0.02085	1	1	1	1	0.9751	1
% Ecc. contr. decrement(@ 30 stims.)	2	BICF2P1346335	62240254	0.03504	0.03504	1	1	1	1	0.9981	1
Case/control	2	BICF2P1433164	62368309	0.8175	0.8175	1	1	1	1	0.9613	1
Case/control	2	BICF2P346589	62640478	0.1176	0.1176	1	1	1	1	0.9613	1
Body wt.(kg)-birth	2	BICF2P346589	62640478	0.0199	0.04145	1	1	1	1	0.5306	1
Body wt.@ 1 mo.	2	BICF2P346589	62640478	0.03622	0.08972	1	1	1	1	0.3999	1
% Body wt. gain: birth-1 month	2	BICF2P346589	62640478	0.0008136	0.009293	1	1	0.9999	0.9999	0.06069	0.6
%body wt. gain: birth to 6 mo.	2	BICF2P346589	62640478	0.005785	0.005785	1	1	1	1	0.5029	1
Case/control	2	BICF2S2317268	62671352	0.6256	0.6256	1	1	1	1	0.9613	1
Case/control	2	BICF2S23356507	62681590	0.5127	0.5127	1	1	1	1	0.9613	1
Case/control	2	TIGRP2P27648_rs8521435	62942649	0.1709	0.1709	1	1	1	1	0.9613	1
%Ecc. contr. decrement(@ 10 stims.)	2	TIGRP2P27648_rs8521435	62942649	0.02085	0.02085	1	1	1	1	0.9751	1
% Ecc. contr. decrement(@ 30 stims.)	2	TIGRP2P27648_rs8521435	62942649	0.03504	0.03504	1	1	1	1	0.9981	1
Case/control	2	BICF2P819235	63004397	0.8175	0.8175	1	1	1	1	0.9613	1
Case/control	2	BICF2G630494467	63245739	0.1506	0.1506	1	1	1	1	0.9613	1
TJA (deg.)	2	BICF2G630494467	63245739	0.03847	0.03847	1	1	1	1	0.9959	1
Case/control	2	BICF2G630494595	63361651	0.1176	0.1176	1	1	1	1	0.9613	1
Body wt.(kg)-birth	2	BICF2G630494595	63361651	0.0199	0.04145	1	1	1	1	0.5306	1
Body wt.@ 1 mo.	2	BICF2G630494595	63361651	0.03622	0.08972	1	1	1	1	0.3999	1
% Body wt. gain: birth-1 month	2	BICF2G630494595	63361651	0.0008136	0.009293	1	1	0.9999	0.9999	0.06069	0.6
%body wt. gain: birth to 6 mo.	2	BICF2G630494595	63361651	0.005785	0.005785	1	1	1	1	0.5029	1
Case/control	2	BICF2G630494613	63373386	0.5127	0.5127	1	1	1	1	0.9613	1
Case/control	2	BICF2P911917	63575721	0.1904	0.1904	1	1	1	1	0.9613	1
%Ecc. contr. decrement(@ 10 stims.)	2	BICF2P911917	63575721	0.02118	0.02225	1	1	1	1	0.9751	1
% Ecc. contr. decrement(@ 30 stims.)	2	BICF2P911917	63575721	0.04439	0.04422	1	1	1	1	0.9981	1
Case/control	2	BICF2G630495282	63919962	0.7321	0.7321	1	1	1	1	0.9613	1
Case/control	2	BICF2G630495303	64254793	0.6256	0.6256	1	1	1	1	0.9613	1
Case/control	2	BICF2G630495390	64324106	0.282	0.282	1	1	1	1	0.9613	1
Case/control	2	BICF2P222759	64378911	0.5257	0.5257	1	1	1	1	0.9613	1
Case/control	2	BICF2P959187	64712668	0.3006	0.3006	1	1	1	1	0.9613	1
Case/control	2	BICF2S23554023	64836970	0.073	0.073	1	1	1	1	0.9613	1
Tetanic ext. (N/kg)	2	BICF2S23554023	64836970	0.04313	0.04305	1	1	1	1	0.9904	1
Quad.fem.wt.(g/kg)	2	BICF2S23554023	64836970	0.04532	0.06848	1	1	1	1	0.748	1
Case/control	2	TIGRP2P28252_rs9094572	64915021	0.06312	0.06312	1	1	1	1	0.9613	1
Tetanic flex.(N/kg)	2	TIGRP2P28252_rs9094572	64915021	0.03201	0.04482	1	1	1	1	0.9225	1
Body wt.(kg)	2	TIGRP2P28252_rs9094572	64915021	0.007792	0.01191	1	1	1	1	0.9335	1
Quad.fem. wt.(g)	2	TIGRP2P28252_rs9094572	64915021	0.0057	0.007702	1	1	1	1	0.972	1
Quad.fem.wt.(g/kg)	2	TIGRP2P28252_rs9094572	64915021	0.03614	0.05831	1	1	1	1	0.748	1
Case/control	2	BICF2S23253489	65052622	0.6256	0.6256	1	1	1	1	0.9613	1
Case/control	2	BICF2P250994	65080823	0.1176	0.1176	1	1	1	1	0.9613	1
Body wt.(kg)-birth	2	BICF2P250994	65080823	0.0199	0.04145	1	1	1	1	0.5306	1
Body wt.@ 1 mo.	2	BICF2P250994	65080823	0.03622	0.08972	1	1	1	1	0.3999	1
% Body wt. gain: birth-1 month	2	BICF2P250994	65080823	0.0008136	0.009293	1	1	0.9999	0.9999	0.06069	0.6
%body wt. gain: birth to 6 mo.	2	BICF2P250994	65080823	0.005785	0.005785	1	1	1	1	0.5029	1
Case/control	2	BICF2P799139	65384739	0.2956	0.2956	1	1	1	1	0.9613	1
Quad.fem.wt.(g/kg)	2	BICF2P799139	65384739	0.0444	0.06739	1	1	1	1	0.748	1
Case/control	2	TIGRP2P28375_rs9067255	65451651	0.073	0.073	1	1	1	1	0.9613	1
Tetanic flex.(N/kg)	2	TIGRP2P28375_rs9067255	65451651	0.04486	0.06053	1	1	1	1	0.9225	1
Case/control	2	BICF2P303945	65585766	0.1506	0.1506	1	1	1	1	0.9613	1
Tetanic flex.(N/kg)	2	BICF2P303945	65585766	0.04265	0.05792	1	1	1	1	0.9225	1
Body wt.(kg)	2	BICF2P303945	65585766	0.01792	0.02571	1	1	1	1	0.9376	1
Body wt.@ 6mos.	2	BICF2P303945	65585766	0.01564	0.01564	1	1	1	1	0.9953	1
Case/control	2	TIGRP2P28574_rs8596232	65977296	0.07008	0.07008	1	1	1	1	0.9613	1
%Ecc. contr. decrement(@ 10 stims.)	2	TIGRP2P28574_rs8596232	65977296	0.04187	0.04187	1	1	1	1	0.9751	1
% Ecc. contr. decrement(@ 30 stims.)	2	TIGRP2P28574_rs8596232	65977296	0.02264	0.02264	1	1	1	1	0.9981	1
Body wt.(kg)-birth	2	TIGRP2P28574_rs8596232	65977296	0.01753	0.0355	1	1	1	1	0.5306	1
%body wt. gain: birth to 6 mo.	2	TIGRP2P28574_rs8596232	65977296	0.0164	0.0164	1	1	1	1	0.7775	1
Case/control	2	BICF2S23020827	66389228	0.2945	0.2945	1	1	1	1	0.9613	1
Case/control	2	G199f36S252	66782251	0.1176	0.1176	1	1	1	1	0.9613	1
Body wt.(kg)-birth	2	G199f36S252	66782251	0.0199	0.04145	1	1	1	1	0.5306	1
Body wt.@ 1 mo.	2	G199f36S252	66782251	0.03622	0.08972	1	1	1	1	0.3999	1
% Body wt. gain: birth-1 month	2	G199f36S252	66782251	0.0008136	0.009293	1	1	0.9999	0.9999	0.06069	0.6
%body wt. gain: birth to 6 mo.	2	G199f36S252	66782251	0.005785	0.005785	1	1	1	1	0.5029	1
Case/control	2	TIGRP2P28674_rs8880437	66902836	0.07008	0.07008	1	1	1	1	0.9613	1
%Ecc. contr. decrement(@ 10 stims.)	2	TIGRP2P28674_rs8880437	66902836	0.04187	0.04187	1	1	1	1	0.9751	1
% Ecc. contr. decrement(@ 30 stims.)	2	TIGRP2P28674_rs8880437	66902836	0.02264	0.02264	1	1	1	1	0.9981	1
Body wt.(kg)-birth	2	TIGRP2P28674_rs8880437	66902836	0.01753	0.03731	1	1	1	1	0.5306	1
%body wt. gain: birth to 6 mo.	2	TIGRP2P28674_rs8880437	66902836	0.0164	0.0164	1	1	1	1	0.7775	1
Case/control	2	TIGRP2P28792_rs8815812	67261282	0.4642	0.4642	1	1	1	1	0.9613	1
Case/control	2	BICF2P1187188	67298340	0.4642	0.4642	1	1	1	1	0.9613	1
Case/control	2	BICF2P1163171	67341406	0.1266	0.1266	1	1	1	1	0.9613	1
Case/control	2	BICF2P1121813	67417652	0.07038	0.07038	1	1	1	1	0.9613	1
% Ecc. contr. decrement(@ 30 stims.)	2	BICF2P1121813	67417652	0.02699	0.02699	1	1	1	1	0.9981	1
Body wt.(kg)	2	BICF2P1121813	67417652	0.01067	0.01594	1	1	1	1	0.9351	1
Body wt.@ 6mos.	2	BICF2P1121813	67417652	0.02445	0.02544	1	1	1	1	0.9953	1
B. wt.(kg) @ (12 mo.) Nx	2	BICF2P1121813	67417652	0.01867	0.02959	1	1	1	1	0.833	1
Case/control	2	BICF2P209167	67814049	0.2945	0.2945	1	1	1	1	0.9613	1
Case/control	2	BICF2P209168	67814286	0.2945	0.2945	1	1	1	1	0.9613	1
Case/control	2	BICF2S23542639	67827851	0.6256	0.6256	1	1	1	1	0.9613	1
Case/control	2	BICF2S23047045	68059234	0.232	0.232	1	1	1	1	0.9613	1
Case/control	2	BICF2P942758	68186694	0.2945	0.2945	1	1	1	1	0.9613	1
Case/control	2	TIGRP2P28988_rs8983433	68288063	0.07008	0.07008	1	1	1	1	0.9613	1
%Ecc. contr. decrement(@ 10 stims.)	2	TIGRP2P28988_rs8983433	68288063	0.04187	0.04258	1	1	1	1	0.9751	1
% Ecc. contr. decrement(@ 30 stims.)	2	TIGRP2P28988_rs8983433	68288063	0.02264	0.02264	1	1	1	1	0.9981	1
Body wt.(kg)-birth	2	TIGRP2P28988_rs8983433	68288063	0.01753	0.03731	1	1	1	1	0.5306	1
%body wt. gain: birth to 6 mo.	2	TIGRP2P28988_rs8983433	68288063	0.0164	0.0164	1	1	1	1	0.7775	1
Case/control	2	BICF2S22932716	68366467	0.8548	0.8548	1	1	1	1	0.9613	1
Case/control	2	TIGRP2P29167_rs9126501	68972366	0.232	0.232	1	1	1	1	0.9613	1
Case/control	2	BICF2S23424140	68985607	0.1176	0.1176	1	1	1	1	0.9613	1
Body wt.(kg)-birth	2	BICF2S23424140	68985607	0.0199	0.04145	1	1	1	1	0.5306	1
Body wt.@ 1 mo.	2	BICF2S23424140	68985607	0.03622	0.08972	1	1	1	1	0.3999	1
% Body wt. gain: birth-1 month	2	BICF2S23424140	68985607	0.0008136	0.009293	1	1	0.9999	0.9999	0.06069	0.6
%body wt. gain: birth to 6 mo.	2	BICF2S23424140	68985607	0.005785	0.005785	1	1	1	1	0.5029	1
Case/control	2	BICF2P765658	69331003	0.2945	0.2945	1	1	1	1	0.9613	1
Case/control	2	BICF2P598735	69455753	0.06312	0.06312	1	1	1	1	0.9613	1
Case/control	2	BICF2P505439	69628275	0.8253	0.8253	1	1	1	1	0.9613	1
Case/control	2	BICF2P757359	69657527	0.2607	0.2607	1	1	1	1	0.9613	1
Case/control	2	TIGRP2P29453_rs8817303	70251043	0.4642	0.4642	1	1	1	1	0.9613	1
Case/control	2	BICF2P362299	70573641	0.2945	0.2945	1	1	1	1	0.9613	1
Case/control	2	BICF2P1329427	70609146	0.1514	0.1514	1	1	1	1	0.9613	1
Case/control	2	BICF2P1325222	70625507	0.2607	0.2607	1	1	1	1	0.9613	1
Case/control	2	BICF2P949814	70778735	0.2945	0.2945	1	1	1	1	0.9613	1
Case/control	2	TIGRP2P29911_rs8569849	70792287	0.1176	0.1176	1	1	1	1	0.9613	1
Body wt.(kg)-birth	2	TIGRP2P29911_rs8569849	70792287	0.0199	0.04145	1	1	1	1	0.5306	1
Body wt.@ 1 mo.	2	TIGRP2P29911_rs8569849	70792287	0.03622	0.08972	1	1	1	1	0.3999	1
% Body wt. gain: birth-1 month	2	TIGRP2P29911_rs8569849	70792287	0.0008136	0.009293	1	1	0.9999	0.9999	0.06069	0.6
%body wt. gain: birth to 6 mo.	2	TIGRP2P29911_rs8569849	70792287	0.005785	0.005785	1	1	1	1	0.5029	1
Case/control	2	TIGRP2P29968_rs8876111	70863816	0.4642	0.4642	1	1	1	1	0.9613	1
Case/control	2	BICF2P252048	70881396	0.8548	0.8548	1	1	1	1	0.9613	1
Case/control	2	BICF2S2336813	71432011	0.1176	0.1176	1	1	1	1	0.9613	1
Body wt.(kg)-birth	2	BICF2S2336813	71432011	0.0199	0.04145	1	1	1	1	0.5306	1
Body wt.@ 1 mo.	2	BICF2S2336813	71432011	0.03622	0.08972	1	1	1	1	0.3999	1
% Body wt. gain: birth-1 month	2	BICF2S2336813	71432011	0.0008136	0.009293	1	1	0.9999	0.9999	0.06069	0.6
%body wt. gain: birth to 6 mo.	2	BICF2S2336813	71432011	0.005785	0.005785	1	1	1	1	0.5029	1
Case/control	2	BICF2P1305894	71668040	0.2945	0.2945	1	1	1	1	0.9613	1
Case/control	2	G204f22S136	72074834	0.4642	0.4642	1	1	1	1	0.9613	1
Case/control	2	BICF2P1422323	72696953	0.9607	0.9607	1	1	1	1	0.9759	1
Case/control	2	BICF2S22937175	72740251	0.9193	0.9193	1	1	1	1	0.9613	1
Case/control	2	BICF2P113223	72789482	0.4906	0.4906	1	1	1	1	0.9613	1
Case/control	2	BICF2P970015	72894992	0.8548	0.8548	1	1	1	1	0.9613	1
Case/control	2	BICF2S2354055	73786420	0.7958	0.7958	1	1	1	1	0.9613	1
Case/control	2	BICF2P529737	73943796	0.1176	0.1176	1	1	1	1	0.9613	1
Body wt.(kg)-birth	2	BICF2P529737	73943796	0.0199	0.04145	1	1	1	1	0.5306	1
Body wt.@ 1 mo.	2	BICF2P529737	73943796	0.03622	0.08972	1	1	1	1	0.3999	1
% Body wt. gain: birth-1 month	2	BICF2P529737	73943796	0.0008136	0.009293	1	1	0.9999	0.9999	0.06069	0.6
%body wt. gain: birth to 6 mo.	2	BICF2P529737	73943796	0.005785	0.005785	1	1	1	1	0.5029	1
Case/control	2	BICF2P1366864	74088204	0.9607	0.9607	1	1	1	1	0.9759	1
Case/control	2	BICF2P784752	74367280	0.4642	0.4642	1	1	1	1	0.9613	1
Case/control	2	BICF2P198509	74662578	0.7958	0.7958	1	1	1	1	0.9613	1
Case/control	2	BICF2P405581	74692470	0.2224	0.2224	1	1	1	1	0.9613	1
Case/control	2	BICF2P422938	74758197	0.4642	0.4642	1	1	1	1	0.9613	1
Case/control	2	BICF2S23726447	75358337	0.8859	0.8859	1	1	1	1	0.9613	1
Case/control	2	BICF2P389982	75400599	0.8731	0.8731	1	1	1	1	0.9613	1
Case/control	2	BICF2P665059	75469967	0.2945	0.2945	1	1	1	1	0.9613	1
Case/control	2	BICF2P1192065	75982478	0.7434	0.7434	1	1	1	1	0.9613	1
Case/control	2	BICF2S2307966	76067059	0.4642	0.4642	1	1	1	1	0.9613	1
Case/control	2	BICF2S244855	76126931	0.3894	0.3894	1	1	1	1	0.9613	1
Case/control	2	BICF2S2343308	76237380	0.2956	0.2956	1	1	1	1	0.9613	1
% Ecc. contr. decrement(@ 30 stims.)	2	BICF2S2343308	76237380	0.04016	0.04152	1	1	1	1	0.9981	1
Body wt.(kg)-birth	2	BICF2S2343308	76237380	0.02493	0.04876	1	1	1	1	0.5877	1
%body wt. gain: birth to 6 mo.	2	BICF2S2343308	76237380	0.03805	0.03805	1	1	1	1	0.9951	1
Case/control	2	BICF2S23446052	76259021	0.4308	0.4308	1	1	1	1	0.9613	1
%Ecc. contr. decrement(@ 10 stims.)	2	BICF2S23446052	76259021	0.04609	0.04609	1	1	1	1	0.9751	1
Body wt.(kg)-birth	2	BICF2S23446052	76259021	0.021	0.04335	1	1	1	1	0.5399	1
% Body wt. gain: birth-1 month	2	BICF2S23446052	76259021	0.02446	0.09759	1	1	1	1	0.2604	1
Case/control	2	BICF2S23549150	76655927	0.8175	0.8175	1	1	1	1	0.9613	1
Case/control	2	BICF2P140405	76775760	0.7434	0.7434	1	1	1	1	0.9613	1
Case/control	2	BICF2P504944	77299089	0.4642	0.4642	1	1	1	1	0.9613	1
Case/control	2	BICF2S23522332	77377209	0.8859	0.8859	1	1	1	1	0.9613	1
Body wt.@ 1 mo.	2	BICF2S23522332	77377209	0.0326	0.08303	1	1	1	1	0.3999	1
% Body wt. gain: birth-1 month	2	BICF2S23522332	77377209	0.002007	0.01781	1	1	1	1	0.07024	0.6945
Case/control	2	BICF2P1148778	77521892	0.4642	0.4642	1	1	1	1	0.9613	1
Case/control	2	TIGRP2P31716_rs9007299	78275556	0.6217	0.6217	1	1	1	1	0.9613	1
Case/control	2	TIGRP2P31756_rs8629037	78373833	0.2945	0.2945	1	1	1	1	0.9613	1
Case/control	2	BICF2P612416	78392043	0.8859	0.8859	1	1	1	1	0.9613	1
Body wt.@ 1 mo.	2	BICF2P612416	78392043	0.0326	0.08303	1	1	1	1	0.3999	1
% Body wt. gain: birth-1 month	2	BICF2P612416	78392043	0.002007	0.01781	1	1	1	1	0.07024	0.6945
Case/control	2	BICF2P587812	78536310	0.3894	0.3894	1	1	1	1	0.9613	1
Case/control	2	BICF2P1277839	79122716	0.9193	0.9193	1	1	1	1	0.9613	1
Case/control	2	TIGRP2P32012_rs9245120	79134397	0.2224	0.2224	1	1	1	1	0.9613	1
Case/control	2	TIGRP2P32031_rs8832959	79184367	0.2945	0.2945	1	1	1	1	0.9613	1
Case/control	2	BICF2P991103	79849220	0.5229	0.5229	1	1	1	1	0.9613	1
%Ecc. contr. decrement(@ 10 stims.)	2	BICF2P991103	79849220	0.02818	0.02782	1	1	1	1	0.9751	1
Case/control	2	BICF2S23634438	80021362	0.2945	0.2945	1	1	1	1	0.9613	1
%Ecc. contr. decrement(@ 10 stims.)	2	BICF2S23634438	80021362	0.008676	0.008676	1	1	1	1	0.9751	1
% Ecc. contr. decrement(@ 30 stims.)	2	BICF2S23634438	80021362	0.0182	0.0182	1	1	1	1	0.9981	1
Body wt.(kg)-birth	2	BICF2S23634438	80021362	0.03793	0.07051	1	1	1	1	0.6128	1
% Body wt. gain: birth-1 month	2	BICF2S23634438	80021362	0.03712	0.126	1	1	1	1	0.3076	1
% B. wt. gain: birth to Nx (12+ mos.)	2	BICF2S23634438	80021362	0.02827	0.0567	1	1	1	1	0.7745	1
Case/control	2	BICF2S2352738	80517245	0.8859	0.8859	1	1	1	1	0.9613	1
Body wt.@ 1 mo.	2	BICF2S2352738	80517245	0.0326	0.08303	1	1	1	1	0.3999	1
% Body wt. gain: birth-1 month	2	BICF2S2352738	80517245	0.002007	0.01781	1	1	1	1	0.07024	0.6945
Case/control	2	BICF2P307188	80597747	0.9193	0.9193	1	1	1	1	0.9613	1
Case/control	2	BICF2P728575	80887484	0.6048	0.6048	1	1	1	1	0.9613	1
Case/control	2	TIGRP2P33174_rs8996240	81179102	0.8253	0.8253	1	1	1	1	0.9613	1
Case/control	2	BICF2S23660532	81187752	0.7651	0.7651	1	1	1	1	0.9613	1
Case/control	2	BICF2P989706	81849571	0.2723	0.2723	1	1	1	1	0.9613	1
Case/control	2	BICF2S2358495	81881041	0.4308	0.4308	1	1	1	1	0.9613	1
%Ecc. contr. decrement(@ 10 stims.)	2	BICF2S2358495	81881041	0.02085	0.02085	1	1	1	1	0.9751	1
Case/control	2	BICF2P715652	81998280	0.8175	0.8175	1	1	1	1	0.9613	1
Case/control	2	BICF2P1418556	82466371	0.7651	0.7651	1	1	1	1	0.9613	1
Case/control	2	TIGRP2P33864_rs8788016	82822352	0.4642	0.4642	1	1	1	1	0.9613	1
Case/control	2	BICF2P184373	82956274	0.1709	0.1709	1	1	1	1	0.9613	1
%Ecc. contr. decrement(@ 10 stims.)	2	BICF2P184373	82956274	0.02085	0.02085	1	1	1	1	0.9751	1
% Ecc. contr. decrement(@ 30 stims.)	2	BICF2P184373	82956274	0.03504	0.03504	1	1	1	1	0.9981	1
Case/control	2	BICF2P483228	82967881	0.4642	0.4642	1	1	1	1	0.9613	1
Body wt.@ 1 mo.	2	BICF2P483228	82967881	0.0172	0.05159	1	1	1	1	0.3999	1
% Body wt. gain: birth-1 month	2	BICF2P483228	82967881	0.02056	0.08625	1	1	1	1	0.246	1
Case/control	2	TIGRP2P34160_rs8774669	83592810	0.8859	0.8859	1	1	1	1	0.9613	1
Body wt.@ 1 mo.	2	TIGRP2P34160_rs8774669	83592810	0.0326	0.08303	1	1	1	1	0.3999	1
% Body wt. gain: birth-1 month	2	TIGRP2P34160_rs8774669	83592810	0.002007	0.01781	1	1	1	1	0.07024	0.6945
Case/control	2	BICF2P466276	83655848	0.7434	0.7434	1	1	1	1	0.9613	1
Body wt.@ 1 mo.	2	BICF2P466276	83655848	0.006072	0.02335	1	1	1	1	0.3999	1
% Body wt. gain: birth-1 month	2	BICF2P466276	83655848	0.004884	0.0331	1	1	1	1	0.1338	1
Case/control	2	BICF2P822573	83670002	0.7434	0.7434	1	1	1	1	0.9613	1
Body wt.@ 1 mo.	2	BICF2P822573	83670002	0.006072	0.02335	1	1	1	1	0.3999	1
% Body wt. gain: birth-1 month	2	BICF2P822573	83670002	0.004884	0.0331	1	1	1	1	0.1338	1
Case/control	2	BICF2S23636727	83749142	0.654	0.654	1	1	1	1	0.9613	1
Case/control	2	BICF2S23527171	84168988	0.3414	0.3414	1	1	1	1	0.9613	1
Case/control	2	BICF2S23650880	84415338	0.654	0.654	1	1	1	1	0.9613	1
Case/control	2	BICF2P1198937	84440438	1	1	1	1	1	1	1	1
Body wt.@ 1 mo.	2	BICF2P1198937	84440438	0.04744	0.1082	1	1	1	1	0.4431	1
% Body wt. gain: birth-1 month	2	BICF2P1198937	84440438	0.003594	0.02613	1	1	1	1	0.1096	1
Case/control	2	BICF2P107591	84724630	0.3414	0.3414	1	1	1	1	0.9613	1
Case/control	2	BICF2S23645363	85062551	0.8867	0.8867	1	1	1	1	0.9613	1
Body wt.@ 1 mo.	2	BICF2S23645363	85062551	0.008486	0.02994	1	1	1	1	0.3999	1
% Body wt. gain: birth-1 month	2	BICF2S23645363	85062551	0.007477	0.04401	1	1	1	1	0.166	1
Case/control	3	BICF2S22919855	398468	0.1709	0.1709	1	1	1	1	0.9613	1
Case/control	3	BICF2S23720562	1143010	0.5127	0.5127	1	1	1	1	0.9613	1
Body wt.@ 1 mo.	3	BICF2S23720562	1143010	0.01943	0.05654	1	1	1	1	0.3999	1
% Body wt. gain: birth-1 month	3	BICF2S23720562	1143010	0.04426	0.1409	1	1	1	1	0.3169	1
Case/control	3	BICF2P882229	1447225	0.8175	0.8175	1	1	1	1	0.9613	1
Case/control	3	BICF2P675173	1641236	0.1709	0.1709	1	1	1	1	0.9613	1
Case/control	3	BICF2P502510	2199447	0.8175	0.8175	1	1	1	1	0.9613	1
Case/control	3	TIGRP2P45178_rs9042445	2761663	0.1709	0.1709	1	1	1	1	0.9613	1
Case/control	3	BICF2S22960989	2850983	0.8175	0.8175	1	1	1	1	0.9613	1
Case/control	3	BICF2S23347294	2922727	0.5127	0.5127	1	1	1	1	0.9613	1
Body wt.@ 1 mo.	3	BICF2S23347294	2922727	0.01943	0.05654	1	1	1	1	0.3999	1
% Body wt. gain: birth-1 month	3	BICF2S23347294	2922727	0.04426	0.1409	1	1	1	1	0.3169	1
Case/control	3	BICF2P1109615	4089915	0.5127	0.5127	1	1	1	1	0.9613	1
Body wt.@ 1 mo.	3	BICF2P1109615	4089915	0.01943	0.05654	1	1	1	1	0.3999	1
% Body wt. gain: birth-1 month	3	BICF2P1109615	4089915	0.04426	0.1409	1	1	1	1	0.3169	1
Case/control	3	BICF2P1210047	4215069	0.5127	0.5127	1	1	1	1	0.9613	1
Body wt.@ 1 mo.	3	BICF2P1210047	4215069	0.01943	0.05654	1	1	1	1	0.3999	1
% Body wt. gain: birth-1 month	3	BICF2P1210047	4215069	0.04426	0.1409	1	1	1	1	0.3169	1
Case/control	3	BICF2S23415855	4350298	0.8175	0.8175	1	1	1	1	0.9613	1
Case/control	3	BICF2S2339067	4938659	0.1709	0.1709	1	1	1	1	0.9613	1
Case/control	3	BICF2P856382	5808793	0.2224	0.2224	1	1	1	1	0.9613	1
Body wt.(kg)	3	BICF2P856382	5808793	0.02901	0.04001	1	1	1	1	0.9376	1
Case/control	3	TIGRP2P45691_rs8865526	6296599	0.8548	0.8548	1	1	1	1	0.9613	1
Case/control	3	BICF2P552772	6463307	0.5104	0.5104	1	1	1	1	0.9613	1
Case/control	3	TIGRP2P45797_rs9041842	6542049	0.5127	0.5127	1	1	1	1	0.9613	1
Body wt.@ 1 mo.	3	TIGRP2P45797_rs9041842	6542049	0.01943	0.0565	1	1	1	1	0.3999	1
% Body wt. gain: birth-1 month	3	TIGRP2P45797_rs9041842	6542049	0.04426	0.1409	1	1	1	1	0.3169	1
Case/control	3	TIGRP2P45883_rs8651134	6715504	0.8175	0.8175	1	1	1	1	0.9613	1
Case/control	3	TIGRP2P45888_rs8495342	6728188	0.1709	0.1709	1	1	1	1	0.9613	1
Case/control	3	BICF2P421687	6756804	0.1506	0.1506	1	1	1	1	0.9613	1
Body wt.(kg)	3	BICF2P421687	6756804	0.02113	0.02977	1	1	1	1	0.9376	1
Quad.fem. wt.(g)	3	BICF2P421687	6756804	0.04578	0.05615	1	1	1	1	0.972	1
Case/control	3	BICF2S23724973	6882990	0.8548	0.8548	1	1	1	1	0.9613	1
Case/control	3	BICF2P839933	7749113	0.8175	0.8175	1	1	1	1	0.9613	1
Case/control	3	BICF2P1028059	7846356	0.2224	0.2224	1	1	1	1	0.9613	1
Body wt.(kg)	3	BICF2P1028059	7846356	0.02901	0.04001	1	1	1	1	0.9376	1
Case/control	3	BICF2P728680	8382872	0.8175	0.8175	1	1	1	1	0.9613	1
Case/control	3	BICF2P326243	9499408	0.2224	0.2224	1	1	1	1	0.9613	1
Body wt.(kg)	3	BICF2P326243	9499408	0.02901	0.04001	1	1	1	1	0.9376	1
Case/control	3	BICF2P18052	9589214	0.5127	0.5127	1	1	1	1	0.9613	1
Body wt.@ 1 mo.	3	BICF2P18052	9589214	0.01943	0.05654	1	1	1	1	0.3999	1
% Body wt. gain: birth-1 month	3	BICF2P18052	9589214	0.04426	0.1409	1	1	1	1	0.3169	1
Case/control	3	BICF2S24410955	9644640	0.2224	0.2224	1	1	1	1	0.9613	1
Body wt.(kg)	3	BICF2S24410955	9644640	0.02901	0.04001	1	1	1	1	0.9376	1
Case/control	3	BICF2S23322147	9748840	0.1506	0.1506	1	1	1	1	0.9613	1
Body wt.(kg)	3	BICF2S23322147	9748840	0.02113	0.02992	1	1	1	1	0.9376	1
Quad.fem. wt.(g)	3	BICF2S23322147	9748840	0.04578	0.05382	1	1	1	1	0.972	1
Case/control	3	TIGRP2P37246_rs8856738	10119027	0.5127	0.5127	1	1	1	1	0.9613	1
Body wt.@ 1 mo.	3	TIGRP2P37246_rs8856738	10119027	0.01943	0.05654	1	1	1	1	0.3999	1
% Body wt. gain: birth-1 month	3	TIGRP2P37246_rs8856738	10119027	0.04426	0.1409	1	1	1	1	0.3169	1
Case/control	3	BICF2P511129	10567104	0.5127	0.5127	1	1	1	1	0.9613	1
Body wt.@ 1 mo.	3	BICF2P511129	10567104	0.01943	0.05654	1	1	1	1	0.3999	1
% Body wt. gain: birth-1 month	3	BICF2P511129	10567104	0.04426	0.1409	1	1	1	1	0.3169	1
Case/control	3	BICF2P384752	10889073	0.06068	0.06068	1	1	1	1	0.9613	1
Body wt.(kg)	3	BICF2P384752	10889073	0.002408	0.003984	1	1	1	1	0.5655	1
Quad.fem. wt.(g)	3	BICF2P384752	10889073	0.00919	0.01214	1	1	1	1	0.972	1
Body wt.@ 6mos.	3	BICF2P384752	10889073	0.0149	0.0149	1	1	1	1	0.9953	1
%body wt. gain: birth to 6 mo.	3	BICF2P384752	10889073	0.03113	0.03113	1	1	1	1	0.9198	1
B. wt.(kg) @ (12 mo.) Nx	3	BICF2P384752	10889073	0.04428	0.06565	1	1	1	1	0.833	1
Case/control	3	BICF2P1194771	10996695	0.05096	0.05096	1	1	1	1	0.9613	1
Tetanic flex.(N/kg)	3	BICF2P1194771	10996695	0.02176	0.0318	1	1	1	1	0.9225	1
% Ecc. contr. decrement(@ 30 stims.)	3	BICF2P1194771	10996695	0.04919	0.04919	1	1	1	1	0.9981	1
Body wt.(kg)	3	BICF2P1194771	10996695	0.0003288	0.0006075	1	1	0.9735	0.9734	0.1578	1
Quad.fem. wt.(g)	3	BICF2P1194771	10996695	0.002837	0.00395	1	1	1	1	0.972	1
B. wt.(kg) @ (12 mo.) Nx	3	BICF2P1194771	10996695	0.01224	0.01993	1	1	1	1	0.5768	1
Case/control	3	BICF2S22959231	11058989	0.09014	0.09014	1	1	1	1	0.9613	1
Body wt.(kg)	3	BICF2S22959231	11058989	0.002224	0.003611	1	1	1	1	0.5655	1
Quad.fem. wt.(g)	3	BICF2S22959231	11058989	0.01909	0.02401	1	1	1	1	0.972	1
B. wt.(kg) @ (12 mo.) Nx	3	BICF2S22959231	11058989	0.04054	0.05813	1	1	1	1	0.833	1
Case/control	3	BICF2P305584	11197719	0.05096	0.05096	1	1	1	1	0.9613	1
Tetanic flex.(N/kg)	3	BICF2P305584	11197719	0.02176	0.0318	1	1	1	1	0.9225	1
% Ecc. contr. decrement(@ 30 stims.)	3	BICF2P305584	11197719	0.04919	0.04919	1	1	1	1	0.9981	1
Body wt.(kg)	3	BICF2P305584	11197719	0.0003288	0.0006075	1	1	0.9735	0.9734	0.1578	1
Quad.fem. wt.(g)	3	BICF2P305584	11197719	0.002837	0.00395	1	1	1	1	0.972	1
B. wt.(kg) @ (12 mo.) Nx	3	BICF2P305584	11197719	0.01224	0.01993	1	1	1	1	0.5768	1
Case/control	3	BICF2P965349	11220358	0.5127	0.5127	1	1	1	1	0.9613	1
Body wt.@ 1 mo.	3	BICF2P965349	11220358	0.01943	0.05654	1	1	1	1	0.3999	1
% Body wt. gain: birth-1 month	3	BICF2P965349	11220358	0.04426	0.1409	1	1	1	1	0.3169	1
Case/control	3	BICF2S23425352	11474961	0.6217	0.6217	1	1	1	1	0.9613	1
Body wt.@ 1 mo.	3	BICF2S23425352	11474961	0.03058	0.07885	1	1	1	1	0.3999	1
Case/control	3	BICF2S2356607	11530870	0.06068	0.06068	1	1	1	1	0.9613	1
Body wt.(kg)	3	BICF2S2356607	11530870	0.002408	0.004274	1	1	1	1	0.5655	1
Quad.fem. wt.(g)	3	BICF2S2356607	11530870	0.00919	0.01214	1	1	1	1	0.972	1
Body wt.@ 6mos.	3	BICF2S2356607	11530870	0.0149	0.0149	1	1	1	1	0.9953	1
%body wt. gain: birth to 6 mo.	3	BICF2S2356607	11530870	0.03113	0.03113	1	1	1	1	0.9198	1
B. wt.(kg) @ (12 mo.) Nx	3	BICF2S2356607	11530870	0.04428	0.06565	1	1	1	1	0.833	1
Case/control	3	BICF2P1332205	11896594	0.5127	0.5127	1	1	1	1	0.9613	1
Body wt.@ 1 mo.	3	BICF2P1332205	11896594	0.01943	0.05654	1	1	1	1	0.3999	1
% Body wt. gain: birth-1 month	3	BICF2P1332205	11896594	0.04426	0.1409	1	1	1	1	0.3169	1
Case/control	3	TIGRP2P37775_rs9185133	11930916	0.5127	0.5127	1	1	1	1	0.9613	1
Body wt.@ 1 mo.	3	TIGRP2P37775_rs9185133	11930916	0.01943	0.05654	1	1	1	1	0.3999	1
% Body wt. gain: birth-1 month	3	TIGRP2P37775_rs9185133	11930916	0.04426	0.1409	1	1	1	1	0.3169	1
Case/control	3	BICF2P621814	11992728	0.06068	0.06068	1	1	1	1	0.9613	1
Body wt.(kg)	3	BICF2P621814	11992728	0.002408	0.003984	1	1	1	1	0.5655	1
Quad.fem. wt.(g)	3	BICF2P621814	11992728	0.00919	0.01214	1	1	1	1	0.972	1
Body wt.@ 6mos.	3	BICF2P621814	11992728	0.0149	0.0149	1	1	1	1	0.9953	1
%body wt. gain: birth to 6 mo.	3	BICF2P621814	11992728	0.03113	0.03113	1	1	1	1	0.9198	1
B. wt.(kg) @ (12 mo.) Nx	3	BICF2P621814	11992728	0.04428	0.06565	1	1	1	1	0.833	1
Case/control	3	TIGRP2P37847_rs9214771	12059436	0.05096	0.05096	1	1	1	1	0.9613	1
Tetanic flex.(N/kg)	3	TIGRP2P37847_rs9214771	12059436	0.02176	0.0318	1	1	1	1	0.9225	1
% Ecc. contr. decrement(@ 30 stims.)	3	TIGRP2P37847_rs9214771	12059436	0.04919	0.04919	1	1	1	1	0.9981	1
Body wt.(kg)	3	TIGRP2P37847_rs9214771	12059436	0.0003288	0.0006075	1	1	0.9735	0.9734	0.1578	1
Quad.fem. wt.(g)	3	TIGRP2P37847_rs9214771	12059436	0.002837	0.00395	1	1	1	1	0.972	1
B. wt.(kg) @ (12 mo.) Nx	3	TIGRP2P37847_rs9214771	12059436	0.01224	0.01993	1	1	1	1	0.5768	1
Case/control	3	BICF2S23128636	12667351	0.5127	0.5127	1	1	1	1	0.9613	1
Body wt.@ 1 mo.	3	BICF2S23128636	12667351	0.01943	0.05654	1	1	1	1	0.3999	1
% Body wt. gain: birth-1 month	3	BICF2S23128636	12667351	0.04426	0.1409	1	1	1	1	0.3169	1
Case/control	3	BICF2G630701077	12796564	0.06068	0.06068	1	1	1	1	0.9613	1
Body wt.(kg)	3	BICF2G630701077	12796564	0.002408	0.003984	1	1	1	1	0.5655	1
Quad.fem. wt.(g)	3	BICF2G630701077	12796564	0.00919	0.01214	1	1	1	1	0.972	1
Body wt.@ 6mos.	3	BICF2G630701077	12796564	0.0149	0.0149	1	1	1	1	0.9953	1
%body wt. gain: birth to 6 mo.	3	BICF2G630701077	12796564	0.03113	0.03113	1	1	1	1	0.9198	1
B. wt.(kg) @ (12 mo.) Nx	3	BICF2G630701077	12796564	0.04428	0.06565	1	1	1	1	0.833	1
Case/control	3	TIGRP2P38098_rs8496083	13000357	0.5127	0.5127	1	1	1	1	0.9613	1
Body wt.@ 1 mo.	3	TIGRP2P38098_rs8496083	13000357	0.01943	0.05654	1	1	1	1	0.3999	1
% Body wt. gain: birth-1 month	3	TIGRP2P38098_rs8496083	13000357	0.04426	0.1407	1	1	1	1	0.3169	1
Case/control	3	TIGRP2P38112_rs9067919	13064812	0.05096	0.05096	1	1	1	1	0.9613	1
Tetanic flex.(N/kg)	3	TIGRP2P38112_rs9067919	13064812	0.02176	0.0318	1	1	1	1	0.9225	1
% Ecc. contr. decrement(@ 30 stims.)	3	TIGRP2P38112_rs9067919	13064812	0.04919	0.04919	1	1	1	1	0.9981	1
Body wt.(kg)	3	TIGRP2P38112_rs9067919	13064812	0.0003288	0.0006075	1	1	0.9735	0.9734	0.1578	1
Quad.fem. wt.(g)	3	TIGRP2P38112_rs9067919	13064812	0.002837	0.00395	1	1	1	1	0.972	1
B. wt.(kg) @ (12 mo.) Nx	3	TIGRP2P38112_rs9067919	13064812	0.01224	0.01993	1	1	1	1	0.5768	1
Case/control	3	BICF2P674534	13223779	0.9193	0.9193	1	1	1	1	0.9613	1
B. wt.(kg) @ (12 mo.) Nx	3	BICF2P674534	13223779	0.03189	0.05851	1	1	1	1	0.833	1
Case/control	3	BICF2S23120382	13316129	0.4642	0.4642	1	1	1	1	0.9613	1
%Ecc. contr. decrement(@ 10 stims.)	3	BICF2S23120382	13316129	0.02042	0.02042	1	1	1	1	0.9751	1
B. wt.(kg) @ (12 mo.) Nx	3	BICF2S23120382	13316129	0.0004831	0.0008787	1	1	0.992	0.992	0.0561	0.549
% B. wt. gain: birth to Nx (12+ mos.)	3	BICF2S23120382	13316129	0.000352	0.000953	1	1	0.9703	0.9703	0.04088	0.4
Case/control	3	BICF2G630701714	13978375	0.5127	0.5127	1	1	1	1	0.9613	1
Body wt.@ 1 mo.	3	BICF2G630701714	13978375	0.01943	0.05654	1	1	1	1	0.3999	1
% Body wt. gain: birth-1 month	3	BICF2G630701714	13978375	0.04426	0.1409	1	1	1	1	0.3169	1
Case/control	3	BICF2G630701765	14315727	0.05096	0.05096	1	1	1	1	0.9613	1
Tetanic flex.(N/kg)	3	BICF2G630701765	14315727	0.02176	0.03115	1	1	1	1	0.9225	1
% Ecc. contr. decrement(@ 30 stims.)	3	BICF2G630701765	14315727	0.04919	0.04919	1	1	1	1	0.9981	1
Body wt.(kg)	3	BICF2G630701765	14315727	0.0003288	0.0006075	1	1	0.9735	0.9734	0.1578	1
Quad.fem. wt.(g)	3	BICF2G630701765	14315727	0.002837	0.00395	1	1	1	1	0.972	1
B. wt.(kg) @ (12 mo.) Nx	3	BICF2G630701765	14315727	0.01224	0.01993	1	1	1	1	0.5768	1
Case/control	3	BICF2G630702114	14651720	0.9193	0.9193	1	1	1	1	0.9613	1
B. wt.(kg) @ (12 mo.) Nx	3	BICF2G630702114	14651720	0.03189	0.04226	1	1	1	1	0.833	1
Case/control	3	BICF2G630702365	15036190	0.06068	0.06068	1	1	1	1	0.9613	1
Body wt.(kg)	3	BICF2G630702365	15036190	0.002408	0.003984	1	1	1	1	0.5655	1
Quad.fem. wt.(g)	3	BICF2G630702365	15036190	0.00919	0.01214	1	1	1	1	0.972	1
Body wt.@ 6mos.	3	BICF2G630702365	15036190	0.0149	0.0149	1	1	1	1	0.9953	1
%body wt. gain: birth to 6 mo.	3	BICF2G630702365	15036190	0.03113	0.03113	1	1	1	1	0.9198	1
B. wt.(kg) @ (12 mo.) Nx	3	BICF2G630702365	15036190	0.04428	0.06565	1	1	1	1	0.833	1
Case/control	3	BICF2P881868	15082168	0.05096	0.05096	1	1	1	1	0.9613	1
Tetanic flex.(N/kg)	3	BICF2P881868	15082168	0.02176	0.0318	1	1	1	1	0.9225	1
% Ecc. contr. decrement(@ 30 stims.)	3	BICF2P881868	15082168	0.04919	0.04919	1	1	1	1	0.9981	1
Body wt.(kg)	3	BICF2P881868	15082168	0.0003288	0.0006075	1	1	0.9735	0.9734	0.1578	1
Quad.fem. wt.(g)	3	BICF2P881868	15082168	0.002837	0.00395	1	1	1	1	0.972	1
B. wt.(kg) @ (12 mo.) Nx	3	BICF2P881868	15082168	0.01224	0.01993	1	1	1	1	0.5768	1
Case/control	3	BICF2G630702504	15178635	0.5127	0.5127	1	1	1	1	0.9613	1
Body wt.@ 1 mo.	3	BICF2G630702504	15178635	0.01943	0.05654	1	1	1	1	0.3999	1
% Body wt. gain: birth-1 month	3	BICF2G630702504	15178635	0.04426	0.1409	1	1	1	1	0.3169	1
Case/control	3	BICF2G630702769	15750514	0.07776	0.07776	1	1	1	1	0.9613	1
Body wt.(kg)	3	BICF2G630702769	15750514	0.002629	0.003984	1	1	1	1	0.6047	1
Quad.fem. wt.(g)	3	BICF2G630702769	15750514	0.01593	0.02047	1	1	1	1	0.972	1
Body wt.@ 6mos.	3	BICF2G630702769	15750514	0.02544	0.02527	1	1	1	1	0.9953	1
%body wt. gain: birth to 6 mo.	3	BICF2G630702769	15750514	0.04207	0.04198	1	1	1	1	0.9951	1
B. wt.(kg) @ (12 mo.) Nx	3	BICF2G630702769	15750514	0.04428	0.06565	1	1	1	1	0.833	1
Case/control	3	BICF2P508653	15828012	0.06068	0.06068	1	1	1	1	0.9613	1
Body wt.(kg)	3	BICF2P508653	15828012	0.002408	0.003984	1	1	1	1	0.5655	1
Quad.fem. wt.(g)	3	BICF2P508653	15828012	0.00919	0.01214	1	1	1	1	0.972	1
Body wt.@ 6mos.	3	BICF2P508653	15828012	0.0149	0.01526	1	1	1	1	0.9953	1
%body wt. gain: birth to 6 mo.	3	BICF2P508653	15828012	0.03113	0.03113	1	1	1	1	0.9198	1
B. wt.(kg) @ (12 mo.) Nx	3	BICF2P508653	15828012	0.04428	0.06565	1	1	1	1	0.833	1
Case/control	3	BICF2G630702845	15920436	0.9193	0.9193	1	1	1	1	0.9613	1
B. wt.(kg) @ (12 mo.) Nx	3	BICF2G630702845	15920436	0.03189	0.05851	1	1	1	1	0.833	1
Case/control	3	TIGRP2P38508_rs9198208	15933811	0.4642	0.4642	1	1	1	1	0.9613	1
%Ecc. contr. decrement(@ 10 stims.)	3	TIGRP2P38508_rs9198208	15933811	0.02042	0.02042	1	1	1	1	0.9751	1
B. wt.(kg) @ (12 mo.) Nx	3	TIGRP2P38508_rs9198208	15933811	0.0004831	0.0008787	1	1	0.992	0.992	0.0561	0.549
% B. wt. gain: birth to Nx (12+ mos.)	3	TIGRP2P38508_rs9198208	15933811	0.000352	0.000953	1	1	0.9703	0.9703	0.04088	0.4
Case/control	3	BICF2G630702914	16077471	0.5229	0.5229	1	1	1	1	0.9613	1
Body wt.@ 1 mo.	3	BICF2G630702914	16077471	0.03948	0.09559	1	1	1	1	0.3999	1
% Body wt. gain: birth-1 month	3	BICF2G630702914	16077471	0.01255	0.06245	1	1	1	1	0.1875	1
Case/control	3	BICF2G630702944	16187046	0.09014	0.09014	1	1	1	1	0.9613	1
Body wt.(kg)	3	BICF2G630702944	16187046	0.002224	0.003611	1	1	1	1	0.5655	1
Quad.fem. wt.(g)	3	BICF2G630702944	16187046	0.01909	0.02412	1	1	1	1	0.972	1
B. wt.(kg) @ (12 mo.) Nx	3	BICF2G630702944	16187046	0.04054	0.05393	1	1	1	1	0.833	1
Case/control	3	BICF2G630703160	16434535	0.8731	0.8731	1	1	1	1	0.9613	1
% B. wt. gain: birth to Nx (12+ mos.)	3	BICF2G630703160	16434535	0.02827	0.0567	1	1	1	1	0.7745	1
Case/control	3	BICF2P624502	16455905	0.6217	0.6217	1	1	1	1	0.9613	1
%Ecc. contr. decrement(@ 10 stims.)	3	BICF2P624502	16455905	0.02911	0.02883	1	1	1	1	0.9751	1
B. wt.(kg) @ (12 mo.) Nx	3	BICF2P624502	16455905	0.003232	0.00435	1	1	1	1	0.3261	1
% B. wt. gain: birth to Nx (12+ mos.)	3	BICF2P624502	16455905	0.002368	0.002908	1	1	1	1	0.2489	1
Case/control	3	BICF2P131093	16471704	0.8859	0.8859	1	1	1	1	0.9613	1
Body wt.@ 1 mo.	3	BICF2P131093	16471704	0.04708	0.108	1	1	1	1	0.4416	1
Case/control	3	TIGRP2P38581_rs9060853	16494955	0.4642	0.4642	1	1	1	1	0.9613	1
%Ecc. contr. decrement(@ 10 stims.)	3	TIGRP2P38581_rs9060853	16494955	0.02223	0.02152	1	1	1	1	0.9751	1
B. wt.(kg) @ (12 mo.) Nx	3	TIGRP2P38581_rs9060853	16494955	0.003661	0.00631	1	1	1	1	0.3656	1
% B. wt. gain: birth to Nx (12+ mos.)	3	TIGRP2P38581_rs9060853	16494955	0.001118	0.005193	1	1	1	1	0.1227	1
Case/control	3	BICF2G630703452	16837226	0.7321	0.7321	1	1	1	1	0.9613	1
Body wt.@ 1 mo.	3	BICF2G630703452	16837226	0.02687	0.07198	1	1	1	1	0.3999	1
% Body wt. gain: birth-1 month	3	BICF2G630703452	16837226	0.01079	0.0565	1	1	1	1	0.1875	1
Case/control	3	TIGRP2P38654_rs9030381	16994703	0.7321	0.7321	1	1	1	1	0.9613	1
Body wt.@ 1 mo.	3	TIGRP2P38654_rs9030381	16994703	0.02687	0.07198	1	1	1	1	0.3999	1
% Body wt. gain: birth-1 month	3	TIGRP2P38654_rs9030381	16994703	0.01079	0.0565	1	1	1	1	0.1875	1
Case/control	3	BICF2P1021592	17115312	0.4906	0.4906	1	1	1	1	0.9613	1
Case/control	3	BICF2P1413618	17148591	0.654	0.654	1	1	1	1	0.9613	1
Body wt.(kg)-birth	3	BICF2P1413618	17148591	0.04705	0.08592	1	1	1	1	0.6128	1
% Body wt. gain: birth-1 month	3	BICF2P1413618	17148591	0.04222	0.1367	1	1	1	1	0.3169	1
% B. wt. gain: birth to Nx (12+ mos.)	3	BICF2P1413618	17148591	0.02928	0.05846	1	1	1	1	0.7745	1
Case/control	3	BICF2G630703735	17410400	0.4642	0.4642	1	1	1	1	0.9613	1
%Ecc. contr. decrement(@ 10 stims.)	3	BICF2G630703735	17410400	0.02042	0.02042	1	1	1	1	0.9751	1
[truncated: 18,075 more rows]

## Sheet: GEMMA sorted by chromosome
phenotype	chr	rs	ps	n_miss	allele1	allele0	af	beta	se	l_remle	l_mle	p_wald	p_lrt	p_score
% Ecc. contr. decrement(@ 30 stims.)	0	TIGRP2P348452_rs8918819	13918231	0	4	2	0.375	-34.6665	13.4824	5.67044	9.60159	0.0221834	0.0137561	0.042306
% Ecc. contr. decrement(@ 30 stims.)	0	BICF2S2378630	13965051	0	1	3	0.375	-34.6665	13.4824	5.67044	9.60159	0.0221834	0.0137561	0.042306
% Ecc. contr. decrement(@ 30 stims.)	0	BICF2S236670	16396933	0	1	3	0.344	33.1007	10.0405	1e-05	1e-05	0.00529688	0.00319664	0.0301547
% Ecc. contr. decrement(@ 30 stims.)	0	BICF2P1009515	16469025	0	4	2	0.344	-24.8637	8.30965	1e-05	1e-05	0.00970135	0.00648861	0.0431364
% Ecc. contr. decrement(@ 30 stims.)	0	BICF2P760164	16556172	0	3	4	0.344	-24.8637	8.30965	1e-05	1e-05	0.00970135	0.00648861	0.0431364
% Ecc. contr. decrement(@ 30 stims.)	0	BICF2P1411713	16560607	0	1	3	0.344	-24.8637	8.30965	1e-05	1e-05	0.00970135	0.00648861	0.0431364
% Ecc. contr. decrement(@ 30 stims.)	0	BICF2P685045	18870126	0	3	2	0.406	22.1796	8.21249	2.0991	7.30741	0.0172324	0.0114517	0.0398596
% Ecc. contr. decrement(@ 30 stims.)	0	BICF2P219483	18882628	0	1	3	0.406	22.1796	8.21249	2.0991	7.30741	0.0172324	0.0114517	0.0398596
% Ecc. contr. decrement(@ 30 stims.)	0	BICF2P628662	18897003	0	2	4	0.406	22.1796	8.21249	2.0991	7.30741	0.0172324	0.0114517	0.0398596
% Ecc. contr. decrement(@ 30 stims.)	0	BICF2P618865	18906514	0	3	1	0.406	22.1796	8.21249	2.0991	7.30741	0.0172324	0.0114517	0.0398596
% Ecc. contr. decrement(@ 30 stims.)	0	BICF2P751140	18944275	0	1	3	0.406	22.1796	8.21249	2.0991	7.30741	0.0172324	0.0114517	0.0398596
% Ecc. contr. decrement(@ 30 stims.)	0	BICF2P1147585	19055473	0	3	1	0.406	22.1796	8.21249	2.0991	7.30741	0.0172324	0.0114517	0.0398596
% Ecc. contr. decrement(@ 30 stims.)	0	BICF2P552567	19124103	0	3	1	0.406	22.1796	8.21249	2.0991	7.30741	0.0172324	0.0114517	0.0398596
% Ecc. contr. decrement(@ 30 stims.)	0	BICF2P552558	19126296	0	3	1	0.406	22.1796	8.21249	2.0991	7.30741	0.0172324	0.0114517	0.0398596
% Ecc. contr. decrement(@ 30 stims.)	0	BICF2P1028533	19139754	0	2	1	0.406	22.1796	8.21249	2.0991	7.30741	0.0172324	0.0114517	0.0398596
% Ecc. contr. decrement(@ 30 stims.)	0	BICF2P66953	19201504	0	3	1	0.406	22.1796	8.21249	2.0991	7.30741	0.0172324	0.0114517	0.0398596
% Ecc. contr. decrement(@ 30 stims.)	0	BICF2P953710	19229421	0	4	1	0.406	22.1796	8.21249	2.0991	7.30741	0.0172324	0.0114517	0.0398596
% Ecc. contr. decrement(@ 30 stims.)	0	BICF2P1189468	19288489	0	2	4	0.406	22.1796	8.21249	2.0991	7.30741	0.0172324	0.0114517	0.0398596
% Ecc. contr. decrement(@ 30 stims.)	0	BICF2P308354	19306821	0	4	3	0.406	22.1796	8.21249	2.0991	7.30741	0.0172324	0.0114517	0.0398596
% Ecc. contr. decrement(@ 30 stims.)	0	BICF2P764046	19324862	0	3	4	0.406	22.1796	8.21249	2.0991	7.30741	0.0172324	0.0114517	0.0398596
% Ecc. contr. decrement(@ 30 stims.)	0	BICF2S23446081	19334167	0	4	2	0.406	22.1796	8.21249	2.0991	7.30741	0.0172324	0.0114517	0.0398596
% Ecc. contr. decrement(@ 30 stims.)	0	BICF2P592103	19611187	0	3	2	0.406	22.1796	8.21249	2.0991	7.30741	0.0172324	0.0114517	0.0398596
% Ecc. contr. decrement(@ 30 stims.)	0	BICF2P1415092	19628047	0	4	2	0.406	22.1796	8.21249	2.0991	7.30741	0.0172324	0.0114517	0.0398596
% Ecc. contr. decrement(@ 30 stims.)	0	BICF2S23316448	19769799	0	1	3	0.125	-33.0061	12.5352	3.28626	8.30604	0.0196683	0.0127692	0.0413958
% Ecc. contr. decrement(@ 30 stims.)	0	BICF2P981206	20133921	0	2	3	0.125	-33.0061	12.5352	3.28626	8.30604	0.0196683	0.0127692	0.0413958
% Ecc. contr. decrement(@ 30 stims.)	0	TIGRP2P395416_rs8975754	20136914	0	1	3	0.125	-33.0061	12.5352	3.28626	8.30604	0.0196683	0.0127692	0.0413958
% Ecc. contr. decrement(@ 30 stims.)	0	BICF2P697225	20140107	0	2	4	0.125	-33.0061	12.5352	3.28626	8.30604	0.0196683	0.0127692	0.0413958
% Ecc. contr. decrement(@ 30 stims.)	0	BICF2G630461409	22860858	0	4	1	0.312	-19.9726	7.13686	1e-05	0.0255098	0.0142219	0.0101504	0.0473569
% Ecc. contr. decrement(@ 30 stims.)	0	BICF2P1219800	22874594	0	4	2	0.312	-19.9726	7.13686	1e-05	0.0255098	0.0142219	0.0101504	0.0473569
% Ecc. contr. decrement(@ 30 stims.)	0	BICF2P762102	23081465	0	4	2	0.375	-25.1591	8.99067	4.19922	7.4461	0.0142262	0.00889775	0.0353267
% Ecc. contr. decrement(@ 30 stims.)	0	BICF2G630148736	25161021	0	2	1	0.344	-24.6752	8.88879	3.66141	6.40815	0.014866	0.00976706	0.037766
% Ecc. contr. decrement(@ 30 stims.)	0	BICF2G630149007	25608160	0	3	1	0.531	-20.5995	7.64333	1e-05	1e-05	0.0174233	0.0128758	0.0468675
% Ecc. contr. decrement(@ 30 stims.)	0	BICF2G630149094	25682315	0	4	2	0.531	-20.5995	7.64333	1e-05	1e-05	0.0174233	0.0128758	0.0468675
% Ecc. contr. decrement(@ 30 stims.)	0	BICF2G630149108	25693391	0	4	2	0.344	-24.6752	8.88879	3.66141	6.40815	0.014866	0.00976706	0.037766
% Ecc. contr. decrement(@ 30 stims.)	0	BICF2G630149113	25703119	0	3	1	0.344	-24.6752	8.88879	3.66141	6.40815	0.014866	0.00976706	0.037766
% Ecc. contr. decrement(@ 30 stims.)	0	BICF2P965515	25714664	0	3	4	0.531	-20.5995	7.64333	1e-05	1e-05	0.0174233	0.0128758	0.0468675
% Ecc. contr. decrement(@ 30 stims.)	0	BICF2G630149128	25733384	0	2	4	0.531	-20.5995	7.64333	1e-05	1e-05	0.0174233	0.0128758	0.0468675
% Ecc. contr. decrement(@ 30 stims.)	0	BICF2S23723153	27178274	0	3	1	0.406	27.1271	9.28206	1e-05	1e-05	0.011135	0.00762419	0.0434217
% Ecc. contr. decrement(@ 30 stims.)	0	BICF2P1339977	27463178	0	1	3	0.406	27.1271	9.28206	1e-05	1e-05	0.011135	0.00762419	0.0434217
% Ecc. contr. decrement(@ 30 stims.)	0	TIGRP2P414181_rs8967513	27511934	0	3	4	0.406	27.1271	9.28206	1e-05	1e-05	0.011135	0.00762419	0.0434217
% Ecc. contr. decrement(@ 30 stims.)	0	BICF2G630460434	27721602	0	4	2	0.625	29.0535	9.94904	5.10706	8.83726	0.0111857	0.00633506	0.029529
% Ecc. contr. decrement(@ 30 stims.)	0	BICF2G630460199	27888272	0	2	1	0.312	-23.937	8.13191	1e-05	1e-05	0.0106806	0.00726144	0.0357287
% Ecc. contr. decrement(@ 30 stims.)	0	BICF2G630460187	27900726	0	1	3	0.312	-23.937	8.13191	1e-05	1e-05	0.0106806	0.00726144	0.0357287
% Ecc. contr. decrement(@ 30 stims.)	0	BICF2G630460118	27971470	0	3	1	0.625	29.0535	9.94904	5.10706	8.83726	0.0111857	0.00633506	0.029529
% Ecc. contr. decrement(@ 30 stims.)	0	BICF2G630460107	27985741	0	4	3	0.625	29.0535	9.94904	5.10706	8.83726	0.0111857	0.00633506	0.029529
% Ecc. contr. decrement(@ 30 stims.)	0	BICF2G630459982	28398036	0	1	2	0.312	-23.937	8.13191	1e-05	1e-05	0.0106806	0.00726144	0.0357287
% Ecc. contr. decrement(@ 30 stims.)	0	BICF2P49658	32873172	0	1	3	0.5	26.8299	8.53564	2.79252	6.98756	0.00718705	0.00417385	0.0253321
% Ecc. contr. decrement(@ 30 stims.)	0	BICF2S22956880	32959173	0	3	1	0.469	11.4711	0.188953	100000	100000	2.33171e-18	3.18824e-06	0.0439204
% Ecc. contr. decrement(@ 30 stims.)	0	BICF2G630455004	33121049	0	2	4	0.312	-23.937	8.13191	1e-05	1e-05	0.0106806	0.00726144	0.0357287
% Ecc. contr. decrement(@ 30 stims.)	0	BICF2P911164	33135681	0	4	2	0.312	-23.937	8.13191	1e-05	1e-05	0.0106806	0.00726144	0.0357287
% Ecc. contr. decrement(@ 30 stims.)	0	BICF2G630454932	33236465	0	2	1	0.5	26.8299	8.53564	2.79252	6.98756	0.00718705	0.00417385	0.0253321
% Ecc. contr. decrement(@ 30 stims.)	0	BICF2G63075234	33296104	0	1	3	0.344	32.5084	11.5357	8.19363	11.2709	0.0136847	0.00740986	0.0309216
% Ecc. contr. decrement(@ 30 stims.)	0	BICF2P581560	33492277	0	4	2	0.469	34.3955	13.385	7.47845	11.4107	0.0222504	0.0129803	0.0403943
% Ecc. contr. decrement(@ 30 stims.)	0	BICF2P156697	33674266	0	4	2	0.5	26.8299	8.53564	2.79252	6.98756	0.00718705	0.00417385	0.0253321
% Ecc. contr. decrement(@ 30 stims.)	0	BICF2P258464	34118453	0	4	2	0.5	26.8299	8.53564	2.79252	6.98756	0.00718705	0.00417385	0.0253321
% Ecc. contr. decrement(@ 30 stims.)	0	BICF2P1387744	34134767	0	4	2	0.5	26.8299	8.53564	2.79252	6.98756	0.00718705	0.00417385	0.0253321
% Ecc. contr. decrement(@ 30 stims.)	0	BICF2P1130878	34323690	0	1	3	0.5	26.8299	8.53564	2.79252	6.98756	0.00718705	0.00417385	0.0253321
% Ecc. contr. decrement(@ 30 stims.)	0	BICF2P959986	34339739	0	4	2	0.5	26.8299	8.53564	2.79252	6.98756	0.00718705	0.00417385	0.0253321
% Ecc. contr. decrement(@ 30 stims.)	0	G1436f42S104	36707329	0	3	1	0.406	-39.8756	14.3328	5.21775	9.33741	0.0146882	0.00856087	0.0336634
% Ecc. contr. decrement(@ 30 stims.)	0	BICF2S2355236	38320568	0	2	4	0.5	-27.6225	9.65538	4.32694	7.15066	0.012578	0.00771883	0.0333386
% Ecc. contr. decrement(@ 30 stims.)	0	BICF2P529148	38538093	0	2	4	0.5	-27.6225	9.65538	4.32694	7.15066	0.012578	0.00771883	0.0333386
% Ecc. contr. decrement(@ 30 stims.)	0	BICF2P128530	38580765	0	2	4	0.5	-27.6225	9.65538	4.32694	7.15066	0.012578	0.00771883	0.0333386
% Ecc. contr. decrement(@ 30 stims.)	0	BICF2P1055163	38731177	0	2	4	0.5	-27.6225	9.65538	4.32694	7.15066	0.012578	0.00771883	0.0333386
% Ecc. contr. decrement(@ 30 stims.)	0	BICF2P850112	38795081	0	2	4	0.5	-27.6225	9.65538	4.32694	7.15066	0.012578	0.00771883	0.0333386
% Ecc. contr. decrement(@ 30 stims.)	0	BICF2P1298458	38965834	0	4	2	0.5	-27.6225	9.65538	4.32694	7.15066	0.012578	0.00771883	0.0333386
% Ecc. contr. decrement(@ 30 stims.)	0	BICF2P651905	39085367	0	2	4	0.5	-27.6225	9.65538	4.32694	7.15066	0.012578	0.00771883	0.0333386
% Ecc. contr. decrement(@ 30 stims.)	0	BICF2S23537670	39240459	0	2	4	0.5	-27.6225	9.65538	4.32694	7.15066	0.012578	0.00771883	0.0333386
% Ecc. contr. decrement(@ 30 stims.)	0	BICF2P536508	39344342	0	4	2	0.5	-27.6225	9.65538	4.32694	7.15066	0.012578	0.00771883	0.0333386
% Ecc. contr. decrement(@ 30 stims.)	0	BICF2P1014590	39396287	0	1	3	0.5	-27.6225	9.65538	4.32694	7.15066	0.012578	0.00771883	0.0333386
% Ecc. contr. decrement(@ 30 stims.)	0	BICF2P621108	39407456	0	1	3	0.5	-27.6225	9.65538	4.32694	7.15066	0.012578	0.00771883	0.0333386
% Ecc. contr. decrement(@ 30 stims.)	0	BICF2P1017738	39411695	0	3	1	0.5	-27.6225	9.65538	4.32694	7.15066	0.012578	0.00771883	0.0333386
% Ecc. contr. decrement(@ 30 stims.)	0	BICF2P113799	39427169	0	3	2	0.5	-27.6225	9.65538	4.32694	7.15066	0.012578	0.00771883	0.0333386
% Ecc. contr. decrement(@ 30 stims.)	0	BICF2P1311883	39479456	0	1	3	0.5	-27.6225	9.65538	4.32694	7.15066	0.012578	0.00771883	0.0333386
% Ecc. contr. decrement(@ 30 stims.)	0	BICF2S23748215	39614935	0	2	4	0.5	-27.6225	9.65538	4.32694	7.15066	0.012578	0.00771883	0.0333386
% Ecc. contr. decrement(@ 30 stims.)	0	BICF2P891520	39712596	0	2	4	0.5	27.6225	9.65538	4.32694	7.15066	0.012578	0.00771883	0.0333386
% Ecc. contr. decrement(@ 30 stims.)	0	BICF2S23735786	39800863	0	2	4	0.5	-27.6225	9.65538	4.32694	7.15066	0.012578	0.00771883	0.0333386
% Ecc. contr. decrement(@ 30 stims.)	0	BICF2G630743026	40177289	0	3	4	0.5	-27.6225	9.65538	4.32694	7.15066	0.012578	0.00771883	0.0333386
% Ecc. contr. decrement(@ 30 stims.)	0	BICF2G630743039	40181661	0	4	2	0.5	-27.6225	9.65538	4.32694	7.15066	0.012578	0.00771883	0.0333386
% Ecc. contr. decrement(@ 30 stims.)	0	BICF2S22955486	41487368	0	4	2	0.188	30.4405	11.2243	4.81844	8.94607	0.016855	0.0101952	0.0367905
% Ecc. contr. decrement(@ 30 stims.)	0	BICF2S22927902	41503807	0	1	3	0.188	30.4405	11.2243	4.81844	8.94607	0.016855	0.0101952	0.0367905
% Ecc. contr. decrement(@ 30 stims.)	0	TIGRP2P356040_rs8621327	42238808	0	4	2	0.188	30.4405	11.2243	4.81844	8.94607	0.016855	0.0101952	0.0367905
Pelvic angle	1	BICF2P607260	8198544	0	1	3	0.062	-14.3571	5.09988	1e-05	1e-05	0.0137625	0.00738299	0.0305811
Pelvic angle	1	TIGRP2P2955_rs8986818	8212845	0	3	1	0.062	-14.3571	5.09988	1e-05	1e-05	0.0137625	0.00738299	0.0305811
Pelvic angle	1	BICF2P123491	8227818	0	4	3	0.062	-14.3571	5.09988	1e-05	1e-05	0.0137625	0.00738299	0.0305811
Pelvic angle	1	TIGRP2P2962_rs8537173	8246181	0	4	2	0.062	-14.3571	5.09988	1e-05	1e-05	0.0137625	0.00738299	0.0305811
Pelvic angle	1	TIGRP2P2964_rs9157697	8259065	0	1	3	0.062	-14.3571	5.09988	1e-05	1e-05	0.0137625	0.00738299	0.0305811
Pelvic angle	1	BICF2G630708719	8498630	0	4	2	0.062	-14.3571	5.09988	1e-05	1e-05	0.0137625	0.00738299	0.0305811
Pelvic angle	1	BICF2P981825	8569384	0	2	4	0.062	-14.3571	5.09988	1e-05	1e-05	0.0137625	0.00738299	0.0305811
Pelvic angle	1	BICF2G630708925	8875786	0	3	1	0.062	-14.3571	5.09988	1e-05	1e-05	0.0137625	0.00738299	0.0305811
Pelvic angle	1	BICF2G630709388	9493216	0	1	3	0.062	-14.3571	5.09988	1e-05	1e-05	0.0137625	0.00738299	0.0305811
Pelvic angle	1	BICF2G630709415	9499634	0	4	2	0.062	-14.3571	5.09988	1e-05	1e-05	0.0137625	0.00738299	0.0305811
Pelvic angle	1	BICF2G630709429	9523305	0	4	2	0.062	-14.3571	5.09988	1e-05	1e-05	0.0137625	0.00738299	0.0305811
Pelvic angle	1	BICF2G630709448	9557486	0	3	1	0.062	-14.3571	5.09988	1e-05	1e-05	0.0137625	0.00738299	0.0305811
Pelvic angle	1	BICF2G630709459	9570881	0	3	4	0.062	-14.3571	5.09988	1e-05	1e-05	0.0137625	0.00738299	0.0305811
Pelvic angle	1	BICF2G630709466	9598177	0	1	3	0.062	-14.3571	5.09988	1e-05	1e-05	0.0137625	0.00738299	0.0305811
Pelvic angle	1	BICF2G630709471	9687839	0	3	2	0.062	-14.3571	5.09988	1e-05	1e-05	0.0137625	0.00738299	0.0305811
Pelvic angle	1	BICF2G630709529	9967206	0	2	1	0.062	-14.3571	5.09988	1e-05	1e-05	0.0137625	0.00738299	0.0305811
Pelvic angle	1	G8f60S185	10178963	0	3	1	0.062	-14.3571	5.09988	1e-05	1e-05	0.0137625	0.00738299	0.0305811
Pelvic angle	1	BICF2G630709643	10495543	0	4	2	0.062	-14.3571	5.09988	1e-05	1e-05	0.0137625	0.00738299	0.0305811
Pelvic angle	1	BICF2G630709680	10516408	0	2	4	0.062	-14.3571	5.09988	1e-05	1e-05	0.0137625	0.00738299	0.0305811
Pelvic angle	1	BICF2G630709740	10554907	0	4	3	0.062	-14.3571	5.09988	1e-05	1e-05	0.0137625	0.00738299	0.0305811
Pelvic angle	1	BICF2G630709745	10557129	0	2	4	0.062	-14.3571	5.09988	1e-05	1e-05	0.0137625	0.00738299	0.0305811
Pelvic angle	1	BICF2G630709759	10660673	0	3	4	0.062	-14.3571	5.09988	1e-05	1e-05	0.0137625	0.00738299	0.0305811
Pelvic angle	1	BICF2P799026	10710155	0	4	2	0.062	-14.3571	5.09988	1e-05	1e-05	0.0137625	0.00738299	0.0305811
Pelvic angle	1	BICF2P772650	10723680	0	2	1	0.062	-14.3571	5.09988	1e-05	1e-05	0.0137625	0.00738299	0.0305811
Pelvic angle	1	BICF2P151356	10732359	0	3	1	0.062	-14.3571	5.09988	1e-05	1e-05	0.0137625	0.00738299	0.0305811
Pelvic angle	1	BICF2P649174	10743155	0	4	2	0.062	-14.3571	5.09988	1e-05	1e-05	0.0137625	0.00738299	0.0305811
Pelvic angle	1	BICF2S22918173	10950506	0	4	2	0.062	-14.3571	5.09988	1e-05	1e-05	0.0137625	0.00738299	0.0305811
Pelvic angle	1	BICF2P1120946	12036717	0	3	4	0.094	-12.1795	4.31832	1e-05	1e-05	0.0136215	0.0072951	0.0304146
Quad.fem.wt.(g/kg)	1	BICF2P1120946	12036717	0	3	4	0.1	2.29036	0.806257	100000	100000	0.0139016	0.00711637	0.0322728
Tetanic ext. (N/kg)	1	BICF2G630710914	12096874	0	3	1	0.156	0.981399	0.351179	1e-05	1e-05	0.0143323	0.00773963	0.0312493
Pelvic angle	1	BICF2G630711334	12632317	0	4	2	0.094	-12.1795	4.31832	1e-05	1e-05	0.0136215	0.0072951	0.0304146
Quad.fem.wt.(g/kg)	1	BICF2G630711334	12632317	0	4	2	0.1	2.29036	0.806257	100000	100000	0.0139016	0.00711637	0.0322728
Pelvic angle	1	BICF2G630711348	12641155	0	1	3	0.094	-12.1795	4.31832	1e-05	1e-05	0.0136215	0.0072951	0.0304146
Quad.fem.wt.(g/kg)	1	BICF2G630711348	12641155	0	1	3	0.1	2.29036	0.806257	100000	100000	0.0139016	0.00711637	0.0322728
Body wt.@ 6mos.	1	BICF2P231214	12693159	0	4	2	0.219	3.20794	1.29064	1e-05	1e-05	0.0261874	0.0155902	0.0439877
Tetanic ext. (N/kg)	1	BICF2S23738428	12900734	0	4	1	0.156	0.981399	0.351179	1e-05	1e-05	0.0143323	0.00773963	0.0312493
Pelvic angle	1	BICF2S23453035	12964578	0	2	3	0.094	-12.1795	4.31832	1e-05	1e-05	0.0136215	0.0072951	0.0304146
Quad.fem.wt.(g/kg)	1	BICF2S23453035	12964578	0	2	3	0.1	2.29036	0.806257	100000	100000	0.0139016	0.00711637	0.0322728
Pelvic angle	1	BICF2G630711456	12970833	0	1	4	0.094	-12.1795	4.31832	1e-05	1e-05	0.0136215	0.0072951	0.0304146
Quad.fem.wt.(g/kg)	1	BICF2G630711456	12970833	0	1	4	0.1	2.29036	0.806257	100000	100000	0.0139016	0.00711637	0.0322728
Tetanic ext. (N/kg)	1	BICF2P701385	13110081	0	1	3	0.156	0.981399	0.351179	1e-05	1e-05	0.0143323	0.00773963	0.0312493
Body wt.@ 6mos.	1	BICF2G630711577	13274232	0	1	4	0.219	3.20794	1.29064	1e-05	1e-05	0.0261874	0.0155902	0.0439877
Tetanic ext. (N/kg)	1	BICF2P463824	13746959	0	4	1	0.156	0.981399	0.351179	1e-05	1e-05	0.0143323	0.00773963	0.0312493
Tetanic ext. (N/kg)	1	BICF2P777234	13963920	0	4	2	0.156	0.981399	0.351179	1e-05	1e-05	0.0143323	0.00773963	0.0312493
Body wt.@ 6mos.	1	BICF2S22926875	13979331	0	4	2	0.219	3.20794	1.29064	1e-05	1e-05	0.0261874	0.0155902	0.0439877
Body wt.@ 6mos.	1	TIGRP2P8261_rs8668370	14021756	0	2	3	0.219	3.20794	1.29064	1e-05	1e-05	0.0261874	0.0155902	0.0439877
Pelvic angle	1	BICF2S22961686	14189520	0	3	4	0.094	-12.1795	4.31832	1e-05	1e-05	0.0136215	0.0072951	0.0304146
Quad.fem.wt.(g/kg)	1	BICF2S22961686	14189520	0	3	4	0.1	2.29036	0.806257	100000	100000	0.0139016	0.00711637	0.0322728
Pelvic angle	1	BICF2P598528	14240998	0	4	2	0.094	-12.1795	4.31832	1e-05	1e-05	0.0136215	0.0072951	0.0304146
Quad.fem.wt.(g/kg)	1	BICF2P598528	14240998	0	4	2	0.1	2.29036	0.806257	100000	100000	0.0139016	0.00711637	0.0322728
Quad.fem.wt.(g/kg)	1	BICF2P1249574	17702927	0	1	3	0.367	1.48192	0.589827	100000	100000	0.0259711	0.0148261	0.0452958
Quad.fem.wt.(g/kg)	1	BICF2P621418	17727449	0	1	3	0.367	1.48192	0.589827	100000	100000	0.0259711	0.0148261	0.0452958
Tetanic ext. (N/kg)	1	TIGRP2P16037_rs8652110	17806466	0	2	4	0.125	-1.12625	0.359915	1e-05	1e-05	0.00739068	0.00358151	0.0224046
Quad.fem.wt.(g/kg)	1	TIGRP2P16037_rs8652110	17806466	0	2	4	0.1	-2.78084	0.8132	1e-05	100000	0.00456693	0.0134529	0.0431954
Tetanic ext. (N/kg)	1	BICF2P230951	17814464	0	4	2	0.125	-1.12625	0.359915	1e-05	1e-05	0.00739068	0.00358151	0.0224046
Quad.fem.wt.(g/kg)	1	BICF2P230951	17814464	0	4	2	0.1	-2.78084	0.8132	1e-05	100000	0.00456693	0.0134529	0.0431954
Quad.fem.wt.(g/kg)	1	BICF2P181859	17840093	0	4	3	0.367	1.48192	0.589827	100000	100000	0.0259711	0.0148261	0.0452958
Tetanic ext. (N/kg)	1	BICF2S23630146	17928212	0	1	3	0.125	-1.12625	0.359915	1e-05	1e-05	0.00739068	0.00358151	0.0224046
Quad.fem.wt.(g/kg)	1	BICF2S23630146	17928212	0	1	3	0.1	-2.78084	0.8132	1e-05	100000	0.00456693	0.0134529	0.0431954
Tetanic ext. (N/kg)	1	BICF2G630711817	18023479	0	1	3	0.125	-1.12625	0.359915	1e-05	1e-05	0.00739068	0.00358151	0.0224046
Quad.fem.wt.(g/kg)	1	BICF2G630711817	18023479	0	1	3	0.1	-2.78084	0.8132	1e-05	100000	0.00456693	0.0134529	0.0431954
Quad.fem.wt.(g/kg)	1	BICF2P1075612	18062709	0	4	2	0.567	-1.67589	0.669546	100000	100000	0.0264377	0.0151392	0.0457654
Quad.fem.wt.(g/kg)	1	BICF2G630711877	18066793	0	3	1	0.4	1.62883	0.657285	100000	100000	0.027708	0.0159961	0.0470352
Quad.fem.wt.(g/kg)	1	BICF2P276918	18107446	0	4	2	0.4	1.62883	0.657285	100000	100000	0.027708	0.0159961	0.0470352
Quad.fem.wt.(g/kg)	1	BICF2G630711952	18117834	0	1	3	0.4	1.62883	0.657285	100000	100000	0.027708	0.0159961	0.0470352
Quad.fem.wt.(g/kg)	1	BICF2G630711956	18126292	0	4	3	0.4	1.62883	0.657285	100000	100000	0.027708	0.0159961	0.0470352
Quad.fem.wt.(g/kg)	1	BICF2G630712331	18539185	0	1	3	0.4	1.62883	0.657285	100000	100000	0.027708	0.0159961	0.0470352
Quad.fem.wt.(g/kg)	1	BICF2G630712362	18553416	0	2	4	0.4	1.62883	0.657285	100000	100000	0.027708	0.0159961	0.0470352
Quad.fem.wt.(g/kg)	1	BICF2G630712899	19115427	0	4	2	0.4	1.62883	0.657285	100000	100000	0.027708	0.0159961	0.0470352
Body wt.(kg)-birth	1	BICF2G630713167	19315802	0	4	2	0.031	-0.101267	0.0320035	1e-05	1e-05	0.00689381	0.00402714	0.0283742
%body wt. gain: birth to 6 mo.	1	BICF2G630713167	19315802	0	4	2	0.031	2431.18	965.673	1e-05	1e-05	0.0246148	0.0145086	0.0423897
Body wt.(kg)-birth	1	BICF2P1110155	19329020	0	2	4	0.031	-0.101267	0.0320035	1e-05	1e-05	0.00689381	0.00402714	0.0283742
%body wt. gain: birth to 6 mo.	1	BICF2P1110155	19329020	0	2	4	0.031	2431.18	965.673	1e-05	1e-05	0.0246148	0.0145086	0.0423897
Body wt.(kg)-birth	1	BICF2G630713221	19333435	0	1	3	0.031	-0.101267	0.0320035	1e-05	1e-05	0.00689381	0.00402714	0.0283742
%body wt. gain: birth to 6 mo.	1	BICF2G630713221	19333435	0	1	3	0.031	2431.18	965.673	1e-05	1e-05	0.0246148	0.0145086	0.0423897
Body wt.(kg)-birth	1	BICF2G630713238	19346736	0	4	3	0.031	-0.101267	0.0320035	1e-05	1e-05	0.00689381	0.00402714	0.0283742
%body wt. gain: birth to 6 mo.	1	BICF2G630713238	19346736	0	4	3	0.031	2431.18	965.673	1e-05	1e-05	0.0246148	0.0145086	0.0423897
Body wt.(kg)-birth	1	BICF2G630713250	19408845	0	1	3	0.031	-0.101267	0.0320035	1e-05	1e-05	0.00689381	0.00402714	0.0283742
%body wt. gain: birth to 6 mo.	1	BICF2G630713250	19408845	0	1	3	0.031	2431.18	965.673	1e-05	1e-05	0.0246148	0.0145086	0.0423897
Body wt.@ 6mos.	1	BICF2S2342471	24472422	0	4	2	0.219	3.20794	1.29064	1e-05	1e-05	0.0261874	0.0155902	0.0439877
Body wt.@ 6mos.	1	BICF2P222001	24486948	0	2	1	0.219	3.20794	1.29064	1e-05	1e-05	0.0261874	0.0155902	0.0439877
Body wt.@ 6mos.	1	BICF2P863862	24574819	0	4	2	0.219	3.20794	1.29064	1e-05	1e-05	0.0261874	0.0155902	0.0439877
Body wt.@ 1 mo.	1	BICF2P227551	25353668	0	2	4	0.312	0.420913	0.124296	1e-05	1e-05	0.00443139	0.00332978	0.0316951
Body wt.@ 1 mo.	1	BICF2P748505	25364678	0	4	2	0.312	0.420913	0.124296	1e-05	1e-05	0.00443139	0.00332978	0.0316951
Body wt.@ 6mos.	1	BICF2P708339	25608169	0	1	3	0.219	3.20794	1.29064	1e-05	1e-05	0.0261874	0.0155902	0.0439877
Body wt.@ 6mos.	1	BICF2S2454320	25611906	0	4	2	0.219	3.20794	1.29064	1e-05	1e-05	0.0261874	0.0155902	0.0439877
Body wt.@ 6mos.	1	BICF2P1054180	25622396	0	2	4	0.219	3.20794	1.29064	1e-05	1e-05	0.0261874	0.0155902	0.0439877
Body wt.@ 1 mo.	1	BICF2P1302500	25772199	0	4	2	0.312	0.420913	0.124296	1e-05	1e-05	0.00443139	0.00332978	0.0316951
Body wt.@ 1 mo.	1	BICF2P1229239	25911254	0	4	2	0.312	0.420913	0.124296	1e-05	1e-05	0.00443139	0.00332978	0.0316951
Body wt.@ 1 mo.	1	BICF2P495736	25954659	0	1	2	0.312	0.420913	0.124296	1e-05	1e-05	0.00443139	0.00332978	0.0316951
Body wt.@ 1 mo.	1	BICF2S23214892	26021213	0	2	4	0.312	0.420913	0.124296	1e-05	1e-05	0.00443139	0.00332978	0.0316951
Body wt.@ 1 mo.	1	BICF2P568831	26042954	0	4	2	0.312	0.420913	0.124296	1e-05	1e-05	0.00443139	0.00332978	0.0316951
Body wt.@ 1 mo.	1	BICF2P532862	26761400	0	1	3	0.312	0.420913	0.124296	1e-05	1e-05	0.00443139	0.00332978	0.0316951
Body wt.@ 1 mo.	1	BICF2P950639	27498218	0	2	4	0.312	0.420913	0.124296	1e-05	1e-05	0.00443139	0.00332978	0.0316951
Body wt.@ 1 mo.	1	BICF2S22929236	27546684	0	2	1	0.312	0.420913	0.124296	1e-05	1e-05	0.00443139	0.00332978	0.0316951
Body wt.@ 1 mo.	1	TIGRP2P17956_rs8846836	27641109	0	3	1	0.312	0.420913	0.124296	1e-05	1e-05	0.00443139	0.00332978	0.0316951
Body wt.@ 1 mo.	1	BICF2P281121	27653343	0	4	2	0.312	0.420913	0.124296	1e-05	1e-05	0.00443139	0.00332978	0.0316951
Body wt.@ 1 mo.	1	BICF2P499692	27799646	0	2	4	0.312	0.420913	0.124296	1e-05	1e-05	0.00443139	0.00332978	0.0316951
Body wt.@ 1 mo.	1	BICF2P871082	27821981	0	2	4	0.312	0.420913	0.124296	1e-05	1e-05	0.00443139	0.00332978	0.0316951
Body wt.@ 1 mo.	1	BICF2P1272208	27909001	0	4	2	0.312	0.420913	0.124296	1e-05	1e-05	0.00443139	0.00332978	0.0316951
Body wt.@ 1 mo.	1	BICF2P970147	27929176	0	1	3	0.312	0.420913	0.124296	1e-05	1e-05	0.00443139	0.00332978	0.0316951
Pelvic angle	1	TIGRP2P18356_rs9196916	28708659	0	4	2	0.406	12.1795	4.31832	1e-05	1e-05	0.0136215	0.0072951	0.0304146
Quad.fem.wt.(g/kg)	1	TIGRP2P18356_rs9196916	28708659	0	4	2	0.4	-2.29036	0.806257	100000	100000	0.0139016	0.00711637	0.0322728
Pelvic angle	1	BICF2P1350910	28750805	0	4	2	0.406	12.1795	4.31832	1e-05	1e-05	0.0136215	0.0072951	0.0304146
Quad.fem.wt.(g/kg)	1	BICF2P1350910	28750805	0	4	2	0.4	-2.29036	0.806257	100000	100000	0.0139016	0.00711637	0.0322728
Pelvic angle	1	BICF2P1159509	28807549	0	2	4	0.125	-12.4167	3.57044	1e-05	1e-05	0.00369593	0.00159777	0.0164909
Tetanic ext. (N/kg)	1	BICF2P1159509	28807549	0	2	4	0.125	1.07608	0.370715	1e-05	1e-05	0.0115797	0.00603957	0.027945
Body wt.@ 6mos.	1	BICF2P1159509	28807549	0	2	4	0.125	3.79167	1.45745	1e-05	1e-05	0.0209128	0.0120067	0.0385374
Pelvic angle	1	BICF2P578621	28835145	0	1	4	0.375	12.4167	3.57044	1e-05	1e-05	0.00369593	0.00159777	0.0164909
Tetanic ext. (N/kg)	1	BICF2P578621	28835145	0	1	4	0.375	-1.07608	0.370715	1e-05	1e-05	0.0115797	0.00603957	0.027945
Body wt.@ 6mos.	1	BICF2P578621	28835145	0	1	4	0.375	-3.79167	1.45745	1e-05	1e-05	0.0209128	0.0120067	0.0385374
Pelvic angle	1	BICF2S23242684	28837729	0	2	3	0.375	12.4167	3.57044	1e-05	1e-05	0.00369593	0.00159777	0.0164909
Tetanic ext. (N/kg)	1	BICF2S23242684	28837729	0	2	3	0.375	-1.07608	0.370715	1e-05	1e-05	0.0115797	0.00603957	0.027945
Body wt.@ 6mos.	1	BICF2S23242684	28837729	0	2	3	0.375	-3.79167	1.45745	1e-05	1e-05	0.0209128	0.0120067	0.0385374
Body wt.@ 6mos.	1	BICF2P1159228	28906156	0	1	3	0.375	2.13611	0.851133	1e-05	1e-05	0.0249923	0.0147673	0.0427752
Body wt.@ 6mos.	1	TIGRP2P18485_rs9026230	28911293	0	1	3	0.375	2.13611	0.851133	1e-05	1e-05	0.0249923	0.0147673	0.0427752
Body wt.@ 6mos.	1	BICF2S2368997	28967958	0	3	1	0.375	2.13611	0.851133	1e-05	1e-05	0.0249923	0.0147673	0.0427752
Pelvic angle	1	BICF2P879617	29009900	0	1	3	0.375	12.4167	3.57044	1e-05	1e-05	0.00369593	0.00159777	0.0164909
Tetanic ext. (N/kg)	1	BICF2P879617	29009900	0	1	3	0.375	-1.07608	0.370715	1e-05	1e-05	0.0115797	0.00603957	0.027945
Body wt.@ 6mos.	1	BICF2P879617	29009900	0	1	3	0.375	-3.79167	1.45745	1e-05	1e-05	0.0209128	0.0120067	0.0385374
Pelvic angle	1	TIGRP2P18562_rs9006844	29131783	0	4	3	0.406	12.1795	4.31832	1e-05	1e-05	0.0136215	0.0072951	0.0304146
Quad.fem.wt.(g/kg)	1	TIGRP2P18562_rs9006844	29131783	0	4	3	0.4	-2.29036	0.806257	100000	100000	0.0139016	0.00711637	0.0322728
Pelvic angle	1	TIGRP2P18613_rs9202115	29243863	0	2	4	0.094	-12.1795	4.31832	1e-05	1e-05	0.0136215	0.0072951	0.0304146
Quad.fem.wt.(g/kg)	1	TIGRP2P18613_rs9202115	29243863	0	2	4	0.1	2.29036	0.806257	100000	100000	0.0139016	0.00711637	0.0322728
Pelvic angle	1	BICF2S22929941	29244899	0	4	2	0.094	-12.1795	4.31832	1e-05	1e-05	0.0136215	0.0072951	0.0304146
Quad.fem.wt.(g/kg)	1	BICF2S22929941	29244899	0	4	2	0.1	2.29036	0.806257	100000	100000	0.0139016	0.00711637	0.0322728
Pelvic angle	1	BICF2P113807	29260748	0	1	3	0.375	12.4167	3.57044	1e-05	1e-05	0.00369593	0.00159777	0.0164909
Tetanic ext. (N/kg)	1	BICF2P113807	29260748	0	1	3	0.375	-1.07608	0.370715	1e-05	1e-05	0.0115797	0.00603957	0.027945
Body wt.@ 6mos.	1	BICF2P113807	29260748	0	1	3	0.375	-3.79167	1.45745	1e-05	1e-05	0.0209128	0.0120067	0.0385374
Pelvic angle	1	BICF2P848519	29420845	0	1	3	0.094	-12.1795	4.31832	1e-05	1e-05	0.0136215	0.0072951	0.0304146
Quad.fem.wt.(g/kg)	1	BICF2P848519	29420845	0	1	3	0.1	2.29036	0.806257	100000	100000	0.0139016	0.00711637	0.0322728
Pelvic angle	1	BICF2P237190	29519200	0	1	3	0.094	-12.1795	4.31832	1e-05	1e-05	0.0136215	0.0072951	0.0304146
Quad.fem.wt.(g/kg)	1	BICF2P237190	29519200	0	1	3	0.1	2.29036	0.806257	100000	100000	0.0139016	0.00711637	0.0322728
Pelvic angle	1	BICF2P164200	29685424	0	1	4	0.156	-8.24138	2.87363	1e-05	1e-05	0.0124031	0.00654198	0.028955
Tetanic ext. (N/kg)	1	BICF2P164200	29685424	0	1	4	0.156	0.746402	0.285768	1e-05	1e-05	0.020496	0.0117292	0.0380945
Body wt.@ 6mos.	1	BICF2P164200	29685424	0	1	4	0.156	2.75747	1.09334	1e-05	1e-05	0.0244033	0.014364	0.0421732
Pelvic angle	1	BICF2S2342031	29711334	0	2	1	0.094	-12.1795	4.31832	1e-05	1e-05	0.0136215	0.0072951	0.0304146
Quad.fem.wt.(g/kg)	1	BICF2S2342031	29711334	0	2	1	0.1	2.29036	0.806257	100000	100000	0.0139016	0.00711637	0.0322728
Pelvic angle	1	TIGRP2P18772_rs8491774	29813970	0	1	3	0.156	-8.24138	2.87363	1e-05	1e-05	0.0124031	0.00654198	0.028955
Tetanic ext. (N/kg)	1	TIGRP2P18772_rs8491774	29813970	0	1	3	0.156	0.746402	0.285768	1e-05	1e-05	0.020496	0.0117292	0.0380945
Body wt.@ 6mos.	1	TIGRP2P18772_rs8491774	29813970	0	1	3	0.156	2.75747	1.09334	1e-05	1e-05	0.0244033	0.014364	0.0421732
Pelvic angle	1	BICF2P1433886	29902244	0	1	3	0.375	12.4167	3.57044	1e-05	1e-05	0.00369593	0.00159777	0.0164909
Tetanic ext. (N/kg)	1	BICF2P1433886	29902244	0	1	3	0.375	-1.07608	0.370715	1e-05	1e-05	0.0115797	0.00603957	0.027945
Body wt.@ 6mos.	1	BICF2P1433886	29902244	0	1	3	0.375	-3.79167	1.45745	1e-05	1e-05	0.0209128	0.0120067	0.0385374
Pelvic angle	1	BICF2P377081	29914412	0	1	2	0.125	-12.4167	3.57044	1e-05	1e-05	0.00369593	0.00159777	0.0164909
Tetanic ext. (N/kg)	1	BICF2P377081	29914412	0	1	2	0.125	1.07608	0.370715	1e-05	1e-05	0.0115797	0.00603957	0.027945
Body wt.@ 6mos.	1	BICF2P377081	29914412	0	1	2	0.125	3.79167	1.45745	1e-05	1e-05	0.0209128	0.0120067	0.0385374
Pelvic angle	1	BICF2P377078	29914809	0	4	2	0.125	-12.4167	3.57044	1e-05	1e-05	0.00369593	0.00159777	0.0164909
Tetanic ext. (N/kg)	1	BICF2P377078	29914809	0	4	2	0.125	1.07608	0.370715	1e-05	1e-05	0.0115797	0.00603957	0.027945
Body wt.@ 6mos.	1	BICF2P377078	29914809	0	4	2	0.125	3.79167	1.45745	1e-05	1e-05	0.0209128	0.0120067	0.0385374
Pelvic angle	1	BICF2P1330354	29921386	0	1	3	0.125	-12.4167	3.57044	1e-05	1e-05	0.00369593	0.00159777	0.0164909
Tetanic ext. (N/kg)	1	BICF2P1330354	29921386	0	1	3	0.125	1.07608	0.370715	1e-05	1e-05	0.0115797	0.00603957	0.027945
Body wt.@ 6mos.	1	BICF2P1330354	29921386	0	1	3	0.125	3.79167	1.45745	1e-05	1e-05	0.0209128	0.0120067	0.0385374
Pelvic angle	1	TIGRP2P18815_rs8589232	29923565	0	4	2	0.375	12.4167	3.57044	1e-05	1e-05	0.00369593	0.00159777	0.0164909
Tetanic ext. (N/kg)	1	TIGRP2P18815_rs8589232	29923565	0	4	2	0.375	-1.07608	0.370715	1e-05	1e-05	0.0115797	0.00603957	0.027945
Body wt.@ 6mos.	1	TIGRP2P18815_rs8589232	29923565	0	4	2	0.375	-3.79167	1.45745	1e-05	1e-05	0.0209128	0.0120067	0.0385374
Pelvic angle	1	TIGRP2P18839_rs9045635	30003724	0	2	4	0.125	-12.4167	3.57044	1e-05	1e-05	0.00369593	0.00159777	0.0164909
Tetanic ext. (N/kg)	1	TIGRP2P18839_rs9045635	30003724	0	2	4	0.125	1.07608	0.370715	1e-05	1e-05	0.0115797	0.00603957	0.027945
Body wt.@ 6mos.	1	TIGRP2P18839_rs9045635	30003724	0	2	4	0.125	3.79167	1.45745	1e-05	1e-05	0.0209128	0.0120067	0.0385374
Tetanic flex.(N/kg)	1	BICF2P73644	30038225	0	1	2	0.438	-0.493475	0.154611	24.3075	47.3756	0.00652721	0.00400259	0.0250662
Quad.fem.wt.(g/kg)	1	BICF2P73644	30038225	0	1	2	0.433	-1.63929	0.627029	100000	100000	0.0214137	0.0118215	0.0406035
Pelvic angle	1	BICF2P73644	30038225	0	1	2	0.438	9.1	3.61847	1e-05	1e-05	0.0247449	0.0145977	0.0425227
Tetanic ext. (N/kg)	1	BICF2P73644	30038225	0	1	2	0.438	-0.8519	0.352526	1e-05	1e-05	0.0299047	0.0181866	0.0476911
Tetanic flex.(N/kg)	1	BICF2P34858	30049502	0	2	4	0.344	0.457663	0.159071	29.0153	52.8684	0.0121806	0.00770586	0.0327602
Body wt.@ 1 mo.	1	BICF2P744008	30302286	0	3	2	0.375	0.311562	0.129298	1.54249	1.85322	0.0303041	0.0182125	0.0479147
Tetanic flex.(N/kg)	1	BICF2S23341762	30508097	0	1	3	0.344	0.457663	0.159071	29.0153	52.8684	0.0121806	0.00770586	0.0327602
Tetanic flex.(N/kg)	1	BICF2S23341763	30508122	0	4	3	0.344	0.457663	0.159071	29.0153	52.8684	0.0121806	0.00770586	0.0327602
Pelvic angle	1	BICF2S23437590	30529389	0	3	1	0.375	12.4167	3.57044	1e-05	1e-05	0.00369593	0.00159777	0.0164909
Tetanic ext. (N/kg)	1	BICF2S23437590	30529389	0	3	1	0.375	-1.07608	0.370715	1e-05	1e-05	0.0115797	0.00603957	0.027945
Body wt.@ 6mos.	1	BICF2S23437590	30529389	0	3	1	0.375	-3.79167	1.45745	1e-05	1e-05	0.0209128	0.0120067	0.0385374
Pelvic angle	1	BICF2S23125839	30545309	0	3	1	0.375	12.4167	3.57044	1e-05	1e-05	0.00369593	0.00159777	0.0164909
Tetanic ext. (N/kg)	1	BICF2S23125839	30545309	0	3	1	0.375	-1.07608	0.370715	1e-05	1e-05	0.0115797	0.00603957	0.027945
Body wt.@ 6mos.	1	BICF2S23125839	30545309	0	3	1	0.375	-3.79167	1.45745	1e-05	1e-05	0.0209128	0.0120067	0.0385374
Pelvic angle	1	BICF2S23722397	30555843	0	4	2	0.375	12.4167	3.57044	1e-05	1e-05	0.00369593	0.00159777	0.0164909
Tetanic ext. (N/kg)	1	BICF2S23722397	30555843	0	4	2	0.375	-1.07608	0.370715	1e-05	1e-05	0.0115797	0.00603957	0.027945
Body wt.@ 6mos.	1	BICF2S23722397	30555843	0	4	2	0.375	-3.79167	1.45745	1e-05	1e-05	0.0209128	0.0120067	0.0385374
Pelvic angle	1	BICF2P483954	30613026	0	3	1	0.156	-9.54545	3.77202	1e-05	1e-05	0.0240033	0.014091	0.0417626
Pelvic angle	1	BICF2P583409	30721556	0	1	3	0.375	12.4167	3.57044	1e-05	1e-05	0.00369593	0.00159777	0.0164909
Tetanic ext. (N/kg)	1	BICF2P583409	30721556	0	1	3	0.375	-1.07608	0.370715	1e-05	1e-05	0.0115797	0.00603957	0.027945
Body wt.@ 6mos.	1	BICF2P583409	30721556	0	1	3	0.375	-3.79167	1.45745	1e-05	1e-05	0.0209128	0.0120067	0.0385374
Pelvic angle	1	BICF2S23441292	30737743	0	4	3	0.375	12.4167	3.57044	1e-05	1e-05	0.00369593	0.00159777	0.0164909
Tetanic ext. (N/kg)	1	BICF2S23441292	30737743	0	4	3	0.375	-1.07608	0.370715	1e-05	1e-05	0.0115797	0.00603957	0.027945
Body wt.@ 6mos.	1	BICF2S23441292	30737743	0	4	3	0.375	-3.79167	1.45745	1e-05	1e-05	0.0209128	0.0120067	0.0385374
Pelvic angle	1	BICF2S22916737	30761550	0	1	3	0.406	12.1795	4.31832	1e-05	1e-05	0.0136215	0.0072951	0.0304146
Quad.fem.wt.(g/kg)	1	BICF2S22916737	30761550	0	1	3	0.4	-2.29036	0.806257	100000	100000	0.0139016	0.00711637	0.0322728
Pelvic angle	1	BICF2P210343	30778277	0	1	3	0.375	12.4167	3.57044	1e-05	1e-05	0.00369593	0.00159777	0.0164909
Tetanic ext. (N/kg)	1	BICF2P210343	30778277	0	1	3	0.375	-1.07608	0.370715	1e-05	1e-05	0.0115797	0.00603957	0.027945
Body wt.@ 6mos.	1	BICF2P210343	30778277	0	1	3	0.375	-3.79167	1.45745	1e-05	1e-05	0.0209128	0.0120067	0.0385374
Pelvic angle	1	BICF2P1349170	30841829	0	4	2	0.375	12.4167	3.57044	1e-05	1e-05	0.00369593	0.00159777	0.0164909
Tetanic ext. (N/kg)	1	BICF2P1349170	30841829	0	4	2	0.375	-1.07608	0.370715	1e-05	1e-05	0.0115797	0.00603957	0.027945
Body wt.@ 6mos.	1	BICF2P1349170	30841829	0	4	2	0.375	-3.79167	1.45745	1e-05	1e-05	0.0209128	0.0120067	0.0385374
Pelvic angle	1	BICF2P241681	30899192	0	2	1	0.406	12.5898	4.23344	1e-05	1e-05	0.0100589	0.00512706	0.0260213
Body wt.@ 1 mo.	1	BICF2P241681	30899192	0	2	1	0.406	-0.50488	0.204077	1.28933	1.71636	0.0267787	0.0157486	0.0442407
Tetanic ext. (N/kg)	1	BICF2P241681	30899192	0	2	1	0.406	-1.05146	0.438148	1e-05	1e-05	0.0308815	0.0188776	0.0486492
Pelvic angle	1	BICF2P333833	31071541	0	2	1	0.125	-12.4167	3.57044	1e-05	1e-05	0.00369593	0.00159777	0.0164909
Tetanic ext. (N/kg)	1	BICF2P333833	31071541	0	2	1	0.125	1.07608	0.370715	1e-05	1e-05	0.0115797	0.00603957	0.027945
Body wt.@ 6mos.	1	BICF2P333833	31071541	0	2	1	0.125	3.79167	1.45745	1e-05	1e-05	0.0209128	0.0120067	0.0385374
Pelvic angle	1	BICF2G630715580	31124468	0	3	2	0.125	-12.4167	3.57044	1e-05	1e-05	0.00369593	0.00159777	0.0164909
Tetanic ext. (N/kg)	1	BICF2G630715580	31124468	0	3	2	0.125	1.07608	0.370715	1e-05	1e-05	0.0115797	0.00603957	0.027945
Body wt.@ 6mos.	1	BICF2G630715580	31124468	0	3	2	0.125	3.79167	1.45745	1e-05	1e-05	0.0209128	0.0120067	0.0385374
Pelvic angle	1	BICF2G630715585	31130943	0	3	2	0.125	-12.4167	3.57044	1e-05	1e-05	0.00369593	0.00159777	0.0164909
Tetanic ext. (N/kg)	1	BICF2G630715585	31130943	0	3	2	0.125	1.07608	0.370715	1e-05	1e-05	0.0115797	0.00603957	0.027945
Body wt.@ 6mos.	1	BICF2G630715585	31130943	0	3	2	0.125	3.79167	1.45745	1e-05	1e-05	0.0209128	0.0120067	0.0385374
Pelvic angle	1	BICF2G630715598	31155435	0	2	4	0.125	-12.4167	3.57044	1e-05	1e-05	0.00369593	0.00159777	0.0164909
Tetanic ext. (N/kg)	1	BICF2G630715598	31155435	0	2	4	0.125	1.07608	0.370715	1e-05	1e-05	0.0115797	0.00603957	0.027945
Body wt.@ 6mos.	1	BICF2G630715598	31155435	0	2	4	0.125	3.79167	1.45745	1e-05	1e-05	0.0209128	0.0120067	0.0385374
Pelvic angle	1	BICF2G630716017	31977501	0	2	4	0.094	-12.1795	4.31832	1e-05	1e-05	0.0136215	0.0072951	0.0304146
Quad.fem.wt.(g/kg)	1	BICF2G630716017	31977501	0	2	4	0.1	2.29036	0.806257	100000	100000	0.0139016	0.00711637	0.0322728
Pelvic angle	1	BICF2P608897	32282841	0	1	2	0.125	-12.4167	3.57044	1e-05	1e-05	0.00369593	0.00159777	0.0164909
Tetanic ext. (N/kg)	1	BICF2P608897	32282841	0	1	2	0.125	1.07608	0.370715	1e-05	1e-05	0.0115797	0.00603957	0.027945
Body wt.@ 6mos.	1	BICF2P608897	32282841	0	1	2	0.125	3.79167	1.45745	1e-05	1e-05	0.0209128	0.0120067	0.0385374
Tetanic flex.(N/kg)	1	BICF2S23422673	32303923	0	4	2	0.344	0.457663	0.159071	29.0153	52.8684	0.0121806	0.00770586	0.0327602
Tetanic flex.(N/kg)	1	BICF2S23338342	32316271	0	4	3	0.344	0.457663	0.159071	29.0153	52.8684	0.0121806	0.00770586	0.0327602
Tetanic flex.(N/kg)	1	BICF2G630716143	32327831	0	4	2	0.344	0.457663	0.159071	29.0153	52.8684	0.0121806	0.00770586	0.0327602
Pelvic angle	1	BICF2P788535	32472213	0	1	3	0.125	-12.4167	3.57044	1e-05	1e-05	0.00369593	0.00159777	0.0164909
Tetanic ext. (N/kg)	1	BICF2P788535	32472213	0	1	3	0.125	1.07608	0.370715	1e-05	1e-05	0.0115797	0.00603957	0.027945
Body wt.@ 6mos.	1	BICF2P788535	32472213	0	1	3	0.125	3.79167	1.45745	1e-05	1e-05	0.0209128	0.0120067	0.0385374
Tetanic flex.(N/kg)	1	BICF2G630716222	32591983	0	4	2	0.375	0.394743	0.131218	22.9266	48.0981	0.00939566	0.00623656	0.0302107
Tetanic flex.(N/kg)	1	BICF2G630716228	32605326	0	1	2	0.406	0.36575	0.123827	17.0508	46.0675	0.0104687	0.00785382	0.0337337
Pelvic angle	1	BICF2P204560	32698107	0	1	2	0.094	-12.1795	4.31832	1e-05	1e-05	0.0136215	0.0072951	0.0304146
Quad.fem.wt.(g/kg)	1	BICF2P204560	32698107	0	1	2	0.1	2.29036	0.806257	100000	100000	0.0139016	0.00711637	0.0322728
Tetanic flex.(N/kg)	1	BICF2S23648576	32716955	0	4	3	0.344	0.457663	0.159071	29.0153	52.8684	0.0121806	0.00770586	0.0327602
Tetanic flex.(N/kg)	1	BICF2S231989	32721057	0	4	2	0.344	0.457663	0.159071	29.0153	52.8684	0.0121806	0.00770586	0.0327602
Tetanic ext. (N/kg)	1	BICF2S23516899	33111508	0	3	1	0.156	0.981399	0.351179	1e-05	1e-05	0.0143323	0.00773963	0.0312493
Tetanic ext. (N/kg)	1	BICF2G630716640	33274853	0	1	3	0.406	-0.789845	0.322903	1e-05	1e-05	0.0282565	0.0170287	0.0460608
Tetanic ext. (N/kg)	1	BICF2S23419214	33387651	0	4	2	0.406	-0.789845	0.322903	1e-05	1e-05	0.0282565	0.0170287	0.0460608
Tetanic ext. (N/kg)	1	BICF2G630716996	33793032	0	1	3	0.375	-0.83405	0.287047	1e-05	1e-05	0.0115135	0.00599943	0.0278629
Tetanic ext. (N/kg)	1	BICF2G630717058	33867991	0	4	2	0.375	-0.83405	0.287047	1e-05	1e-05	0.0115135	0.00599943	0.0278629
Tetanic ext. (N/kg)	1	BICF2G630717076	33879277	0	3	1	0.375	-0.83405	0.287047	1e-05	1e-05	0.0115135	0.00599943	0.0278629
Tetanic ext. (N/kg)	1	BICF2G630717102	33901779	0	4	2	0.375	-0.83405	0.287047	1e-05	1e-05	0.0115135	0.00599943	0.0278629
Tetanic ext. (N/kg)	1	BICF2G630717103	33902967	0	1	3	0.375	-0.83405	0.287047	1e-05	1e-05	0.0115135	0.00599943	0.0278629
Tetanic ext. (N/kg)	1	BICF2G630717208	34107184	0	1	2	0.375	-0.83405	0.287047	1e-05	1e-05	0.0115135	0.00599943	0.0278629
Tetanic ext. (N/kg)	1	BICF2G630717248	34167701	0	2	4	0.375	-0.83405	0.287047	1e-05	1e-05	0.0115135	0.00599943	0.0278629
Tetanic ext. (N/kg)	1	BICF2G630717325	34284658	0	3	1	0.188	0.702413	0.28216	1e-05	1e-05	0.0259929	0.0154558	0.0437911
Tetanic ext. (N/kg)	1	BICF2G630717676	34738414	0	4	2	0.406	-0.823422	0.316856	1e-05	1e-05	0.0210292	0.0120844	0.0386607
Tetanic ext. (N/kg)	1	BICF2P1149619	34829398	0	1	2	0.406	-0.823422	0.316856	1e-05	1e-05	0.0210292	0.0120844	0.0386607
Tetanic ext. (N/kg)	1	BICF2G630717883	35065117	0	3	1	0.406	-0.823422	0.316856	1e-05	1e-05	0.0210292	0.0120844	0.0386607
Tetanic ext. (N/kg)	1	BICF2P626276	35081504	0	3	1	0.406	-0.823422	0.316856	1e-05	1e-05	0.0210292	0.0120844	0.0386607
Tetanic ext. (N/kg)	1	BICF2P1318158	35132447	0	1	3	0.406	-0.823422	0.316856	1e-05	1e-05	0.0210292	0.0120844	0.0386607
Tetanic ext. (N/kg)	1	BICF2P51545	35238353	0	4	2	0.406	-0.823422	0.316856	1e-05	1e-05	0.0210292	0.0120844	0.0386607
Tetanic ext. (N/kg)	1	BICF2G630718157	35628941	0	3	1	0.406	-0.823422	0.316856	1e-05	1e-05	0.0210292	0.0120844	0.0386607
Tetanic ext. (N/kg)	1	BICF2S23346012	35639195	0	2	4	0.406	-0.823422	0.316856	1e-05	1e-05	0.0210292	0.0120844	0.0386607
Tetanic ext. (N/kg)	1	BICF2P164862	35724722	0	4	2	0.406	-0.823422	0.316856	1e-05	1e-05	0.0210292	0.0120844	0.0386607
Tetanic ext. (N/kg)	1	BICF2G630718240	35738860	0	4	2	0.406	-0.823422	0.316856	1e-05	1e-05	0.0210292	0.0120844	0.0386607
Tetanic ext. (N/kg)	1	BICF2P105227	36276773	0	3	2	0.406	-0.823422	0.316856	1e-05	1e-05	0.0210292	0.0120844	0.0386607
Tetanic ext. (N/kg)	1	BICF2P1169198	36393294	0	4	2	0.406	-0.823422	0.316856	1e-05	1e-05	0.0210292	0.0120844	0.0386607
Tetanic ext. (N/kg)	1	TIGRP2P1328_rs8993575	36639661	0	3	1	0.406	-0.823422	0.316856	1e-05	1e-05	0.0210292	0.0120844	0.0386607
Tetanic ext. (N/kg)	1	TIGRP2P1394_rs8493981	37037504	0	4	2	0.406	-0.823422	0.316856	1e-05	1e-05	0.0210292	0.0120844	0.0386607
Tetanic ext. (N/kg)	1	BICF2P813720	37150530	0	4	3	0.406	-0.823422	0.316856	1e-05	1e-05	0.0210292	0.0120844	0.0386607
Tetanic ext. (N/kg)	1	BICF2S23060521	37206652	0	4	2	0.406	-0.823422	0.316856	1e-05	1e-05	0.0210292	0.0120844	0.0386607
Tetanic ext. (N/kg)	1	BICF2G630719447	37273063	0	3	1	0.406	-0.823422	0.316856	1e-05	1e-05	0.0210292	0.0120844	0.0386607
Tetanic ext. (N/kg)	1	BICF2P1463258	37317012	0	4	2	0.406	-0.823422	0.316856	1e-05	1e-05	0.0210292	0.0120844	0.0386607
Tetanic ext. (N/kg)	1	BICF2G630719567	37596122	0	2	4	0.406	-0.823422	0.316856	1e-05	1e-05	0.0210292	0.0120844	0.0386607
Tetanic ext. (N/kg)	1	BICF2G630719705	37799324	0	3	1	0.406	-0.823422	0.316856	1e-05	1e-05	0.0210292	0.0120844	0.0386607
Tetanic ext. (N/kg)	1	BICF2G630719724	37810772	0	3	1	0.406	-0.823422	0.316856	1e-05	1e-05	0.0210292	0.0120844	0.0386607
Tetanic ext. (N/kg)	1	BICF2G630719730	37813157	0	3	4	0.406	-0.823422	0.316856	1e-05	1e-05	0.0210292	0.0120844	0.0386607
Tetanic ext. (N/kg)	1	BICF2G630719743	37834710	0	2	4	0.406	-0.823422	0.316856	1e-05	1e-05	0.0210292	0.0120844	0.0386607
Tetanic ext. (N/kg)	1	BICF2G630719765	37866232	0	2	4	0.406	-0.823422	0.316856	1e-05	1e-05	0.0210292	0.0120844	0.0386607
Tetanic ext. (N/kg)	1	BICF2G630719767	37869799	0	1	3	0.406	-0.823422	0.316856	1e-05	1e-05	0.0210292	0.0120844	0.0386607
Tetanic ext. (N/kg)	1	BICF2P504490	38411310	0	2	3	0.406	-0.823422	0.316856	1e-05	1e-05	0.0210292	0.0120844	0.0386607
Tetanic ext. (N/kg)	1	BICF2G630720189	38447440	0	1	3	0.406	-0.823422	0.316856	1e-05	1e-05	0.0210292	0.0120844	0.0386607
Tetanic ext. (N/kg)	1	BICF2G630720196	38456155	0	3	1	0.406	-0.823422	0.316856	1e-05	1e-05	0.0210292	0.0120844	0.0386607
Tetanic ext. (N/kg)	1	BICF2G630720202	38469898	0	3	2	0.406	-0.823422	0.316856	1e-05	1e-05	0.0210292	0.0120844	0.0386607
Tetanic ext. (N/kg)	1	BICF2G630720203	38480768	0	4	2	0.406	-0.823422	0.316856	1e-05	1e-05	0.0210292	0.0120844	0.0386607
Tetanic ext. (N/kg)	1	BICF2G630720212	38495159	0	2	4	0.406	-0.823422	0.316856	1e-05	1e-05	0.0210292	0.0120844	0.0386607
Tetanic ext. (N/kg)	1	BICF2P757861	38514123	0	2	4	0.406	-0.823422	0.316856	1e-05	1e-05	0.0210292	0.0120844	0.0386607
Tetanic ext. (N/kg)	1	TIGRP2P1520_rs8762406	38530609	0	2	3	0.406	-0.823422	0.316856	1e-05	1e-05	0.0210292	0.0120844	0.0386607
Tetanic ext. (N/kg)	1	TIGRP2P1540_rs9065927	38589668	0	3	1	0.406	-0.823422	0.316856	1e-05	1e-05	0.0210292	0.0120844	0.0386607
Tetanic ext. (N/kg)	1	BICF2S23357148	38617574	0	4	2	0.406	-0.823422	0.316856	1e-05	1e-05	0.0210292	0.0120844	0.0386607
Tetanic ext. (N/kg)	1	BICF2G630720250	38939764	0	3	1	0.406	-0.823422	0.316856	1e-05	1e-05	0.0210292	0.0120844	0.0386607
Tetanic ext. (N/kg)	1	TIGRP2P1654_rs8745873	39111567	0	3	1	0.406	-0.823422	0.316856	1e-05	1e-05	0.0210292	0.0120844	0.0386607
Tetanic ext. (N/kg)	1	BICF2G630721511	40266539	0	4	2	0.406	-0.823422	0.316856	1e-05	1e-05	0.0210292	0.0120844	0.0386607
Tetanic ext. (N/kg)	1	BICF2S23310200	40344501	0	4	3	0.406	-0.823422	0.316856	1e-05	1e-05	0.0210292	0.0120844	0.0386607
Tetanic ext. (N/kg)	1	BICF2P759837	40497000	0	1	3	0.406	-0.823422	0.316856	1e-05	1e-05	0.0210292	0.0120844	0.0386607
Tetanic ext. (N/kg)	1	BICF2G630721758	40641652	0	4	2	0.406	-0.823422	0.316856	1e-05	1e-05	0.0210292	0.0120844	0.0386607
Tetanic ext. (N/kg)	1	BICF2P697483	40658068	0	4	2	0.406	-0.823422	0.316856	1e-05	1e-05	0.0210292	0.0120844	0.0386607
Tetanic ext. (N/kg)	1	BICF2G630721786	40680146	0	2	1	0.406	-0.823422	0.316856	1e-05	1e-05	0.0210292	0.0120844	0.0386607
Tetanic ext. (N/kg)	1	BICF2P41911	40698753	0	2	1	0.406	-0.823422	0.316856	1e-05	1e-05	0.0210292	0.0120844	0.0386607
Tetanic ext. (N/kg)	1	BICF2G630721935	40841990	0	3	1	0.406	-0.823422	0.316856	1e-05	1e-05	0.0210292	0.0120844	0.0386607
Tetanic ext. (N/kg)	1	TIGRP2P1910_rs8668237	40888176	0	4	2	0.406	-0.823422	0.316856	1e-05	1e-05	0.0210292	0.0120844	0.0386607
Tetanic ext. (N/kg)	1	BICF2G630722197	41078228	0	1	3	0.406	-0.823422	0.316856	1e-05	1e-05	0.0210292	0.0120844	0.0386607
Tetanic ext. (N/kg)	1	BICF2G630722257	41137056	0	3	1	0.406	-0.823422	0.316856	1e-05	1e-05	0.0210292	0.0120844	0.0386607
cr.sart. circ.(mm/kg)	1	BICF2P756889	52810650	0	1	3	0.625	1.42913	0.434271	1.40498	1.64927	0.00813795	0.00311341	0.0365549
cr.sart. circ.(mm/kg)	1	BICF2P169897	52992334	0	4	2	0.375	-1.42913	0.434271	1.40498	1.64927	0.00813795	0.00311341	0.0365549
Body wt.(kg)	1	BICF2P368149	53053449	0	2	4	0.062	8.69286	2.49947	1e-05	1e-05	0.00369406	0.00402795	0.0359872
Body wt.(kg)	1	BICF2P514413	53082013	0	3	4	0.062	8.69286	2.49947	1e-05	1e-05	0.00369406	0.00402795	0.0359872
Body wt.(kg)	1	BICF2P164659	53092067	0	4	1	0.062	8.69286	2.49947	1e-05	1e-05	0.00369406	0.00402795	0.0359872
Body wt.(kg)	1	BICF2P613395	53382424	0	1	3	0.062	8.69286	2.49947	1e-05	1e-05	0.00369406	0.00402795	0.0359872
Body wt.(kg)	1	BICF2S2362032	53385388	0	1	3	0.062	8.69286	2.49947	1e-05	1e-05	0.00369406	0.00402795	0.0359872
Body wt.(kg)	1	BICF2P1150484	53464880	0	2	4	0.062	8.69286	2.49947	1e-05	1e-05	0.00369406	0.00402795	0.0359872
cr.sart. circ.(mm/kg)	1	BICF2S23145230	56477662	0	4	2	0.375	-1.42913	0.434271	1.40498	1.64927	0.00813795	0.00311341	0.0365549
Body wt.(kg)	1	TIGRP2P3696_rs9057510	56534759	0	2	4	0.062	8.69286	2.49947	1e-05	1e-05	0.00369406	0.00402795	0.0359872
Body wt.(kg)	1	BICF2P1220361	56551548	0	4	2	0.062	8.69286	2.49947	1e-05	1e-05	0.00369406	0.00402795	0.0359872
Body wt.(kg)	1	BICF2P1075463	56565273	0	1	3	0.062	8.69286	2.49947	1e-05	1e-05	0.00369406	0.00402795	0.0359872
Body wt.(kg)	1	BICF2P294367	56834426	0	3	4	0.062	8.69286	2.49947	1e-05	1e-05	0.00369406	0.00402795	0.0359872
cr.sart. circ.(mm/kg)	1	BICF2S23012827	56922244	0	2	4	0.292	-1.35424	0.347471	1e-05	1e-05	0.00297353	0.000887235	0.0238021
cr.sart. circ.(mm/kg)	1	BICF2P1011491	56925270	0	2	3	0.292	-1.35424	0.347471	1e-05	1e-05	0.00297353	0.000887235	0.0238021
cr.sart. circ.(mm/kg)	1	TIGRP2P3805_rs9128473	57018088	0	2	4	0.375	-1.42913	0.434271	1.40498	1.64927	0.00813795	0.00311341	0.0365549
cr.sart. circ.(mm/kg)	1	BICF2P1115354	57036554	0	2	1	0.375	-1.42913	0.434271	1.40498	1.64927	0.00813795	0.00311341	0.0365549
Body wt.(kg)	1	BICF2S23318704	57088929	0	4	3	0.062	8.69286	2.49947	1e-05	1e-05	0.00369406	0.00402795	0.0359872
Body wt.(kg)	1	BICF2S23441823	57121838	0	1	2	0.062	8.69286	2.49947	1e-05	1e-05	0.00369406	0.00402795	0.0359872
Body wt.(kg)	1	BICF2P558873	57140848	0	3	1	0.062	8.69286	2.49947	1e-05	1e-05	0.00369406	0.00402795	0.0359872
Body wt.(kg)	1	BICF2S23659801	57166655	0	3	1	0.062	8.69286	2.49947	1e-05	1e-05	0.00369406	0.00402795	0.0359872
Body wt.(kg)	1	TIGRP2P3894_rs8893161	57295648	0	2	4	0.062	8.69286	2.49947	1e-05	1e-05	0.00369406	0.00402795	0.0359872
Body wt.(kg)	1	BICF2S22931416	57346192	0	1	3	0.062	8.69286	2.49947	1e-05	1e-05	0.00369406	0.00402795	0.0359872
Body wt.(kg)	1	BICF2P22695	57462861	0	3	1	0.062	8.69286	2.49947	1e-05	1e-05	0.00369406	0.00402795	0.0359872
Body wt.(kg)	1	BICF2P1264021	57466372	0	3	4	0.062	8.69286	2.49947	1e-05	1e-05	0.00369406	0.00402795	0.0359872
Body wt.(kg)	1	BICF2P879340	57478578	0	2	4	0.062	8.69286	2.49947	1e-05	1e-05	0.00369406	0.00402795	0.0359872
Body wt.(kg)	1	BICF2S23551012	57494661	0	4	2	0.062	8.69286	2.49947	1e-05	1e-05	0.00369406	0.00402795	0.0359872
Body wt.(kg)	1	BICF2P163213	57634964	0	1	3	0.062	8.69286	2.49947	1e-05	1e-05	0.00369406	0.00402795	0.0359872
Body wt.(kg)	1	BICF2P1167222	57642280	0	3	4	0.062	8.69286	2.49947	1e-05	1e-05	0.00369406	0.00402795	0.0359872
Body wt.(kg)	1	BICF2P596598	57696717	0	1	2	0.062	8.69286	2.49947	1e-05	1e-05	0.00369406	0.00402795	0.0359872
cr.sart. circ.(mm/kg)	1	TIGRP2P4067_rs8944701	57765573	0	1	2	0.375	-1.42913	0.434271	1.40498	1.64927	0.00813795	0.00311341	0.0365549
cr.sart. circ.(mm/kg)	1	BICF2P1133645	57802399	0	2	4	0.375	-1.42913	0.434271	1.40498	1.64927	0.00813795	0.00311341	0.0365549
Body wt.(kg)	1	BICF2P1312711	57841149	0	1	3	0.062	8.69286	2.49947	1e-05	1e-05	0.00369406	0.00402795	0.0359872
Body wt.(kg)	1	BICF2P755534	57879782	0	3	1	0.062	8.69286	2.49947	1e-05	1e-05	0.00369406	0.00402795	0.0359872
Body wt.(kg)	1	BICF2S22917567	58156902	0	3	1	0.062	8.69286	2.49947	1e-05	1e-05	0.00369406	0.00402795	0.0359872
Body wt.(kg)	1	TIGRP2P4213_rs9118864	58178872	0	1	3	0.062	8.69286	2.49947	1e-05	1e-05	0.00369406	0.00402795	0.0359872
Body wt.(kg)	1	TIGRP2P4214_rs9118865	58179253	0	3	2	0.062	8.69286	2.49947	1e-05	1e-05	0.00369406	0.00402795	0.0359872
Body wt.(kg)	1	TIGRP2P4230_rs8940494	58265205	0	1	3	0.062	8.69286	2.49947	1e-05	1e-05	0.00369406	0.00402795	0.0359872
Body wt.(kg)	1	BICF2P542992	58287332	0	3	4	0.062	8.69286	2.49947	1e-05	1e-05	0.00369406	0.00402795	0.0359872
Body wt.(kg)	1	BICF2S23630528	58334819	0	1	3	0.062	8.69286	2.49947	1e-05	1e-05	0.00369406	0.00402795	0.0359872
Body wt.(kg)	1	BICF2S23226699	58391479	0	4	2	0.062	8.69286	2.49947	1e-05	1e-05	0.00369406	0.00402795	0.0359872
Body wt.(kg)	1	BICF2P633295	58397166	0	1	3	0.062	8.69286	2.49947	1e-05	1e-05	0.00369406	0.00402795	0.0359872
Body wt.(kg)	1	BICF2P1369653	58411831	0	2	4	0.062	8.69286	2.49947	1e-05	1e-05	0.00369406	0.00402795	0.0359872
Body wt.(kg)	1	BICF2P795193	58584136	0	1	3	0.062	8.69286	2.49947	1e-05	1e-05	0.00369406	0.00402795	0.0359872
Body wt.(kg)	1	BICF2S23612261	58661904	0	1	3	0.062	8.69286	2.49947	1e-05	1e-05	0.00369406	0.00402795	0.0359872
Body wt.(kg)	1	BICF2P1413697	58721928	0	4	2	0.062	8.69286	2.49947	1e-05	1e-05	0.00369406	0.00402795	0.0359872
Body wt.(kg)	1	BICF2S23139589	59553704	0	1	3	0.062	8.69286	2.49947	1e-05	1e-05	0.00369406	0.00402795	0.0359872
Body wt.(kg)	1	BICF2P729814	59587050	0	1	3	0.062	8.69286	2.49947	1e-05	1e-05	0.00369406	0.00402795	0.0359872
Body wt.(kg)	1	BICF2P790735	59832633	0	3	1	0.062	8.69286	2.49947	1e-05	1e-05	0.00369406	0.00402795	0.0359872
cr.sart. circ.(mm/kg)	1	TIGRP2P4818_rs8979672	59991298	0	2	4	0.292	-1.35424	0.347471	1e-05	1e-05	0.00297353	0.000887235	0.0238021
cr.sart. circ.(mm/kg)	1	BICF2P655400	60027161	0	3	1	0.292	-1.35424	0.347471	1e-05	1e-05	0.00297353	0.000887235	0.0238021
cr.sart. circ.(mm/kg)	1	TIGRP2P4835_rs9255935	60034146	0	4	2	0.292	-1.35424	0.347471	1e-05	1e-05	0.00297353	0.000887235	0.0238021
cr.sart. circ.(mm/kg)	1	BICF2P31621	60062562	0	1	3	0.292	-1.35424	0.347471	1e-05	1e-05	0.00297353	0.000887235	0.0238021
cr.sart. circ.(mm/kg)	1	TIGRP2P4883_rs8809779	60324440	0	1	3	0.292	-1.35424	0.347471	1e-05	1e-05	0.00297353	0.000887235	0.0238021
cr.sart. circ.(mm/kg)	1	BICF2P1006887	60326346	0	2	4	0.292	-1.35424	0.347471	1e-05	1e-05	0.00297353	0.000887235	0.0238021
cr.sart. circ.(mm/kg)	1	BICF2S2346716	60389359	0	1	3	0.292	-1.35424	0.347471	1e-05	1e-05	0.00297353	0.000887235	0.0238021
cr.sart. circ.(mm/kg)	1	BICF2P843154	60412749	0	3	4	0.292	-1.35424	0.347471	1e-05	1e-05	0.00297353	0.000887235	0.0238021
cr.sart. circ.(mm/kg)	1	BICF2S23742416	60435549	0	3	4	0.292	-1.35424	0.347471	1e-05	1e-05	0.00297353	0.000887235	0.0238021
cr.sart. circ.(mm/kg)	1	BICF2P496109	60553120	0	2	4	0.292	-1.35424	0.347471	1e-05	1e-05	0.00297353	0.000887235	0.0238021
cr.sart. circ.(mm/kg)	1	BICF2P1283805	60560116	0	1	3	0.292	-1.35424	0.347471	1e-05	1e-05	0.00297353	0.000887235	0.0238021
cr.sart. circ.(mm/kg)	1	BICF2P1138332	60591493	0	2	1	0.292	-1.35424	0.347471	1e-05	1e-05	0.00297353	0.000887235	0.0238021
cr.sart. circ.(mm/kg)	1	BICF2P1138338	60593810	0	1	3	0.292	-1.35424	0.347471	1e-05	1e-05	0.00297353	0.000887235	0.0238021
cr.sart. circ.(mm/kg)	1	BICF2P1038510	60616771	0	1	3	0.292	-1.35424	0.347471	1e-05	1e-05	0.00297353	0.000887235	0.0238021
cr.sart. circ.(mm/kg)	1	BICF2P23649	60630322	0	4	2	0.292	-1.35424	0.347471	1e-05	1e-05	0.00297353	0.000887235	0.0238021
cr.sart. circ.(mm/kg)	1	BICF2S2455209	60707643	0	2	3	0.292	-1.35424	0.347471	1e-05	1e-05	0.00297353	0.000887235	0.0238021
cr.sart. circ.(mm/kg)	1	BICF2S23760772	60710185	0	2	3	0.292	-1.35424	0.347471	1e-05	1e-05	0.00297353	0.000887235	0.0238021
Body wt.(kg)	1	TIGRP2P5257_rs8614896	62402607	0	1	3	0.062	8.69286	2.49947	1e-05	1e-05	0.00369406	0.00402795	0.0359872
Body wt.(kg)	1	TIGRP2P5303_rs9240371	62616672	0	3	1	0.062	8.69286	2.49947	1e-05	1e-05	0.00369406	0.00402795	0.0359872
Body wt.(kg)	1	TIGRP2P5388_rs8618283	62847667	0	2	4	0.062	8.69286	2.49947	1e-05	1e-05	0.00369406	0.00402795	0.0359872
Body wt.(kg)	1	TIGRP2P5402_rs8858204	62889676	0	2	4	0.062	8.69286	2.49947	1e-05	1e-05	0.00369406	0.00402795	0.0359872
Body wt.(kg)	1	TIGRP2P5430_rs8672240	62928460	0	3	1	0.062	8.69286	2.49947	1e-05	1e-05	0.00369406	0.00402795	0.0359872
cr.sart. circ.(mm/kg)	1	BICF2S23433159	63013408	0	1	3	0.292	-1.35424	0.347471	1e-05	1e-05	0.00297353	0.000887235	0.0238021
cr.sart. circ.(mm/kg)	1	BICF2S23010239	63029444	0	4	3	0.292	-1.35424	0.347471	1e-05	1e-05	0.00297353	0.000887235	0.0238021
cr.sart. circ.(mm/kg)	1	TIGRP2P5469_rs8876430	63031914	0	3	1	0.292	-1.35424	0.347471	1e-05	1e-05	0.00297353	0.000887235	0.0238021
cr.sart. circ.(mm/kg)	1	BICF2P1152287	63052178	0	3	1	0.292	-1.35424	0.347471	1e-05	1e-05	0.00297353	0.000887235	0.0238021
cr.sart. circ.(mm/kg)	1	BICF2P57965	63059824	0	4	2	0.292	-1.35424	0.347471	1e-05	1e-05	0.00297353	0.000887235	0.0238021
cr.sart. circ.(mm/kg)	1	BICF2S23714689	63067411	0	2	4	0.292	-1.35424	0.347471	1e-05	1e-05	0.00297353	0.000887235	0.0238021
cr.sart. circ.(mm/kg)	1	BICF2P1021866	63082515	0	3	1	0.292	-1.35424	0.347471	1e-05	1e-05	0.00297353	0.000887235	0.0238021
cr.sart. circ.(mm/kg)	1	BICF2P587925	63108060	0	1	3	0.292	-1.35424	0.347471	1e-05	1e-05	0.00297353	0.000887235	0.0238021
cr.sart. circ.(mm/kg)	1	BICF2P310789	63135368	0	4	2	0.292	-1.35424	0.347471	1e-05	1e-05	0.00297353	0.000887235	0.0238021
cr.sart. circ.(mm/kg)	1	BICF2P1215701	63150702	0	4	1	0.292	-1.35424	0.347471	1e-05	1e-05	0.00297353	0.000887235	0.0238021
cr.sart. circ.(mm/kg)	1	BICF2P1415158	63169390	0	4	2	0.292	-1.35424	0.347471	1e-05	1e-05	0.00297353	0.000887235	0.0238021
cr.sart. circ.(mm/kg)	1	TIGRP2P5526_rs9020823	63174495	0	4	2	0.292	-1.35424	0.347471	1e-05	1e-05	0.00297353	0.000887235	0.0238021
cr.sart. circ.(mm/kg)	1	BICF2P335950	63181871	0	1	4	0.292	-1.35424	0.347471	1e-05	1e-05	0.00297353	0.000887235	0.0238021
cr.sart. circ.(mm/kg)	1	TIGRP2P5539_rs8890219	63201215	0	1	3	0.292	-1.35424	0.347471	1e-05	1e-05	0.00297353	0.000887235	0.0238021
cr.sart. circ.(mm/kg)	1	BICF2P247065	63250077	0	2	4	0.292	-1.35424	0.347471	1e-05	1e-05	0.00297353	0.000887235	0.0238021
cr.sart. circ.(mm/kg)	1	TIGRP2P5571_rs8586432	63265021	0	1	3	0.292	-1.35424	0.347471	1e-05	1e-05	0.00297353	0.000887235	0.0238021
cr.sart. circ.(mm/kg)	1	BICF2P228856	63281381	0	3	2	0.292	-1.35424	0.347471	1e-05	1e-05	0.00297353	0.000887235	0.0238021
cr.sart. circ.(mm/kg)	1	BICF2P1378676	63306658	0	4	1	0.292	-1.35424	0.347471	1e-05	1e-05	0.00297353	0.000887235	0.0238021
cr.sart. circ.(mm/kg)	1	BICF2S23731944	63322277	0	2	4	0.292	-1.35424	0.347471	1e-05	1e-05	0.00297353	0.000887235	0.0238021
Body wt.(kg)	1	BICF2P1092054	63337252	0	3	4	0.062	8.69286	2.49947	1e-05	1e-05	0.00369406	0.00402795	0.0359872
Body wt.(kg)	1	TIGRP2P5600_rs9204440	63354666	0	2	4	0.062	8.69286	2.49947	1e-05	1e-05	0.00369406	0.00402795	0.0359872
Body wt.(kg)	1	BICF2P663710	63374543	0	4	2	0.062	8.69286	2.49947	1e-05	1e-05	0.00369406	0.00402795	0.0359872
Body wt.(kg)	1	BICF2P1414947	63405710	0	3	1	0.062	8.69286	2.49947	1e-05	1e-05	0.00369406	0.00402795	0.0359872
Body wt.(kg)	1	BICF2P627415	63417447	0	4	2	0.062	8.69286	2.49947	1e-05	1e-05	0.00369406	0.00402795	0.0359872
Body wt.(kg)	1	BICF2P994477	63424193	0	1	2	0.062	8.69286	2.49947	1e-05	1e-05	0.00369406	0.00402795	0.0359872
Body wt.(kg)	1	BICF2P645882	63440309	0	4	2	0.062	8.69286	2.49947	1e-05	1e-05	0.00369406	0.00402795	0.0359872
Body wt.(kg)	1	BICF2P1445371	63453887	0	2	1	0.062	8.69286	2.49947	1e-05	1e-05	0.00369406	0.00402795	0.0359872
Body wt.(kg)	1	BICF2P1406008	63464944	0	4	2	0.062	8.69286	2.49947	1e-05	1e-05	0.00369406	0.00402795	0.0359872
Body wt.(kg)	1	BICF2P1408108	63473039	0	4	3	0.062	8.69286	2.49947	1e-05	1e-05	0.00369406	0.00402795	0.0359872
Body wt.(kg)	1	TIGRP2P5689_rs8857820	63492683	0	4	2	0.062	8.69286	2.49947	1e-05	1e-05	0.00369406	0.00402795	0.0359872
Body wt.(kg)	1	TIGRP2P5693_rs9044123	63514008	0	3	2	0.062	8.69286	2.49947	1e-05	1e-05	0.00369406	0.00402795	0.0359872
Body wt.(kg)	1	BICF2P226709	63567677	0	2	4	0.062	8.69286	2.49947	1e-05	1e-05	0.00369406	0.00402795	0.0359872
Body wt.(kg)	1	BICF2S23734939	63775468	0	4	2	0.062	8.69286	2.49947	1e-05	1e-05	0.00369406	0.00402795	0.0359872
Body wt.(kg)	1	BICF2P281805	63822417	0	3	4	0.062	8.69286	2.49947	1e-05	1e-05	0.00369406	0.00402795	0.0359872
Body wt.(kg)	1	BICF2P885063	63829695	0	3	4	0.062	8.69286	2.49947	1e-05	1e-05	0.00369406	0.00402795	0.0359872
Body wt.(kg)	1	BICF2P724504	63885822	0	3	1	0.062	8.69286	2.49947	1e-05	1e-05	0.00369406	0.00402795	0.0359872
Body wt.(kg)	1	TIGRP2P5730_rs8697098	63901597	0	3	1	0.062	8.69286	2.49947	1e-05	1e-05	0.00369406	0.00402795	0.0359872
Body wt.(kg)	1	BICF2P831413	63907607	0	3	1	0.062	8.69286	2.49947	1e-05	1e-05	0.00369406	0.00402795	0.0359872
Body wt.(kg)	1	BICF2P578625	64112942	0	1	3	0.062	8.69286	2.49947	1e-05	1e-05	0.00369406	0.00402795	0.0359872
cr.sart. circ.(mm/kg)	1	TIGRP2P5796_rs8704118	64242889	0	1	3	0.292	-1.35424	0.347471	1e-05	1e-05	0.00297353	0.000887235	0.0238021
cr.sart. circ.(mm/kg)	1	BICF2P1241098	64255944	0	1	3	0.292	-1.35424	0.347471	1e-05	1e-05	0.00297353	0.000887235	0.0238021
cr.sart. circ.(mm/kg)	1	BICF2P1166414	64289052	0	2	4	0.292	-1.35424	0.347471	1e-05	1e-05	0.00297353	0.000887235	0.0238021
cr.sart. circ.(mm/kg)	1	BICF2S23653905	64298388	0	4	3	0.292	-1.35424	0.347471	1e-05	1e-05	0.00297353	0.000887235	0.0238021
cr.sart. circ.(mm/kg)	1	BICF2P383217	64309663	0	3	2	0.292	-1.35424	0.347471	1e-05	1e-05	0.00297353	0.000887235	0.0238021
cr.sart. circ.(mm/kg)	1	BICF2P615105	65014928	0	1	3	0.292	-1.35424	0.347471	1e-05	1e-05	0.00297353	0.000887235	0.0238021
cr.sart. circ.(mm/kg)	1	TIGRP2P5986_rs8641070	65053103	0	2	4	0.292	-1.35424	0.347471	1e-05	1e-05	0.00297353	0.000887235	0.0238021
cr.sart. circ.(mm/kg)	1	TIGRP2P5988_rs8861502	65056540	0	2	4	0.292	-1.35424	0.347471	1e-05	1e-05	0.00297353	0.000887235	0.0238021
cr.sart. circ.(mm/kg)	1	BICF2P259582	65110552	0	2	4	0.292	-1.35424	0.347471	1e-05	1e-05	0.00297353	0.000887235	0.0238021
cr.sart. circ.(mm/kg)	1	BICF2P1168088	65115252	0	4	3	0.292	-1.35424	0.347471	1e-05	1e-05	0.00297353	0.000887235	0.0238021
cr.sart. circ.(mm/kg)	1	BICF2P157249	65126553	0	2	4	0.292	-1.35424	0.347471	1e-05	1e-05	0.00297353	0.000887235	0.0238021
cr.sart. circ.(mm/kg)	1	BICF2P582972	65149894	0	1	3	0.292	-1.35424	0.347471	1e-05	1e-05	0.00297353	0.000887235	0.0238021
cr.sart. circ.(mm/kg)	1	BICF2S23355651	65161687	0	4	3	0.292	-1.35424	0.347471	1e-05	1e-05	0.00297353	0.000887235	0.0238021
cr.sart. circ.(mm/kg)	1	BICF2S23250880	65176226	0	3	1	0.292	-1.35424	0.347471	1e-05	1e-05	0.00297353	0.000887235	0.0238021
cr.sart. circ.(mm/kg)	1	TIGRP2P6030_rs8536835	65230843	0	2	4	0.292	-1.35424	0.347471	1e-05	1e-05	0.00297353	0.000887235	0.0238021
cr.sart. circ.(mm/kg)	1	BICF2P98175	65257550	0	3	1	0.292	-1.35424	0.347471	1e-05	1e-05	0.00297353	0.000887235	0.0238021
cr.sart. circ.(mm/kg)	1	BICF2S2369384	65275897	0	4	2	0.292	-1.35424	0.347471	1e-05	1e-05	0.00297353	0.000887235	0.0238021
cr.sart. circ.(mm/kg)	1	BICF2P67556	65287298	0	3	1	0.292	-1.35424	0.347471	1e-05	1e-05	0.00297353	0.000887235	0.0238021
cr.sart. circ.(mm/kg)	1	BICF2S23319158	65310856	0	1	3	0.292	-1.35424	0.347471	1e-05	1e-05	0.00297353	0.000887235	0.0238021
cr.sart. circ.(mm/kg)	1	BICF2S23415961	65331536	0	4	2	0.292	-1.35424	0.347471	1e-05	1e-05	0.00297353	0.000887235	0.0238021
Body wt.(kg)	1	BICF2P1119144	65345453	0	4	3	0.062	8.69286	2.49947	1e-05	1e-05	0.00369406	0.00402795	0.0359872
Body wt.(kg)	1	BICF2P1053634	65361010	0	4	2	0.062	8.69286	2.49947	1e-05	1e-05	0.00369406	0.00402795	0.0359872
Body wt.(kg)	1	BICF2P919796	65362635	0	2	4	0.062	8.69286	2.49947	1e-05	1e-05	0.00369406	0.00402795	0.0359872
Body wt.(kg)	1	BICF2P501145	65366069	0	1	3	0.062	8.69286	2.49947	1e-05	1e-05	0.00369406	0.00402795	0.0359872
Body wt.(kg)	1	BICF2P1031848	65394474	0	4	2	0.062	8.69286	2.49947	1e-05	1e-05	0.00369406	0.00402795	0.0359872
Body wt.(kg)	1	BICF2P180948	65406895	0	4	2	0.062	8.69286	2.49947	1e-05	1e-05	0.00369406	0.00402795	0.0359872
Body wt.(kg)	1	BICF2P349177	65413690	0	4	3	0.062	8.69286	2.49947	1e-05	1e-05	0.00369406	0.00402795	0.0359872
Body wt.(kg)	1	BICF2P1240341	65424231	0	4	2	0.062	8.69286	2.49947	1e-05	1e-05	0.00369406	0.00402795	0.0359872
cr.sart. circ.(mm/kg)	1	BICF2S23418005	65491922	0	3	1	0.292	-1.35424	0.347471	1e-05	1e-05	0.00297353	0.000887235	0.0238021
cr.sart. circ.(mm/kg)	1	BICF2S23325160	65516487	0	1	2	0.292	-1.35424	0.347471	1e-05	1e-05	0.00297353	0.000887235	0.0238021
cr.sart. circ.(mm/kg)	1	BICF2P1019871	65567920	0	3	1	0.292	-1.35424	0.347471	1e-05	1e-05	0.00297353	0.000887235	0.0238021
cr.sart. circ.(mm/kg)	1	BICF2P183313	65577121	0	2	4	0.292	-1.35424	0.347471	1e-05	1e-05	0.00297353	0.000887235	0.0238021
cr.sart. circ.(mm/kg)	1	BICF2P293437	65785918	0	3	1	0.292	-1.35424	0.347471	1e-05	1e-05	0.00297353	0.000887235	0.0238021
Body wt.(kg)	1	G37f32S148	65842534	0	2	4	0.062	8.69286	2.49947	1e-05	1e-05	0.00369406	0.00402795	0.0359872
Body wt.(kg)	1	BICF2S231661	65865495	0	1	3	0.062	8.69286	2.49947	1e-05	1e-05	0.00369406	0.00402795	0.0359872
Body wt.(kg)	1	BICF2P1326136	65875182	0	1	2	0.062	8.69286	2.49947	1e-05	1e-05	0.00369406	0.00402795	0.0359872
cr.sart. circ.(mm/kg)	1	BICF2P302670	65889367	0	3	1	0.292	-1.35424	0.347471	1e-05	1e-05	0.00297353	0.000887235	0.0238021
Body wt.(kg)	1	TIGRP2P6204_rs8908230	65991919	0	3	1	0.062	8.69286	2.49947	1e-05	1e-05	0.00369406	0.00402795	0.0359872
cr.sart. circ.(mm/kg)	1	BICF2P1332333	66026592	0	3	1	0.292	-1.35424	0.347471	1e-05	1e-05	0.00297353	0.000887235	0.0238021
cr.sart. circ.(mm/kg)	1	BICF2P862949	66079402	0	1	4	0.292	-1.35424	0.347471	1e-05	1e-05	0.00297353	0.000887235	0.0238021
cr.sart. circ.(mm/kg)	1	BICF2P1274043	66096502	0	3	1	0.292	-1.35424	0.347471	1e-05	1e-05	0.00297353	0.000887235	0.0238021
cr.sart. circ.(mm/kg)	1	TIGRP2P6272_rs8519027	66140790	0	2	4	0.292	-1.35424	0.347471	1e-05	1e-05	0.00297353	0.000887235	0.0238021
cr.sart. circ.(mm/kg)	1	TIGRP2P6281_rs8706643	66158059	0	1	3	0.292	-1.35424	0.347471	1e-05	1e-05	0.00297353	0.000887235	0.0238021
cr.sart. circ.(mm/kg)	1	TIGRP2P6292_rs8582450	66172834	0	2	4	0.292	-1.35424	0.347471	1e-05	1e-05	0.00297353	0.000887235	0.0238021
cr.sart. circ.(mm/kg)	1	G38f77S190	66330349	0	4	3	0.292	-1.35424	0.347471	1e-05	1e-05	0.00297353	0.000887235	0.0238021
cr.sart. circ.(mm/kg)	1	BICF2P419114	66427922	0	3	1	0.292	-1.35424	0.347471	1e-05	1e-05	0.00297353	0.000887235	0.0238021
cr.sart. circ.(mm/kg)	1	TIGRP2P6362_rs8747069	66473894	0	1	2	0.292	-1.35424	0.347471	1e-05	1e-05	0.00297353	0.000887235	0.0238021
cr.sart. circ.(mm/kg)	1	BICF2S23622459	66502699	0	2	4	0.292	-1.35424	0.347471	1e-05	1e-05	0.00297353	0.000887235	0.0238021
cr.sart. circ.(mm/kg)	1	BICF2P1135850	66779251	0	3	1	0.292	-1.35424	0.347471	1e-05	1e-05	0.00297353	0.000887235	0.0238021
Body wt.(kg)	1	TIGRP2P6414_rs8812774	66963482	0	1	3	0.062	8.69286	2.49947	1e-05	1e-05	0.00369406	0.00402795	0.0359872
Body wt.(kg)	1	BICF2P608807	66972087	0	2	1	0.062	8.69286	2.49947	1e-05	1e-05	0.00369406	0.00402795	0.0359872
Body wt.(kg)	1	BICF2P340605	67007107	0	2	1	0.062	8.69286	2.49947	1e-05	1e-05	0.00369406	0.00402795	0.0359872
Body wt.(kg)	1	BICF2P197298	67012668	0	2	1	0.062	8.69286	2.49947	1e-05	1e-05	0.00369406	0.00402795	0.0359872
Body wt.(kg)	1	BICF2P423317	67054727	0	2	4	0.062	8.69286	2.49947	1e-05	1e-05	0.00369406	0.00402795	0.0359872
Body wt.(kg)	1	TIGRP2P6445_rs8998807	67060692	0	1	3	0.062	8.69286	2.49947	1e-05	1e-05	0.00369406	0.00402795	0.0359872
Body wt.(kg)	1	TIGRP2P6460_rs9081041	67076837	0	4	2	0.062	8.69286	2.49947	1e-05	1e-05	0.00369406	0.00402795	0.0359872
Body wt.(kg)	1	BICF2P1263104	67080391	0	4	2	0.062	8.69286	2.49947	1e-05	1e-05	0.00369406	0.00402795	0.0359872
Body wt.(kg)	1	BICF2P361555	67093643	0	1	3	0.062	8.69286	2.49947	1e-05	1e-05	0.00369406	0.00402795	0.0359872
Body wt.(kg)	1	BICF2P1016961	67104591	0	2	4	0.062	8.69286	2.49947	1e-05	1e-05	0.00369406	0.00402795	0.0359872
Body wt.(kg)	1	TIGRP2P6469_rs9167228	67114057	0	2	3	0.062	8.69286	2.49947	1e-05	1e-05	0.00369406	0.00402795	0.0359872
cr.sart. circ.(mm/kg)	1	BICF2P322545	67148047	0	4	1	0.292	-1.35424	0.347471	1e-05	1e-05	0.00297353	0.000887235	0.0238021
cr.sart. circ.(mm/kg)	1	BICF2P1042439	67170900	0	4	2	0.292	-1.35424	0.347471	1e-05	1e-05	0.00297353	0.000887235	0.0238021
cr.sart. circ.(mm/kg)	1	BICF2P517038	67205604	0	1	3	0.292	-1.35424	0.347471	1e-05	1e-05	0.00297353	0.000887235	0.0238021
cr.sart. circ.(mm/kg)	1	BICF2S22950496	67271955	0	4	2	0.292	-1.35424	0.347471	1e-05	1e-05	0.00297353	0.000887235	0.0238021
cr.sart. circ.(mm/kg)	1	BICF2S22947976	67292299	0	1	4	0.292	-1.35424	0.347471	1e-05	1e-05	0.00297353	0.000887235	0.0238021
cr.sart. circ.(mm/kg)	1	BICF2S23748263	67299649	0	1	2	0.292	-1.35424	0.347471	1e-05	1e-05	0.00297353	0.000887235	0.0238021
cr.sart. circ.(mm/kg)	1	BICF2S23323423	67433130	0	3	1	0.292	-1.35424	0.347471	1e-05	1e-05	0.00297353	0.000887235	0.0238021
cr.sart. circ.(mm/kg)	1	BICF2S23520191	67487706	0	3	1	0.292	-1.35424	0.347471	1e-05	1e-05	0.00297353	0.000887235	0.0238021
cr.sart. circ.(mm/kg)	1	BICF2P1307766	68288431	0	2	4	0.292	-1.35424	0.347471	1e-05	1e-05	0.00297353	0.000887235	0.0238021
cr.sart. circ.(mm/kg)	1	BICF2P995949	68380793	0	1	4	0.292	-1.35424	0.347471	1e-05	1e-05	0.00297353	0.000887235	0.0238021
cr.sart. circ.(mm/kg)	1	BICF2P1421713	68401695	0	4	2	0.292	-1.35424	0.347471	1e-05	1e-05	0.00297353	0.000887235	0.0238021
cr.sart. circ.(mm/kg)	1	BICF2P785373	68715056	0	4	3	0.292	-1.35424	0.347471	1e-05	1e-05	0.00297353	0.000887235	0.0238021
cr.sart. circ.(mm/kg)	1	BICF2P1020233	68735386	0	2	4	0.292	-1.35424	0.347471	1e-05	1e-05	0.00297353	0.000887235	0.0238021
cr.sart. circ.(mm/kg)	1	BICF2P827431	68786543	0	4	1	0.292	-1.35424	0.347471	1e-05	1e-05	0.00297353	0.000887235	0.0238021
cr.sart. circ.(mm/kg)	1	BICF2P1228725	68794039	0	3	4	0.292	-1.35424	0.347471	1e-05	1e-05	0.00297353	0.000887235	0.0238021
cr.sart. circ.(mm/kg)	1	BICF2P776685	68876221	0	3	1	0.375	-1.42913	0.434271	1.40498	1.64927	0.00813795	0.00311341	0.0365549
cr.sart. circ.(mm/kg)	1	BICF2P828127	68915417	0	2	4	0.292	-1.35424	0.347471	1e-05	1e-05	0.00297353	0.000887235	0.0238021
cr.sart. circ.(mm/kg)	1	BICF2P178969	68920904	0	4	2	0.292	-1.35424	0.347471	1e-05	1e-05	0.00297353	0.000887235	0.0238021
cr.sart. circ.(mm/kg)	1	TIGRP2P6594_rs9196757	69099388	0	1	3	0.375	-1.42913	0.434271	1.40498	1.64927	0.00813795	0.00311341	0.0365549
cr.sart. circ.(mm/kg)	1	BICF2P334672	69107131	0	2	4	0.375	-1.42913	0.434271	1.40498	1.64927	0.00813795	0.00311341	0.0365549
cr.sart. circ.(mm/kg)	1	BICF2S23641091	69158824	0	1	3	0.375	-1.42913	0.434271	1.40498	1.64927	0.00813795	0.00311341	0.0365549
cr.sart. circ.(mm/kg)	1	BICF2S22963266	69171352	0	4	3	0.375	-1.42913	0.434271	1.40498	1.64927	0.00813795	0.00311341	0.0365549
cr.sart. circ.(mm/kg)	1	TIGRP2P6610_rs9008904	69222747	0	3	1	0.292	-1.35424	0.347471	1e-05	1e-05	0.00297353	0.000887235	0.0238021
cr.sart. circ.(mm/kg)	1	TIGRP2P6626_rs9068896	69264882	0	4	2	0.292	-1.35424	0.347471	1e-05	1e-05	0.00297353	0.000887235	0.0238021
cr.sart. circ.(mm/kg)	1	TIGRP2P6651_rs9050247	69317821	0	1	3	0.292	-1.35424	0.347471	1e-05	1e-05	0.00297353	0.000887235	0.0238021
cr.sart. circ.(mm/kg)	1	TIGRP2P6688_rs8978040	69404807	0	4	2	0.292	-1.35424	0.347471	1e-05	1e-05	0.00297353	0.000887235	0.0238021
cr.sart. circ.(mm/kg)	1	TIGRP2P6699_rs8897894	69414765	0	2	4	0.292	-1.35424	0.347471	1e-05	1e-05	0.00297353	0.000887235	0.0238021
cr.sart. circ.(mm/kg)	1	BICF2P241434	69583202	0	1	3	0.292	-1.35424	0.347471	1e-05	1e-05	0.00297353	0.000887235	0.0238021
cr.sart. circ.(mm/kg)	1	TIGRP2P6810_rs9101143	69736532	0	1	3	0.292	-1.35424	0.347471	1e-05	1e-05	0.00297353	0.000887235	0.0238021
cr.sart. circ.(mm/kg)	1	BICF2P835323	69898117	0	3	1	0.375	-1.42913	0.434271	1.40498	1.64927	0.00813795	0.00311341	0.0365549
cr.sart. circ.(mm/kg)	1	TIGRP2P6883_rs8938914	70159308	0	2	4	0.292	-1.35424	0.347471	1e-05	1e-05	0.00297353	0.000887235	0.0238021
cr.sart. circ.(mm/kg)	1	BICF2S2442183	70173484	0	4	2	0.292	-1.35424	0.347471	1e-05	1e-05	0.00297353	0.000887235	0.0238021
cr.sart. circ.(mm/kg)	1	BICF2S2302754	70679398	0	3	1	0.292	-1.35424	0.347471	1e-05	1e-05	0.00297353	0.000887235	0.0238021
cr.sart. circ.(mm/kg)	1	TIGRP2P7123_rs9165143	71232846	0	2	4	0.375	-1.42913	0.434271	1.40498	1.64927	0.00813795	0.00311341	0.0365549
cr.sart. circ.(mm/kg)	1	BICF2S23135033	72022202	0	1	3	0.333	-1.159	0.299949	1e-05	1e-05	0.00313978	0.000948731	0.0245213
cr.sart. circ.(mm/kg)	1	BICF2S23236747	72044080	0	1	3	0.333	-1.159	0.299949	1e-05	1e-05	0.00313978	0.000948731	0.0245213
cr.sart. circ.(mm/kg)	1	BICF2P314273	72265288	0	4	2	0.333	-1.159	0.299949	1e-05	1e-05	0.00313978	0.000948731	0.0245213
cr.sart. circ.(mm/kg)	1	BICF2P1184018	72295702	0	1	3	0.333	-1.159	0.299949	1e-05	1e-05	0.00313978	0.000948731	0.0245213
cr.sart. circ.(mm/kg)	1	BICF2P770388	72327049	0	4	2	0.333	-1.159	0.299949	1e-05	1e-05	0.00313978	0.000948731	0.0245213
cr.sart. circ.(mm/kg)	1	BICF2P1100018	72341549	0	1	3	0.333	-1.159	0.299949	1e-05	1e-05	0.00313978	0.000948731	0.0245213
cr.sart. circ.(mm/kg)	1	BICF2P280704	72351662	0	2	4	0.333	-1.159	0.299949	1e-05	1e-05	0.00313978	0.000948731	0.0245213
cr.sart. circ.(mm/kg)	1	BICF2P982938	73104452	0	4	1	0.333	-1.159	0.299949	1e-05	1e-05	0.00313978	0.000948731	0.0245213
cr.sart. circ.(mm/kg)	1	BICF2P554901	73160333	0	1	3	0.333	-1.159	0.299949	1e-05	1e-05	0.00313978	0.000948731	0.0245213
cr.sart. circ.(mm/kg)	1	BICF2S23444591	73172459	0	1	3	0.333	-1.159	0.299949	1e-05	1e-05	0.00313978	0.000948731	0.0245213
cr.sart. circ.(mm/kg)	1	BICF2P445795	73347914	0	4	2	0.417	-1.16675	0.363172	0.83218	1.10807	0.00928994	0.00351137	0.0345012
cr.sart. circ.(mm/kg)	1	BICF2S23753883	73362892	0	1	3	0.583	1.16675	0.363172	0.83218	1.10807	0.00928994	0.00351137	0.0345012
cr.sart. circ.(mm/kg)	1	BICF2S23231453	73379260	0	4	2	0.417	-1.16675	0.363172	0.83218	1.10807	0.00928994	0.00351137	0.0345012
cr.sart. circ.(mm/kg)	1	BICF2P1000404	73393005	0	1	2	0.417	-1.16675	0.363172	0.83218	1.10807	0.00928994	0.00351137	0.0345012
cr.sart. circ.(mm/kg)	1	BICF2P154309	73411002	0	4	2	0.417	-1.16675	0.363172	0.83218	1.10807	0.00928994	0.00351137	0.0345012
cr.sart. circ.(mm/kg)	1	BICF2P91125	73423324	0	4	2	0.417	-1.16675	0.363172	0.83218	1.10807	0.00928994	0.00351137	0.0345012
cr.sart. circ.(mm/kg)	1	BICF2P1357738	74374124	0	4	2	0.333	-1.159	0.299949	1e-05	1e-05	0.00313978	0.000948731	0.0245213
cr.sart. circ.(mm/kg)	1	BICF2P126411	74382876	0	4	1	0.333	-1.159	0.299949	1e-05	1e-05	0.00313978	0.000948731	0.0245213
cr.sart. circ.(mm/kg)	1	TIGRP2P7472_rs9113111	74544282	0	4	2	0.333	-1.159	0.299949	1e-05	1e-05	0.00313978	0.000948731	0.0245213
cr.sart. circ.(mm/kg)	1	TIGRP2P7496_rs8921592	74737148	0	2	1	0.333	-1.159	0.299949	1e-05	1e-05	0.00313978	0.000948731	0.0245213
cr.sart. circ.(mm/kg)	1	BICF2S23739724	75960404	0	4	2	0.333	-1.159	0.299949	1e-05	1e-05	0.00313978	0.000948731	0.0245213
cr.sart. circ.(mm/kg)	1	BICF2S23759708	76329670	0	1	3	0.292	-1.4478	0.307443	1e-05	1e-05	0.000829956	0.000184107	0.0176482
cr.sart. circ.(mm/kg)	1	BICF2S2332432	76341848	0	4	2	0.292	-1.4478	0.307443	1e-05	1e-05	0.000829956	0.000184107	0.0176482
cr.sart. circ.(mm/kg)	1	TIGRP2P8965_rs8668022	76352405	0	2	4	0.292	-1.4478	0.307443	1e-05	1e-05	0.000829956	0.000184107	0.0176482
cr.sart. circ.(mm/kg)	1	BICF2P1172028	76418150	0	2	4	0.292	-1.4478	0.307443	1e-05	1e-05	0.000829956	0.000184107	0.0176482
cr.sart. circ.(mm/kg)	1	BICF2P491996	76973014	0	3	2	0.292	-1.4478	0.307443	1e-05	1e-05	0.000829956	0.000184107	0.0176482
cr.sart. circ.(mm/kg)	1	TIGRP2P9636_rs8734912	78743670	0	1	2	0.458	0.993013	0.342905	1e-05	1e-05	0.0159455	0.00700701	0.0441617
cr.sart. circ.(mm/kg)	1	BICF2P823167	78767617	0	4	2	0.458	0.993013	0.342905	1e-05	1e-05	0.0159455	0.00700701	0.0441617
cr.sart. circ.(mm/kg)	1	BICF2P962176	78960251	0	2	4	0.458	0.993013	0.342905	1e-05	1e-05	0.0159455	0.00700701	0.0441617
cr.sart. circ.(mm/kg)	1	BICF2S23316988	79183061	0	1	4	0.375	-1.1384	0.331143	1e-05	1e-05	0.00635487	0.00226042	0.0307615
cr.sart. circ.(mm/kg)	1	BICF2S23539010	79184824	0	2	4	0.375	-1.1384	0.331143	1e-05	1e-05	0.00635487	0.00226042	0.0307615
cr.sart. circ.(mm/kg)	1	BICF2S2354476	79200511	0	2	4	0.375	-1.1384	0.331143	1e-05	1e-05	0.00635487	0.00226042	0.0307615
cr.sart. circ.(mm/kg)	1	TIGRP2P10049_rs9011244	80461138	0	3	1	0.458	0.993013	0.342905	1e-05	1e-05	0.0159455	0.00700701	0.0441617
cr.sart. circ.(mm/kg)	1	BICF2S23355756	80474671	0	2	4	0.458	0.993013	0.342905	1e-05	1e-05	0.0159455	0.00700701	0.0441617
cr.sart. circ.(mm/kg)	1	TIGRP2P10052_rs9198205	80484976	0	3	1	0.458	0.993013	0.342905	1e-05	1e-05	0.0159455	0.00700701	0.0441617
cr.sart. circ.(mm/kg)	1	BICF2G630793618	81609734	0	3	1	0.333	-1.29571	0.390561	1e-05	1e-05	0.00777924	0.00289918	0.0329838
cr.sart. circ.(mm/kg)	1	BICF2G630793614	81618716	0	4	1	0.333	-1.29571	0.390561	1e-05	1e-05	0.00777924	0.00289918	0.0329838
cr.sart. circ.(mm/kg)	1	BICF2G630793414	82039185	0	3	1	0.333	-1.29571	0.390561	1e-05	1e-05	0.00777924	0.00289918	0.0329838
cr.sart. circ.(mm/kg)	1	BICF2G630793408	82044862	0	1	3	0.333	-1.29571	0.390561	1e-05	1e-05	0.00777924	0.00289918	0.0329838
cr.sart. circ.(mm/kg)	1	BICF2G630793390	82053777	0	4	2	0.333	-1.29571	0.390561	1e-05	1e-05	0.00777924	0.00289918	0.0329838
cr.sart. circ.(mm/kg)	1	BICF2G630793298	82178439	0	4	2	0.333	-1.29571	0.390561	1e-05	1e-05	0.00777924	0.00289918	0.0329838
cr.sart. circ.(mm/kg)	1	BICF2P1082542	82282869	0	1	3	0.333	-1.29571	0.390561	1e-05	1e-05	0.00777924	0.00289918	0.0329838
cr.sart. circ.(mm/kg)	1	BICF2G630793267	82358340	0	4	3	0.333	-1.29571	0.390561	1e-05	1e-05	0.00777924	0.00289918	0.0329838
cr.sart. circ.(mm/kg)	1	BICF2G630793257	82363558	0	2	4	0.333	-1.29571	0.390561	1e-05	1e-05	0.00777924	0.00289918	0.0329838
cr.sart. circ.(mm/kg)	1	BICF2G630793248	82376586	0	4	2	0.333	-1.29571	0.390561	1e-05	1e-05	0.00777924	0.00289918	0.0329838
cr.sart. circ.(mm/kg)	1	BICF2G630793231	82388803	0	4	2	0.333	-1.29571	0.390561	1e-05	1e-05	0.00777924	0.00289918	0.0329838
cr.sart. circ.(mm/kg)	1	BICF2P1302423	82398286	0	3	1	0.333	-1.29571	0.390561	1e-05	1e-05	0.00777924	0.00289918	0.0329838
cr.sart. circ.(mm/kg)	1	BICF2G630793196	82423016	0	1	2	0.333	-1.29571	0.390561	1e-05	1e-05	0.00777924	0.00289918	0.0329838
cr.sart. circ.(mm/kg)	1	BICF2S22933474	82432892	0	2	4	0.333	-1.29571	0.390561	1e-05	1e-05	0.00777924	0.00289918	0.0329838
cr.sart. circ.(mm/kg)	1	BICF2G630793138	82486892	0	3	1	0.333	-1.29571	0.390561	1e-05	1e-05	0.00777924	0.00289918	0.0329838
cr.sart. circ.(mm/kg)	1	BICF2P141090	82506179	0	3	1	0.333	-1.29571	0.390561	1e-05	1e-05	0.00777924	0.00289918	0.0329838
cr.sart. circ.(mm/kg)	1	BICF2G630793106	82531092	0	4	1	0.333	-1.29571	0.390561	1e-05	1e-05	0.00777924	0.00289918	0.0329838
cr.sart. circ.(mm/kg)	1	BICF2G630793104	82536144	0	4	3	0.333	-1.29571	0.390561	1e-05	1e-05	0.00777924	0.00289918	0.0329838
cr.sart. circ.(mm/kg)	1	BICF2S23135958	82605006	0	3	2	0.333	-1.29571	0.390561	1e-05	1e-05	0.00777924	0.00289918	0.0329838
cr.sart. circ.(mm/kg)	1	BICF2G630793019	82626380	0	2	4	0.333	-1.29571	0.390561	1e-05	1e-05	0.00777924	0.00289918	0.0329838
cr.sart. circ.(mm/kg)	1	BICF2G630793018	82646552	0	3	1	0.333	-1.29571	0.390561	1e-05	1e-05	0.00777924	0.00289918	0.0329838
cr.sart. circ.(mm/kg)	1	BICF2P306962	82912040	0	4	2	0.333	-1.29571	0.390561	1e-05	1e-05	0.00777924	0.00289918	0.0329838
cr.sart. circ.(mm/kg)	1	BICF2P748413	83027625	0	4	1	0.333	-1.29571	0.390561	1e-05	1e-05	0.00777924	0.00289918	0.0329838
cr.sart. circ.(mm/kg)	1	BICF2P393727	83045412	0	4	3	0.333	-1.29571	0.390561	1e-05	1e-05	0.00777924	0.00289918	0.0329838
cr.sart. circ.(mm/kg)	1	BICF2P1346227	83612621	0	3	4	0.333	-1.29571	0.390561	1e-05	1e-05	0.00777924	0.00289918	0.0329838
cr.sart. circ.(mm/kg)	1	BICF2P64475	83613827	0	4	2	0.333	-1.29571	0.390561	1e-05	1e-05	0.00777924	0.00289918	0.0329838
Body wt.(kg)-birth	1	BICF2G630792523	84936505	0	1	3	0.531	0.0383003	0.0161242	0.678829	0.990426	0.0323606	0.0198396	0.0499872
Body wt.(kg)-birth	1	BICF2P888546	84942755	0	4	2	0.531	0.0383003	0.0161242	0.678829	0.990426	0.0323606	0.0198396	0.0499872
Body wt.(kg)-birth	1	BICF2G630792489	84977437	0	1	3	0.469	-0.0383003	0.0161242	0.678829	0.990426	0.0323606	0.0198396	0.0499872
Body wt.(kg)-birth	1	BICF2P1198651	85019851	0	2	4	0.125	-0.04055	0.014558	1e-05	1e-05	0.0145933	0.00967105	0.044275
Body wt.(kg)-birth	1	BICF2G630792329	85114124	0	4	3	0.469	-0.0383003	0.0161242	0.678829	0.990426	0.0323606	0.0198396	0.0499872
%body wt. gain: birth to 6 mo.	1	BICF2P50421	85123954	0	4	2	0.344	1033.16	396.644	1e-05	1e-05	0.0207837	0.0119206	0.0384004
% Ecc. contr. decrement(@ 30 stims.)	1	BICF2P50421	85123954	0	4	2	0.344	-24.4329	8.82521	0.486109	3.19024	0.0150855	0.0111261	0.0423429
Body wt.(kg)-birth	1	BICF2P50421	85123954	0	4	2	0.344	-0.0390459	0.0139278	1e-05	1e-05	0.0140843	0.00927815	0.0433884
Body wt.(kg)-birth	1	BICF2P508787	85145290	0	4	2	0.531	0.0383003	0.0161242	0.678829	0.990426	0.0323606	0.0198396	0.0499872
Body wt.(kg)-birth	1	BICF2G630792279	85188698	0	1	3	0.531	0.0383003	0.0161242	0.678829	0.990426	0.0323606	0.0198396	0.0499872
Body wt.(kg)-birth	1	BICF2S23346496	85234405	0	4	2	0.125	-0.04055	0.014558	1e-05	1e-05	0.0145933	0.00967105	0.044275
Body wt.(kg)-birth	1	BICF2P789740	85260247	0	4	3	0.25	-0.03725	0.013243	1e-05	1e-05	0.0138271	0.00908051	0.0398916
cr.sart. circ.(mm/kg)	1	BICF2G630792213	85284928	0	1	2	0.333	1.595	0.553482	1e-05	1e-05	0.0163363	0.00721854	0.0464112
Body wt.(kg)-birth	1	BICF2G630792200	85304416	0	3	1	0.125	-0.04055	0.014558	1e-05	1e-05	0.0145933	0.00967105	0.044275
Body wt.(kg)-birth	1	BICF2G630792195	85308925	0	3	1	0.125	-0.04055	0.014558	1e-05	1e-05	0.0145933	0.00967105	0.044275
Body wt.(kg)-birth	1	BICF2P1283968	85321598	0	3	1	0.125	-0.04055	0.014558	1e-05	1e-05	0.0145933	0.00967105	0.044275
Body wt.(kg)-birth	1	BICF2P643919	85446236	0	4	2	0.25	-0.03725	0.013243	1e-05	1e-05	0.0138271	0.00908051	0.0398916
Body wt.(kg)-birth	1	BICF2G630792084	85463748	0	1	3	0.125	-0.04055	0.014558	1e-05	1e-05	0.0145933	0.00967105	0.044275
Body wt.(kg)-birth	1	BICF2G630792039	85484204	0	1	3	0.125	-0.04055	0.014558	1e-05	1e-05	0.0145933	0.00967105	0.044275
%body wt. gain: birth to 6 mo.	1	BICF2G630791869	85609189	0	4	2	0.344	1033.16	396.644	1e-05	1e-05	0.0207837	0.0119206	0.0384004
% Ecc. contr. decrement(@ 30 stims.)	1	BICF2G630791869	85609189	0	4	2	0.344	-24.4329	8.82521	0.486109	3.19024	0.0150855	0.0111261	0.0423429
Body wt.(kg)-birth	1	BICF2G630791869	85609189	0	4	2	0.344	-0.0390459	0.0139278	1e-05	1e-05	0.0140843	0.00927815	0.0433884
cr.sart. circ.(mm/kg)	1	TIGRP2P10888_rs9038132	85618888	0	2	1	0.333	1.595	0.553482	1e-05	1e-05	0.0163363	0.00721854	0.0464112
Body wt.(kg)-birth	1	BICF2P906167	85661099	0	4	2	0.531	0.0383003	0.0161242	0.678829	0.990426	0.0323606	0.0198396	0.0499872
Body wt.(kg)-birth	1	BICF2G630791807	85715672	0	4	3	0.125	-0.04055	0.014558	1e-05	1e-05	0.0145933	0.00967105	0.044275
Body wt.(kg)-birth	1	BICF2P765555	85716303	0	4	2	0.125	-0.04055	0.014558	1e-05	1e-05	0.0145933	0.00967105	0.044275
Body wt.(kg)-birth	1	BICF2G630791785	85761781	0	1	3	0.531	0.0383003	0.0161242	0.678829	0.990426	0.0323606	0.0198396	0.0499872
Body wt.(kg)-birth	1	BICF2P1122804	85789981	0	1	3	0.125	-0.04055	0.014558	1e-05	1e-05	0.0145933	0.00967105	0.044275
Body wt.(kg)-birth	1	TIGRP2P10928_rs9020766	85810357	0	3	1	0.125	-0.04055	0.014558	1e-05	1e-05	0.0145933	0.00967105	0.044275
% Body wt. gain: birth-1 month	1	BICF2P1073485	85815391	0	1	3	0.156	181.782	46.2266	1e-05	1e-05	0.00150284	0.00194832	0.0295659
Body wt.(kg)-birth	1	BICF2P1073485	85815391	0	1	3	0.156	-0.041138	0.0134909	1e-05	1e-05	0.0086614	0.00525776	0.0315549
% Body wt. gain: birth-1 month	1	BICF2G630791774	85859700	0	4	2	0.281	165.855	46.4074	1e-05	1e-05	0.00305267	0.00451263	0.0451891
% Body wt. gain: birth-1 month	1	BICF2G630791746	85882251	0	3	1	0.281	165.855	46.4074	1e-05	1e-05	0.00305267	0.00451263	0.0451891
Body wt.(kg)-birth	1	BICF2P659633	85923414	0	2	3	0.406	-0.0398954	0.0154269	1.38025	1.55029	0.0215524	0.012631	0.0403097
cr.sart. circ.(mm/kg)	1	BICF2G630791690	85962914	0	3	1	0.333	1.595	0.553482	1e-05	1e-05	0.0163363	0.00721854	0.0464112
Body wt.(kg)-birth	1	BICF2P519832	85986379	0	1	3	0.406	-0.0398954	0.0154269	1.38025	1.55029	0.0215524	0.012631	0.0403097
Body wt.(kg)-birth	1	BICF2G630791459	86261350	0	4	2	0.531	0.0383003	0.0161242	0.678829	0.990426	0.0323606	0.0198396	0.0499872
% Body wt. gain: birth-1 month	1	BICF2G630791427	86284575	0	3	1	0.156	181.782	46.2266	1e-05	1e-05	0.00150284	0.00194832	0.0295659
Body wt.(kg)-birth	1	BICF2G630791427	86284575	0	3	1	0.156	-0.041138	0.0134909	1e-05	1e-05	0.0086614	0.00525776	0.0315549
%body wt. gain: birth to 6 mo.	1	BICF2G630791416	86305499	0	2	4	0.344	1033.16	396.644	1e-05	1e-05	0.0207837	0.0119206	0.0384004
% Ecc. contr. decrement(@ 30 stims.)	1	BICF2G630791416	86305499	0	4	2	0.656	24.4329	8.82521	0.486109	3.19024	0.0150855	0.0111261	0.0423429
Body wt.(kg)-birth	1	BICF2G630791416	86305499	0	2	4	0.344	-0.0390459	0.0139278	1e-05	1e-05	0.0140843	0.00927815	0.0433884
%body wt. gain: birth to 6 mo.	1	BICF2G630791413	86308301	0	2	3	0.344	1033.16	396.644	1e-05	1e-05	0.0207837	0.0119206	0.0384004
% Ecc. contr. decrement(@ 30 stims.)	1	BICF2G630791413	86308301	0	2	3	0.344	-24.4329	8.82521	0.486109	3.19024	0.0150855	0.0111261	0.0423429
Body wt.(kg)-birth	1	BICF2G630791413	86308301	0	2	3	0.344	-0.0390459	0.0139278	1e-05	1e-05	0.0140843	0.00927815	0.0433884
cr.sart. circ.(mm/kg)	1	BICF2G630791406	86376756	0	2	4	0.333	1.595	0.553482	1e-05	1e-05	0.0163363	0.00721854	0.0464112
cr.sart. circ.(mm/kg)	1	BICF2P835969	86550696	0	4	2	0.333	1.595	0.553482	1e-05	1e-05	0.0163363	0.00721854	0.0464112
cr.sart. circ.(mm/kg)	1	BICF2S23322978	86561028	0	1	4	0.333	1.595	0.553482	1e-05	1e-05	0.0163363	0.00721854	0.0464112
cr.sart. circ.(mm/kg)	1	BICF2G630791288	86607913	0	3	1	0.333	1.595	0.553482	1e-05	1e-05	0.0163363	0.00721854	0.0464112
% Body wt. gain: birth-1 month	1	BICF2G630791253	86641561	0	4	2	0.281	165.855	46.4074	1e-05	1e-05	0.00305267	0.00451263	0.0451891
% Body wt. gain: birth-1 month	1	BICF2G630791248	86642580	0	3	1	0.281	165.855	46.4074	1e-05	1e-05	0.00305267	0.00451263	0.0451891
% Body wt. gain: birth-1 month	1	BICF2P167562	86661885	0	2	1	0.281	165.855	46.4074	1e-05	1e-05	0.00305267	0.00451263	0.0451891
Body wt.(kg)-birth	1	BICF2G630791227	86665946	0	4	1	0.281	-0.0411684	0.0125027	1e-05	1e-05	0.00533861	0.00298732	0.0271514
%body wt. gain: birth to 6 mo.	1	BICF2G630791227	86665946	0	4	1	0.281	967.866	383.393	1e-05	1e-05	0.0242895	0.0142863	0.0420565
%Ecc. contr. decrement(@ 10 stims.)	1	BICF2G630791227	86665946	0	4	1	0.281	-14.6139	5.81112	1e-05	1e-05	0.0247475	0.0145995	0.0425254
% Ecc. contr. decrement(@ 30 stims.)	1	BICF2G630791227	86665946	0	4	1	0.281	-24.7049	9.59022	3.03475	7.39947	0.0219773	0.0152443	0.0459733
Body wt.(kg)-birth	1	BICF2P1293268	86903752	0	1	3	0.406	-0.0398954	0.0154269	1.38025	1.55029	0.0215524	0.012631	0.0403097
% Body wt. gain: birth-1 month	1	BICF2G630791060	86993391	0	1	3	0.156	181.782	46.2266	1e-05	1e-05	0.00150284	0.00194832	0.0295659
Body wt.(kg)-birth	1	BICF2G630791060	86993391	0	1	3	0.156	-0.041138	0.0134909	1e-05	1e-05	0.0086614	0.00525776	0.0315549
% Body wt. gain: birth-1 month	1	BICF2G630791038	87018142	0	4	2	0.156	181.782	46.2266	1e-05	1e-05	0.00150284	0.00194832	0.0295659
Body wt.(kg)-birth	1	BICF2G630791038	87018142	0	4	2	0.156	-0.041138	0.0134909	1e-05	1e-05	0.0086614	0.00525776	0.0315549
Body wt.(kg)-birth	1	BICF2P340131	87027059	0	2	4	0.281	-0.0411684	0.0125027	1e-05	1e-05	0.00533861	0.00298732	0.0271514
%body wt. gain: birth to 6 mo.	1	BICF2P340131	87027059	0	2	4	0.281	967.866	383.393	1e-05	1e-05	0.0242895	0.0142863	0.0420565
%Ecc. contr. decrement(@ 10 stims.)	1	BICF2P340131	87027059	0	2	4	0.281	-14.6139	5.81112	1e-05	1e-05	0.0247475	0.0145995	0.0425254
% Ecc. contr. decrement(@ 30 stims.)	1	BICF2P340131	87027059	0	2	4	0.281	-24.7049	9.59022	3.03475	7.39947	0.0219773	0.0152443	0.0459733
%body wt. gain: birth to 6 mo.	1	BICF2G630791014	87058588	0	3	1	0.344	1033.16	396.644	1e-05	1e-05	0.0207837	0.0119206	0.0384004
% Ecc. contr. decrement(@ 30 stims.)	1	BICF2G630791014	87058588	0	1	3	0.656	24.4329	8.82521	0.486109	3.19024	0.0150855	0.0111261	0.0423429
Body wt.(kg)-birth	1	BICF2G630791014	87058588	0	3	1	0.344	-0.0390459	0.0139278	1e-05	1e-05	0.0140843	0.00927815	0.0433884
cr.sart. circ.(mm/kg)	1	BICF2P1442233	87126195	0	1	3	0.333	1.595	0.553482	1e-05	1e-05	0.0163363	0.00721854	0.0464112
% Body wt. gain: birth-1 month	1	BICF2S23528454	87293002	0	3	1	0.156	181.782	46.2266	1e-05	1e-05	0.00150284	0.00194832	0.0295659
Body wt.(kg)-birth	1	BICF2S23528454	87293002	0	3	1	0.156	-0.041138	0.0134909	1e-05	1e-05	0.0086614	0.00525776	0.0315549
Body wt.(kg)-birth	1	BICF2P539236	87357179	0	1	4	0.406	-0.0398954	0.0154269	1.38025	1.55029	0.0215524	0.012631	0.0403097
% Body wt. gain: birth-1 month	1	BICF2P988261	87426803	0	3	2	0.281	165.855	46.4074	1e-05	1e-05	0.00305267	0.00451263	0.0451891
% Body wt. gain: birth-1 month	1	BICF2S23241294	87521731	0	1	4	0.156	181.782	46.2266	1e-05	1e-05	0.00150284	0.00194832	0.0295659
Body wt.(kg)-birth	1	BICF2S23241294	87521731	0	1	4	0.156	-0.041138	0.0134909	1e-05	1e-05	0.0086614	0.00525776	0.0315549
Body wt.(kg)-birth	1	BICF2P823389	87532748	0	4	2	0.531	0.0383003	0.0161242	0.678829	0.990426	0.0323606	0.0198396	0.0499872
% Body wt. gain: birth-1 month	1	BICF2P770158	87575314	0	4	2	0.281	165.855	46.4074	1e-05	1e-05	0.00305267	0.00451263	0.0451891
% Body wt. gain: birth-1 month	1	BICF2P653927	87584256	0	2	4	0.281	165.855	46.4074	1e-05	1e-05	0.00305267	0.00451263	0.0451891
Body wt.(kg)-birth	1	BICF2P1057040	87641933	0	3	1	0.406	-0.0398954	0.0154269	1.38025	1.55029	0.0215524	0.012631	0.0403097
Body wt.(kg)-birth	1	BICF2P606374	87687772	0	3	2	0.406	-0.0398954	0.0154269	1.38025	1.55029	0.0215524	0.012631	0.0403097
Body wt.(kg)-birth	1	BICF2P1333485	87713401	0	2	4	0.406	-0.0398954	0.0154269	1.38025	1.55029	0.0215524	0.012631	0.0403097
% Body wt. gain: birth-1 month	1	BICF2P778990	87734582	0	3	1	0.156	181.782	46.2266	1e-05	1e-05	0.00150284	0.00194832	0.0295659
Body wt.(kg)-birth	1	BICF2P778990	87734582	0	3	1	0.156	-0.041138	0.0134909	1e-05	1e-05	0.0086614	0.00525776	0.0315549
%body wt. gain: birth to 6 mo.	1	BICF2P667241	87764388	0	2	4	0.344	1033.16	396.644	1e-05	1e-05	0.0207837	0.0119206	0.0384004
% Ecc. contr. decrement(@ 30 stims.)	1	BICF2P667241	87764388	0	4	2	0.656	24.4329	8.82521	0.486109	3.19024	0.0150855	0.0111261	0.0423429
Body wt.(kg)-birth	1	BICF2P667241	87764388	0	2	4	0.344	-0.0390459	0.0139278	1e-05	1e-05	0.0140843	0.00927815	0.0433884
cr.sart. circ.(mm/kg)	1	BICF2P34495	87779323	0	4	2	0.333	1.595	0.553482	1e-05	1e-05	0.0163363	0.00721854	0.0464112
Body wt.(kg)-birth	1	BICF2P583578	87856744	0	1	3	0.281	-0.0411684	0.0125027	1e-05	1e-05	0.00533861	0.00298732	0.0271514
%body wt. gain: birth to 6 mo.	1	BICF2P583578	87856744	0	1	3	0.281	967.866	383.393	1e-05	1e-05	0.0242895	0.0142863	0.0420565
%Ecc. contr. decrement(@ 10 stims.)	1	BICF2P583578	87856744	0	1	3	0.281	-14.6139	5.81112	1e-05	1e-05	0.0247475	0.0145995	0.0425254
% Ecc. contr. decrement(@ 30 stims.)	1	BICF2P583578	87856744	0	1	3	0.281	-24.7049	9.59022	3.03475	7.39947	0.0219773	0.0152443	0.0459733
Body wt.(kg)-birth	1	TIGRP2P11334_rs8611734	87929339	0	4	2	0.531	0.0383003	0.0161242	0.678829	0.990426	0.0323606	0.0198396	0.0499872
Body wt.(kg)-birth	1	BICF2P1348735	88002410	0	4	1	0.531	0.0383003	0.0161242	0.678829	0.990426	0.0323606	0.0198396	0.0499872
Body wt.(kg)-birth	1	BICF2S2351377	88022884	0	1	3	0.531	0.0383003	0.0161242	0.678829	0.990426	0.0323606	0.0198396	0.0499872
Body wt.(kg)-birth	1	BICF2S2372780	88042733	0	1	3	0.531	0.0383003	0.0161242	0.678829	0.990426	0.0323606	0.0198396	0.0499872
Body wt.(kg)-birth	1	BICF2S23137152	88044553	0	1	3	0.531	0.0383003	0.0161242	0.678829	0.990426	0.0323606	0.0198396	0.0499872
Body wt.(kg)-birth	1	BICF2S23657915	88094957	0	2	1	0.281	-0.0411684	0.0125027	1e-05	1e-05	0.00533861	0.00298732	0.0271514
%body wt. gain: birth to 6 mo.	1	BICF2S23657915	88094957	0	2	1	0.281	967.866	383.393	1e-05	1e-05	0.0242895	0.0142863	0.0420565
%Ecc. contr. decrement(@ 10 stims.)	1	BICF2S23657915	88094957	0	2	1	0.281	-14.6139	5.81112	1e-05	1e-05	0.0247475	0.0145995	0.0425254
% Ecc. contr. decrement(@ 30 stims.)	1	BICF2S23657915	88094957	0	2	1	0.281	-24.7049	9.59022	3.03475	7.39947	0.0219773	0.0152443	0.0459733
% Body wt. gain: birth-1 month	1	BICF2S23720924	88110820	0	1	3	0.156	181.782	46.2266	1e-05	1e-05	0.00150284	0.00194832	0.0295659
Body wt.(kg)-birth	1	BICF2S23720924	88110820	0	1	3	0.156	-0.041138	0.0134909	1e-05	1e-05	0.0086614	0.00525776	0.0315549
Body wt.(kg)-birth	1	BICF2S2394142	88117420	0	1	3	0.281	-0.0411684	0.0125027	1e-05	1e-05	0.00533861	0.00298732	0.0271514
%body wt. gain: birth to 6 mo.	1	BICF2S2394142	88117420	0	1	3	0.281	967.866	383.393	1e-05	1e-05	0.0242895	0.0142863	0.0420565
%Ecc. contr. decrement(@ 10 stims.)	1	BICF2S2394142	88117420	0	1	3	0.281	-14.6139	5.81112	1e-05	1e-05	0.0247475	0.0145995	0.0425254
% Ecc. contr. decrement(@ 30 stims.)	1	BICF2S2394142	88117420	0	1	3	0.281	-24.7049	9.59022	3.03475	7.39947	0.0219773	0.0152443	0.0459733
Body wt.(kg)-birth	1	BICF2P276137	88155787	0	1	3	0.531	0.0383003	0.0161242	0.678829	0.990426	0.0323606	0.0198396	0.0499872
% Body wt. gain: birth-1 month	1	BICF2S23117931	88175570	0	4	2	0.156	181.782	46.2266	1e-05	1e-05	0.00150284	0.00194832	0.0295659
Body wt.(kg)-birth	1	BICF2S23117931	88175570	0	4	2	0.156	-0.041138	0.0134909	1e-05	1e-05	0.0086614	0.00525776	0.0315549
Body wt.(kg)-birth	1	BICF2P1176002	88191632	0	1	3	0.531	0.0383003	0.0161242	0.678829	0.990426	0.0323606	0.0198396	0.0499872
% Body wt. gain: birth-1 month	1	BICF2S23336683	88198866	0	1	3	0.156	181.782	46.2266	1e-05	1e-05	0.00150284	0.00194832	0.0295659
Body wt.(kg)-birth	1	BICF2S23336683	88198866	0	1	3	0.156	-0.041138	0.0134909	1e-05	1e-05	0.0086614	0.00525776	0.0315549
Body wt.(kg)-birth	1	BICF2P35475	88231193	0	1	3	0.469	-0.0383003	0.0161242	0.678829	0.990426	0.0323606	0.0198396	0.0499872
Body wt.(kg)-birth	1	BICF2P717408	88241339	0	4	2	0.531	0.0383003	0.0161242	0.678829	0.990426	0.0323606	0.0198396	0.0499872
cr.sart. circ.(mm/kg)	1	BICF2P959956	88426762	0	3	1	0.333	1.595	0.553482	1e-05	1e-05	0.0163363	0.00721854	0.0464112
cr.sart. circ.(mm/kg)	1	BICF2P1242481	88480445	0	1	3	0.333	1.595	0.553482	1e-05	1e-05	0.0163363	0.00721854	0.0464112
cr.sart. circ.(mm/kg)	1	BICF2P1193609	88483334	0	1	3	0.333	1.595	0.553482	1e-05	1e-05	0.0163363	0.00721854	0.0464112
cr.sart. circ.(mm/kg)	1	BICF2P1110230	88503421	0	3	1	0.333	1.595	0.553482	1e-05	1e-05	0.0163363	0.00721854	0.0464112
% Body wt. gain: birth-1 month	1	BICF2P1466451	88518918	0	2	4	0.156	181.782	46.2266	1e-05	1e-05	0.00150284	0.00194832	0.0295659
Body wt.(kg)-birth	1	BICF2P1466451	88518918	0	2	4	0.156	-0.041138	0.0134909	1e-05	1e-05	0.0086614	0.00525776	0.0315549
% Body wt. gain: birth-1 month	1	BICF2P60105	88531156	0	3	1	0.281	165.855	46.4074	1e-05	1e-05	0.00305267	0.00451263	0.0451891
Body wt.(kg)-birth	1	TIGRP2P11452_rs9072771	88543500	0	2	4	0.281	-0.0411684	0.0125027	1e-05	1e-05	0.00533861	0.00298732	0.0271514
%body wt. gain: birth to 6 mo.	1	TIGRP2P11452_rs9072771	88543500	0	2	4	0.281	967.866	383.393	1e-05	1e-05	0.0242895	0.0142863	0.0420565
%Ecc. contr. decrement(@ 10 stims.)	1	TIGRP2P11452_rs9072771	88543500	0	2	4	0.281	-14.6139	5.81112	1e-05	1e-05	0.0247475	0.0145995	0.0425254
% Ecc. contr. decrement(@ 30 stims.)	1	TIGRP2P11452_rs9072771	88543500	0	2	4	0.281	-24.7049	9.59022	3.03475	7.39947	0.0219773	0.0152443	0.0459733
Body wt.(kg)-birth	1	TIGRP2P11471_rs8699474	88623662	0	1	3	0.531	0.0383003	0.0161242	0.678829	0.990426	0.0323606	0.0198396	0.0499872
% Body wt. gain: birth-1 month	1	BICF2S23636720	88649005	0	4	3	0.281	165.855	46.4074	1e-05	1e-05	0.00305267	0.00451263	0.0451891
% Body wt. gain: birth-1 month	1	BICF2P91636	88751785	0	2	4	0.281	165.855	46.4074	1e-05	1e-05	0.00305267	0.00451263	0.0451891
% Body wt. gain: birth-1 month	1	BICF2P172347	88767624	0	2	4	0.281	165.855	46.4074	1e-05	1e-05	0.00305267	0.00451263	0.0451891
% Body wt. gain: birth-1 month	1	BICF2P1125163	88774256	0	1	3	0.281	165.855	46.4074	1e-05	1e-05	0.00305267	0.00451263	0.0451891
% Body wt. gain: birth-1 month	1	BICF2P355406	88802146	0	4	2	0.156	181.782	46.2266	1e-05	1e-05	0.00150284	0.00194832	0.0295659
Body wt.(kg)-birth	1	BICF2P355406	88802146	0	4	2	0.156	-0.041138	0.0134909	1e-05	1e-05	0.0086614	0.00525776	0.0315549
Body wt.(kg)-birth	1	BICF2P578291	89141740	0	4	2	0.531	0.0383003	0.0161242	0.678829	0.990426	0.0323606	0.0198396	0.0499872
Body wt.(kg)-birth	1	BICF2P805822	89153892	0	4	2	0.469	-0.0383003	0.0161242	0.678829	0.990426	0.0323606	0.0198396	0.0499872
Body wt.(kg)-birth	1	BICF2S23044385	89170658	0	1	2	0.406	-0.0398954	0.0154269	1.38025	1.55029	0.0215524	0.012631	0.0403097
% Body wt. gain: birth-1 month	1	BICF2P1352935	89181946	0	1	3	0.281	165.855	46.4074	1e-05	1e-05	0.00305267	0.00451263	0.0451891
% Body wt. gain: birth-1 month	1	BICF2P1464024	89187131	0	3	1	0.281	165.855	46.4074	1e-05	1e-05	0.00305267	0.00451263	0.0451891
% Body wt. gain: birth-1 month	1	BICF2P1143832	89188669	0	4	2	0.281	165.855	46.4074	1e-05	1e-05	0.00305267	0.00451263	0.0451891
Body wt.(kg)-birth	1	BICF2P316459	89197310	0	4	2	0.469	-0.0383003	0.0161242	0.678829	0.990426	0.0323606	0.0198396	0.0499872
% Body wt. gain: birth-1 month	1	BICF2P1102601	89245058	0	4	3	0.281	165.855	46.4074	1e-05	1e-05	0.00305267	0.00451263	0.0451891
% Body wt. gain: birth-1 month	1	BICF2P852162	89274731	0	1	3	0.281	165.855	46.4074	1e-05	1e-05	0.00305267	0.00451263	0.0451891
% Body wt. gain: birth-1 month	1	BICF2P648523	89287743	0	1	3	0.156	181.782	46.2266	1e-05	1e-05	0.00150284	0.00194832	0.0295659
Body wt.(kg)-birth	1	BICF2P648523	89287743	0	1	3	0.156	-0.041138	0.0134909	1e-05	1e-05	0.0086614	0.00525776	0.0315549
% Body wt. gain: birth-1 month	1	BICF2S23349775	89311956	0	3	4	0.281	165.855	46.4074	1e-05	1e-05	0.00305267	0.00451263	0.0451891
Body wt.(kg)-birth	1	BICF2P1317929	89332665	0	2	4	0.406	-0.0398954	0.0154269	1.38025	1.55029	0.0215524	0.012631	0.0403097
Body wt.(kg)-birth	1	BICF2P159502	89372222	0	1	3	0.281	-0.0411684	0.0125027	1e-05	1e-05	0.00533861	0.00298732	0.0271514
%body wt. gain: birth to 6 mo.	1	BICF2P159502	89372222	0	1	3	0.281	967.866	383.393	1e-05	1e-05	0.0242895	0.0142863	0.0420565
%Ecc. contr. decrement(@ 10 stims.)	1	BICF2P159502	89372222	0	1	3	0.281	-14.6139	5.81112	1e-05	1e-05	0.0247475	0.0145995	0.0425254
% Ecc. contr. decrement(@ 30 stims.)	1	BICF2P159502	89372222	0	1	3	0.281	-24.7049	9.59022	3.03475	7.39947	0.0219773	0.0152443	0.0459733
Body wt.(kg)-birth	1	BICF2S2298591	89404352	0	4	2	0.281	-0.0411684	0.0125027	1e-05	1e-05	0.00533861	0.00298732	0.0271514
%body wt. gain: birth to 6 mo.	1	BICF2S2298591	89404352	0	4	2	0.281	967.866	383.393	1e-05	1e-05	0.0242895	0.0142863	0.0420565
%Ecc. contr. decrement(@ 10 stims.)	1	BICF2S2298591	89404352	0	4	2	0.281	-14.6139	5.81112	1e-05	1e-05	0.0247475	0.0145995	0.0425254
% Ecc. contr. decrement(@ 30 stims.)	1	BICF2S2298591	89404352	0	4	2	0.281	-24.7049	9.59022	3.03475	7.39947	0.0219773	0.0152443	0.0459733
Body wt.(kg)-birth	1	TIGRP2P11726_rs8944873	89413409	0	4	3	0.281	-0.0411684	0.0125027	1e-05	1e-05	0.00533861	0.00298732	0.0271514
%body wt. gain: birth to 6 mo.	1	TIGRP2P11726_rs8944873	89413409	0	4	3	0.281	967.866	383.393	1e-05	1e-05	0.0242895	0.0142863	0.0420565
%Ecc. contr. decrement(@ 10 stims.)	1	TIGRP2P11726_rs8944873	89413409	0	4	3	0.281	-14.6139	5.81112	1e-05	1e-05	0.0247475	0.0145995	0.0425254
% Ecc. contr. decrement(@ 30 stims.)	1	TIGRP2P11726_rs8944873	89413409	0	4	3	0.281	-24.7049	9.59022	3.03475	7.39947	0.0219773	0.0152443	0.0459733
cr.sart. circ.(mm/kg)	1	BICF2P795043	89437812	0	2	4	0.333	1.595	0.553482	1e-05	1e-05	0.0163363	0.00721854	0.0464112
Body wt.(kg)-birth	1	BICF2P608837	89447991	0	1	4	0.531	0.0383003	0.0161242	0.678829	0.990426	0.0323606	0.0198396	0.0499872
% Body wt. gain: birth-1 month	1	BICF2S23021335	89483880	0	4	2	0.156	181.782	46.2266	1e-05	1e-05	0.00150284	0.00194832	0.0295659
Body wt.(kg)-birth	1	BICF2S23021335	89483880	0	4	2	0.156	-0.041138	0.0134909	1e-05	1e-05	0.0086614	0.00525776	0.0315549
% Body wt. gain: birth-1 month	1	TIGRP2P11760_rs8627285	89515168	0	2	3	0.156	181.782	46.2266	1e-05	1e-05	0.00150284	0.00194832	0.0295659
Body wt.(kg)-birth	1	TIGRP2P11760_rs8627285	89515168	0	2	3	0.156	-0.041138	0.0134909	1e-05	1e-05	0.0086614	0.00525776	0.0315549
% Body wt. gain: birth-1 month	1	TIGRP2P11761_rs8929453	89516370	0	1	3	0.156	181.782	46.2266	1e-05	1e-05	0.00150284	0.00194832	0.0295659
Body wt.(kg)-birth	1	TIGRP2P11761_rs8929453	89516370	0	1	3	0.156	-0.041138	0.0134909	1e-05	1e-05	0.0086614	0.00525776	0.0315549
% Body wt. gain: birth-1 month	1	TIGRP2P11769_rs8944235	89532403	0	3	4	0.156	181.782	46.2266	1e-05	1e-05	0.00150284	0.00194832	0.0295659
Body wt.(kg)-birth	1	TIGRP2P11769_rs8944235	89532403	0	3	4	0.156	-0.041138	0.0134909	1e-05	1e-05	0.0086614	0.00525776	0.0315549
cr.sart. circ.(mm/kg)	1	BICF2P544773	89539606	0	2	4	0.333	1.595	0.553482	1e-05	1e-05	0.0163363	0.00721854	0.0464112
Body wt.(kg)-birth	1	BICF2P675924	89570950	0	1	3	0.406	-0.0398954	0.0154269	1.38025	1.55029	0.0215524	0.012631	0.0403097
Body wt.(kg)-birth	1	BICF2S23020295	89610180	0	3	1	0.406	-0.0398954	0.0154269	1.38025	1.55029	0.0215524	0.012631	0.0403097
cr.sart. circ.(mm/kg)	1	BICF2P1071626	89627092	0	4	2	0.333	1.595	0.553482	1e-05	1e-05	0.0163363	0.00721854	0.0464112
Body wt.(kg)-birth	1	BICF2S22915811	89654425	0	1	3	0.531	0.0383003	0.0161242	0.678829	0.990426	0.0323606	0.0198396	0.0499872
Body wt.(kg)-birth	1	BICF2P1263734	89673929	0	3	1	0.406	-0.0398954	0.0154269	1.38025	1.55029	0.0215524	0.012631	0.0403097
Body wt.(kg)-birth	1	BICF2P1082959	89732154	0	4	2	0.531	0.0383003	0.0161242	0.678829	0.990426	0.0323606	0.0198396	0.0499872
Body wt.(kg)-birth	1	BICF2P1082961	89732923	0	4	2	0.531	0.0383003	0.0161242	0.678829	0.990426	0.0323606	0.0198396	0.0499872
Body wt.(kg)-birth	1	BICF2P773139	89802946	0	1	4	0.281	-0.0411684	0.0125027	1e-05	1e-05	0.00533861	0.00298732	0.0271514
%body wt. gain: birth to 6 mo.	1	BICF2P773139	89802946	0	1	4	0.281	967.866	383.393	1e-05	1e-05	0.0242895	0.0142863	0.0420565
%Ecc. contr. decrement(@ 10 stims.)	1	BICF2P773139	89802946	0	1	4	0.281	-14.6139	5.81112	1e-05	1e-05	0.0247475	0.0145995	0.0425254
% Ecc. contr. decrement(@ 30 stims.)	1	BICF2P773139	89802946	0	1	4	0.281	-24.7049	9.59022	3.03475	7.39947	0.0219773	0.0152443	0.0459733
% Body wt. gain: birth-1 month	1	BICF2S22954594	89810418	0	3	1	0.156	181.782	46.2266	1e-05	1e-05	0.00150284	0.00194832	0.0295659
Body wt.(kg)-birth	1	BICF2S22954594	89810418	0	3	1	0.156	-0.041138	0.0134909	1e-05	1e-05	0.0086614	0.00525776	0.0315549
Body wt.(kg)-birth	1	TIGRP2P11869_rs8617587	89825556	0	3	2	0.469	-0.0383003	0.0161242	0.678829	0.990426	0.0323606	0.0198396	0.0499872
Body wt.(kg)-birth	1	BICF2P131086	89831174	0	4	3	0.531	0.0383003	0.0161242	0.678829	0.990426	0.0323606	0.0198396	0.0499872
Body wt.(kg)-birth	1	BICF2P361272	89839197	0	2	4	0.406	-0.0398954	0.0154269	1.38025	1.55029	0.0215524	0.012631	0.0403097
% Body wt. gain: birth-1 month	1	BICF2S23140765	89865000	0	1	2	0.281	165.855	46.4074	1e-05	1e-05	0.00305267	0.00451263	0.0451891
Body wt.(kg)-birth	1	BICF2P40701	89905733	0	3	1	0.281	-0.0411684	0.0125027	1e-05	1e-05	0.00533861	0.00298732	0.0271514
%body wt. gain: birth to 6 mo.	1	BICF2P40701	89905733	0	3	1	0.281	967.866	383.393	1e-05	1e-05	0.0242895	0.0142863	0.0420565
%Ecc. contr. decrement(@ 10 stims.)	1	BICF2P40701	89905733	0	3	1	0.281	-14.6139	5.81112	1e-05	1e-05	0.0247475	0.0145995	0.0425254
% Ecc. contr. decrement(@ 30 stims.)	1	BICF2P40701	89905733	0	3	1	0.281	-24.7049	9.59022	3.03475	7.39947	0.0219773	0.0152443	0.0459733
% Body wt. gain: birth-1 month	1	TIGRP2P11911_rs9234962	89907217	0	1	3	0.156	181.782	46.2266	1e-05	1e-05	0.00150284	0.00194832	0.0295659
Body wt.(kg)-birth	1	TIGRP2P11911_rs9234962	89907217	0	1	3	0.156	-0.041138	0.0134909	1e-05	1e-05	0.0086614	0.00525776	0.0315549
%body wt. gain: birth to 6 mo.	1	BICF2P817615	89964298	0	2	1	0.344	1033.16	396.644	1e-05	1e-05	0.0207837	0.0119206	0.0384004
% Ecc. contr. decrement(@ 30 stims.)	1	BICF2P817615	89964298	0	1	2	0.656	24.4329	8.82521	0.486109	3.19024	0.0150855	0.0111261	0.0423429
Body wt.(kg)-birth	1	BICF2P817615	89964298	0	2	1	0.344	-0.0390459	0.0139278	1e-05	1e-05	0.0140843	0.00927815	0.0433884
%body wt. gain: birth to 6 mo.	1	BICF2S22940418	89989311	0	2	4	0.344	1033.16	396.644	1e-05	1e-05	0.0207837	0.0119206	0.0384004
% Ecc. contr. decrement(@ 30 stims.)	1	BICF2S22940418	89989311	0	4	2	0.656	24.4329	8.82521	0.486109	3.19024	0.0150855	0.0111261	0.0423429
Body wt.(kg)-birth	1	BICF2S22940418	89989311	0	2	4	0.344	-0.0390459	0.0139278	1e-05	1e-05	0.0140843	0.00927815	0.0433884
%body wt. gain: birth to 6 mo.	1	BICF2S23329956	90007826	0	3	4	0.344	1033.16	396.644	1e-05	1e-05	0.0207837	0.0119206	0.0384004
% Ecc. contr. decrement(@ 30 stims.)	1	BICF2S23329956	90007826	0	4	3	0.656	24.4329	8.82521	0.486109	3.19024	0.0150855	0.0111261	0.0423429
Body wt.(kg)-birth	1	BICF2S23329956	90007826	0	3	4	0.344	-0.0390459	0.0139278	1e-05	1e-05	0.0140843	0.00927815	0.0433884
%body wt. gain: birth to 6 mo.	1	BICF2P778726	90018718	0	3	4	0.344	1033.16	396.644	1e-05	1e-05	0.0207837	0.0119206	0.0384004
% Ecc. contr. decrement(@ 30 stims.)	1	BICF2P778726	90018718	0	4	3	0.656	24.4329	8.82521	0.486109	3.19024	0.0150855	0.0111261	0.0423429
Body wt.(kg)-birth	1	BICF2P778726	90018718	0	3	4	0.344	-0.0390459	0.0139278	1e-05	1e-05	0.0140843	0.00927815	0.0433884
% Body wt. gain: birth-1 month	1	BICF2P240418	90173485	0	3	1	0.281	165.855	46.4074	1e-05	1e-05	0.00305267	0.00451263	0.0451891
Body wt.(kg)-birth	1	BICF2P1183772	90201858	0	2	1	0.281	-0.0411684	0.0125027	1e-05	1e-05	0.00533861	0.00298732	0.0271514
%body wt. gain: birth to 6 mo.	1	BICF2P1183772	90201858	0	2	1	0.281	967.866	383.393	1e-05	1e-05	0.0242895	0.0142863	0.0420565
%Ecc. contr. decrement(@ 10 stims.)	1	BICF2P1183772	90201858	0	2	1	0.281	-14.6139	5.81112	1e-05	1e-05	0.0247475	0.0145995	0.0425254
% Ecc. contr. decrement(@ 30 stims.)	1	BICF2P1183772	90201858	0	2	1	0.281	-24.7049	9.59022	3.03475	7.39947	0.0219773	0.0152443	0.0459733
Body wt.(kg)-birth	1	BICF2P797493	90212292	0	1	3	0.281	-0.0411684	0.0125027	1e-05	1e-05	0.00533861	0.00298732	0.0271514
%body wt. gain: birth to 6 mo.	1	BICF2P797493	90212292	0	1	3	0.281	967.866	383.393	1e-05	1e-05	0.0242895	0.0142863	0.0420565
%Ecc. contr. decrement(@ 10 stims.)	1	BICF2P797493	90212292	0	1	3	0.281	-14.6139	5.81112	1e-05	1e-05	0.0247475	0.0145995	0.0425254
% Ecc. contr. decrement(@ 30 stims.)	1	BICF2P797493	90212292	0	1	3	0.281	-24.7049	9.59022	3.03475	7.39947	0.0219773	0.0152443	0.0459733
Body wt.(kg)-birth	1	BICF2P623107	90420255	0	3	2	0.281	-0.0411684	0.0125027	1e-05	1e-05	0.00533861	0.00298732	0.0271514
%body wt. gain: birth to 6 mo.	1	BICF2P623107	90420255	0	3	2	0.281	967.866	383.393	1e-05	1e-05	0.0242895	0.0142863	0.0420565
%Ecc. contr. decrement(@ 10 stims.)	1	BICF2P623107	90420255	0	3	2	0.281	-14.6139	5.81112	1e-05	1e-05	0.0247475	0.0145995	0.0425254
% Ecc. contr. decrement(@ 30 stims.)	1	BICF2P623107	90420255	0	3	2	0.281	-24.7049	9.59022	3.03475	7.39947	0.0219773	0.0152443	0.0459733
% Body wt. gain: birth-1 month	1	TIGRP2P12113_rs9009286	90426477	0	3	2	0.281	165.855	46.4074	1e-05	1e-05	0.00305267	0.00451263	0.0451891
cr.sart. circ.(mm/kg)	1	BICF2P932063	90442977	0	4	2	0.333	1.595	0.553482	1e-05	1e-05	0.0163363	0.00721854	0.0464112
%body wt. gain: birth to 6 mo.	1	BICF2P1129598	90816513	0	1	2	0.344	1033.16	396.644	1e-05	1e-05	0.0207837	0.0119206	0.0384004
% Ecc. contr. decrement(@ 30 stims.)	1	BICF2P1129598	90816513	0	1	2	0.344	-24.4329	8.82521	0.486109	3.19024	0.0150855	0.0111261	0.0423429
Body wt.(kg)-birth	1	BICF2P1129598	90816513	0	1	2	0.344	-0.0390459	0.0139278	1e-05	1e-05	0.0140843	0.00927815	0.0433884
% Body wt. gain: birth-1 month	1	BICF2P1070367	90866539	0	2	3	0.156	181.782	46.2266	1e-05	1e-05	0.00150284	0.00194832	0.0295659
Body wt.(kg)-birth	1	BICF2P1070367	90866539	0	2	3	0.156	-0.041138	0.0134909	1e-05	1e-05	0.0086614	0.00525776	0.0315549
Body wt.(kg)-birth	1	BICF2P293725	90874458	0	4	3	0.406	-0.0398954	0.0154269	1.38025	1.55029	0.0215524	0.012631	0.0403097
Body wt.(kg)-birth	1	BICF2S2334022	90886501	0	1	3	0.406	-0.0398954	0.0154269	1.38025	1.55029	0.0215524	0.012631	0.0403097
% Body wt. gain: birth-1 month	1	BICF2P52276	90900416	0	1	3	0.156	181.782	46.2266	1e-05	1e-05	0.00150284	0.00194832	0.0295659
Body wt.(kg)-birth	1	BICF2P52276	90900416	0	1	3	0.156	-0.041138	0.0134909	1e-05	1e-05	0.0086614	0.00525776	0.0315549
% Body wt. gain: birth-1 month	1	BICF2S233487	90911547	0	1	2	0.156	181.782	46.2266	1e-05	1e-05	0.00150284	0.00194832	0.0295659
Body wt.(kg)-birth	1	BICF2S233487	90911547	0	1	2	0.156	-0.041138	0.0134909	1e-05	1e-05	0.0086614	0.00525776	0.0315549
% Body wt. gain: birth-1 month	1	BICF2P1325899	90919858	0	3	1	0.156	181.782	46.2266	1e-05	1e-05	0.00150284	0.00194832	0.0295659
Body wt.(kg)-birth	1	BICF2P1325899	90919858	0	3	1	0.156	-0.041138	0.0134909	1e-05	1e-05	0.0086614	0.00525776	0.0315549
Body wt.(kg)-birth	1	BICF2P939465	90991776	0	1	3	0.469	-0.0383003	0.0161242	0.678829	0.990426	0.0323606	0.0198396	0.0499872
Body wt.(kg)-birth	1	BICF2S23144101	91000819	0	1	3	0.531	0.0383003	0.0161242	0.678829	0.990426	0.0323606	0.0198396	0.0499872
Body wt.(kg)-birth	1	BICF2S23016165	91184730	0	1	3	0.281	-0.0411684	0.0125027	1e-05	1e-05	0.00533861	0.00298732	0.0271514
%body wt. gain: birth to 6 mo.	1	BICF2S23016165	91184730	0	1	3	0.281	967.866	383.393	1e-05	1e-05	0.0242895	0.0142863	0.0420565
%Ecc. contr. decrement(@ 10 stims.)	1	BICF2S23016165	91184730	0	1	3	0.281	-14.6139	5.81112	1e-05	1e-05	0.0247475	0.0145995	0.0425254
% Ecc. contr. decrement(@ 30 stims.)	1	BICF2S23016165	91184730	0	1	3	0.281	-24.7049	9.59022	3.03475	7.39947	0.0219773	0.0152443	0.0459733
Body wt.(kg)-birth	1	BICF2P797847	91244172	0	1	3	0.469	-0.0383003	0.0161242	0.678829	0.990426	0.0323606	0.0198396	0.0499872
% Body wt. gain: birth-1 month	1	BICF2S23510612	91328637	0	4	2	0.156	181.782	46.2266	1e-05	1e-05	0.00150284	0.00194832	0.0295659
Body wt.(kg)-birth	1	BICF2S23510612	91328637	0	4	2	0.156	-0.041138	0.0134909	1e-05	1e-05	0.0086614	0.00525776	0.0315549
Body wt.(kg)-birth	1	TIGRP2P12370_rs9133849	91357263	0	4	2	0.188	-0.0451523	0.0118659	1e-05	1e-05	0.00193084	0.000910402	0.0146154
% Body wt. gain: birth-1 month	1	BICF2P388388	91367971	0	4	2	0.156	181.782	46.2266	1e-05	1e-05	0.00150284	0.00194832	0.0295659
Body wt.(kg)-birth	1	BICF2P388388	91367971	0	4	2	0.156	-0.041138	0.0134909	1e-05	1e-05	0.0086614	0.00525776	0.0315549
cr.sart. circ.(mm/kg)	1	BICF2P1218530	91465237	0	2	4	0.375	1.28588	0.431845	1e-05	1e-05	0.0138634	0.0059001	0.0432323
cr.sart. circ.(mm/kg)	1	BICF2P59989	91471614	0	3	1	0.375	1.28588	0.431845	1e-05	1e-05	0.0138634	0.0059001	0.0432323
% Body wt. gain: birth-1 month	1	TIGRP2P12484_rs8580225	91587691	0	3	1	0.156	181.782	46.2266	1e-05	1e-05	0.00150284	0.00194832	0.0295659
Body wt.(kg)-birth	1	TIGRP2P12484_rs8580225	91587691	0	3	1	0.156	-0.041138	0.0134909	1e-05	1e-05	0.0086614	0.00525776	0.0315549
Body wt.(kg)-birth	1	BICF2P993606	91603538	0	2	1	0.25	-0.0379167	0.0131071	1e-05	1e-05	0.0118082	0.00755155	0.0353288
cr.sart. circ.(mm/kg)	1	BICF2P1080780	91658772	0	2	4	0.375	1.28588	0.431845	1e-05	1e-05	0.0138634	0.0059001	0.0432323
Body wt.(kg)-birth	1	BICF2S23310572	91695658	0	2	4	0.25	-0.0379167	0.0131071	1e-05	1e-05	0.0118082	0.00755155	0.0353288
Body wt.(kg)-birth	1	BICF2S23319111	91711759	0	3	1	0.188	-0.0451523	0.0118659	1e-05	1e-05	0.00193084	0.000910402	0.0146154
Body wt.(kg)-birth	1	BICF2S23316474	91715639	0	1	3	0.188	-0.0451523	0.0118659	1e-05	1e-05	0.00193084	0.000910402	0.0146154
% Body wt. gain: birth-1 month	1	BICF2P253553	91857679	0	2	4	0.156	181.782	46.2266	1e-05	1e-05	0.00150284	0.00194832	0.0295659
Body wt.(kg)-birth	1	BICF2P253553	91857679	0	2	4	0.156	-0.041138	0.0134909	1e-05	1e-05	0.0086614	0.00525776	0.0315549
% Body wt. gain: birth-1 month	1	BICF2S2347908	91873347	0	2	4	0.156	181.782	46.2266	1e-05	1e-05	0.00150284	0.00194832	0.0295659
Body wt.(kg)-birth	1	BICF2S2347908	91873347	0	2	4	0.156	-0.041138	0.0134909	1e-05	1e-05	0.0086614	0.00525776	0.0315549
cr.sart. circ.(mm/kg)	1	BICF2P863738	91954169	0	4	2	0.375	1.28588	0.431845	1e-05	1e-05	0.0138634	0.0059001	0.0432323
% Body wt. gain: birth-1 month	1	BICF2P491185	91978437	0	1	3	0.156	181.782	46.2266	1e-05	1e-05	0.00150284	0.00194832	0.0295659
Body wt.(kg)-birth	1	BICF2P491185	91978437	0	1	3	0.156	-0.041138	0.0134909	1e-05	1e-05	0.0086614	0.00525776	0.0315549
% Body wt. gain: birth-1 month	1	TIGRP2P12555_rs8813754	91989030	0	3	2	0.156	181.782	46.2266	1e-05	1e-05	0.00150284	0.00194832	0.0295659
Body wt.(kg)-birth	1	TIGRP2P12555_rs8813754	91989030	0	3	2	0.156	-0.041138	0.0134909	1e-05	1e-05	0.0086614	0.00525776	0.0315549
cr.sart. circ.(mm/kg)	1	BICF2S2359124	92017506	0	2	4	0.375	1.28588	0.431845	1e-05	1e-05	0.0138634	0.0059001	0.0432323
cr.sart. circ.(mm/kg)	1	BICF2S23554108	92038243	0	2	4	0.375	1.28588	0.431845	1e-05	1e-05	0.0138634	0.0059001	0.0432323
Body wt.(kg)-birth	1	BICF2P903550	92127431	0	3	2	0.188	-0.0451523	0.0118659	1e-05	1e-05	0.00193084	0.000910402	0.0146154
Body wt.(kg)-birth	1	BICF2P1345021	92149438	0	4	2	0.188	-0.0451523	0.0118659	1e-05	1e-05	0.00193084	0.000910402	0.0146154
Body wt.(kg)-birth	1	BICF2P1497941	92155542	0	1	3	0.188	-0.0451523	0.0118659	1e-05	1e-05	0.00193084	0.000910402	0.0146154
Body wt.(kg)-birth	1	BICF2P689759	92178658	0	1	3	0.188	-0.0451523	0.0118659	1e-05	1e-05	0.00193084	0.000910402	0.0146154
Body wt.(kg)-birth	1	TIGRP2P12597_rs8617297	92187796	0	4	2	0.25	-0.0379167	0.0131071	1e-05	1e-05	0.0118082	0.00755155	0.0353288
Body wt.(kg)-birth	1	TIGRP2P12602_rs8814840	92206133	0	2	4	0.188	-0.0451523	0.0118659	1e-05	1e-05	0.00193084	0.000910402	0.0146154
Body wt.(kg)-birth	1	BICF2P953141	92207526	0	2	4	0.188	-0.0451523	0.0118659	1e-05	1e-05	0.00193084	0.000910402	0.0146154
% Body wt. gain: birth-1 month	1	BICF2P903204	92297502	0	1	3	0.156	181.782	46.2266	1e-05	1e-05	0.00150284	0.00194832	0.0295659
Body wt.(kg)-birth	1	BICF2P903204	92297502	0	1	3	0.156	-0.041138	0.0134909	1e-05	1e-05	0.0086614	0.00525776	0.0315549
Body wt.(kg)-birth	1	TIGRP2P12687_rs9059141	92472699	0	3	1	0.188	-0.0451523	0.0118659	1e-05	1e-05	0.00193084	0.000910402	0.0146154
cr.sart. circ.(mm/kg)	1	BICF2P629010	92502531	0	1	2	0.375	1.28588	0.431845	1e-05	1e-05	0.0138634	0.0059001	0.0432323
cr.sart. circ.(mm/kg)	1	BICF2P957693	92532755	0	4	2	0.375	1.28588	0.431845	1e-05	1e-05	0.0138634	0.0059001	0.0432323
Body wt.(kg)-birth	1	BICF2P1023013	92638462	0	3	4	0.25	-0.0379167	0.0131071	1e-05	1e-05	0.0118082	0.00755155	0.0353288
Body wt.(kg)-birth	1	BICF2P239880	92647606	0	3	1	0.25	-0.0379167	0.0131071	1e-05	1e-05	0.0118082	0.00755155	0.0353288
cr.sart. circ.(mm/kg)	1	TIGRP2P12766_rs8624937	92703231	0	1	3	0.375	1.28588	0.431845	1e-05	1e-05	0.0138634	0.0059001	0.0432323
cr.sart. circ.(mm/kg)	1	BICF2P349561	92710624	0	1	3	0.333	1.595	0.553482	1e-05	1e-05	0.0163363	0.00721854	0.0464112
Body wt.(kg)-birth	1	BICF2P926294	92722371	0	2	4	0.25	-0.0379167	0.0131071	1e-05	1e-05	0.0118082	0.00755155	0.0353288
cr.sart. circ.(mm/kg)	1	BICF2P971082	92725422	0	3	1	0.375	1.28588	0.431845	1e-05	1e-05	0.0138634	0.0059001	0.0432323
cr.sart. circ.(mm/kg)	1	BICF2S23210544	92753995	0	3	1	0.333	1.595	0.553482	1e-05	1e-05	0.0163363	0.00721854	0.0464112
cr.sart. circ.(mm/kg)	1	BICF2P138781	92770513	0	2	4	0.375	1.28588	0.431845	1e-05	1e-05	0.0138634	0.0059001	0.0432323
% Body wt. gain: birth-1 month	1	TIGRP2P12805_rs8769304	92802436	0	1	3	0.156	181.782	46.2266	1e-05	1e-05	0.00150284	0.00194832	0.0295659
Body wt.(kg)-birth	1	TIGRP2P12805_rs8769304	92802436	0	1	3	0.156	-0.041138	0.0134909	1e-05	1e-05	0.0086614	0.00525776	0.0315549
% Body wt. gain: birth-1 month	1	BICF2P1241788	92810051	0	1	2	0.156	181.782	46.2266	1e-05	1e-05	0.00150284	0.00194832	0.0295659
Body wt.(kg)-birth	1	BICF2P1241788	92810051	0	1	2	0.156	-0.041138	0.0134909	1e-05	1e-05	0.0086614	0.00525776	0.0315549
% Body wt. gain: birth-1 month	1	BICF2P46068	92819044	0	1	3	0.156	181.782	46.2266	1e-05	1e-05	0.00150284	0.00194832	0.0295659
Body wt.(kg)-birth	1	BICF2P46068	92819044	0	1	3	0.156	-0.041138	0.0134909	1e-05	1e-05	0.0086614	0.00525776	0.0315549
Body wt.(kg)-birth	1	BICF2P9727	92849529	0	1	3	0.25	-0.0379167	0.0131071	1e-05	1e-05	0.0118082	0.00755155	0.0353288
cr.sart. circ.(mm/kg)	1	BICF2S23434603	92851777	0	2	1	0.375	1.28588	0.431845	1e-05	1e-05	0.0138634	0.0059001	0.0432323
% Body wt. gain: birth-1 month	1	BICF2P650872	92863159	0	3	1	0.281	165.855	46.4074	1e-05	1e-05	0.00305267	0.00451263	0.0451891
cr.sart. circ.(mm/kg)	1	BICF2P1362137	92877218	0	3	1	0.375	1.28588	0.431845	1e-05	1e-05	0.0138634	0.0059001	0.0432323
% Body wt. gain: birth-1 month	1	TIGRP2P12841_rs9099692	92909010	0	1	4	0.156	181.782	46.2266	1e-05	1e-05	0.00150284	0.00194832	0.0295659
Body wt.(kg)-birth	1	TIGRP2P12841_rs9099692	92909010	0	1	4	0.156	-0.041138	0.0134909	1e-05	1e-05	0.0086614	0.00525776	0.0315549
% Body wt. gain: birth-1 month	1	BICF2P622867	92977311	0	3	4	0.156	181.782	46.2266	1e-05	1e-05	0.00150284	0.00194832	0.0295659
Body wt.(kg)-birth	1	BICF2P622867	92977311	0	3	4	0.156	-0.041138	0.0134909	1e-05	1e-05	0.0086614	0.00525776	0.0315549
% Body wt. gain: birth-1 month	1	BICF2P417826	92980155	0	1	3	0.156	181.782	46.2266	1e-05	1e-05	0.00150284	0.00194832	0.0295659
Body wt.(kg)-birth	1	BICF2P417826	92980155	0	1	3	0.156	-0.041138	0.0134909	1e-05	1e-05	0.0086614	0.00525776	0.0315549
% Body wt. gain: birth-1 month	1	TIGRP2P12898_rs9102267	92999103	0	4	3	0.156	181.782	46.2266	1e-05	1e-05	0.00150284	0.00194832	0.0295659
Body wt.(kg)-birth	1	TIGRP2P12898_rs9102267	92999103	0	4	3	0.156	-0.041138	0.0134909	1e-05	1e-05	0.0086614	0.00525776	0.0315549
% Body wt. gain: birth-1 month	1	TIGRP2P12901_rs8855032	93003712	0	1	3	0.156	181.782	46.2266	1e-05	1e-05	0.00150284	0.00194832	0.0295659
Body wt.(kg)-birth	1	TIGRP2P12901_rs8855032	93003712	0	1	3	0.156	-0.041138	0.0134909	1e-05	1e-05	0.0086614	0.00525776	0.0315549
% Body wt. gain: birth-1 month	1	BICF2P380486	93018444	0	4	2	0.156	181.782	46.2266	1e-05	1e-05	0.00150284	0.00194832	0.0295659
Body wt.(kg)-birth	1	BICF2P380486	93018444	0	4	2	0.156	-0.041138	0.0134909	1e-05	1e-05	0.0086614	0.00525776	0.0315549
% Body wt. gain: birth-1 month	1	BICF2P708110	93066887	0	4	2	0.156	181.782	46.2266	1e-05	1e-05	0.00150284	0.00194832	0.0295659
Body wt.(kg)-birth	1	BICF2P708110	93066887	0	4	2	0.156	-0.041138	0.0134909	1e-05	1e-05	0.0086614	0.00525776	0.0315549
% Body wt. gain: birth-1 month	1	BICF2P519525	93096019	0	4	2	0.156	181.782	46.2266	1e-05	1e-05	0.00150284	0.00194832	0.0295659
Body wt.(kg)-birth	1	BICF2P519525	93096019	0	4	2	0.156	-0.041138	0.0134909	1e-05	1e-05	0.0086614	0.00525776	0.0315549
% Body wt. gain: birth-1 month	1	BICF2P1437727	93105430	0	3	1	0.281	165.855	46.4074	1e-05	1e-05	0.00305267	0.00451263	0.0451891
cr.sart. circ.(mm/kg)	1	BICF2P696631	93132248	0	3	1	0.375	1.28588	0.431845	1e-05	1e-05	0.0138634	0.0059001	0.0432323
Body wt.(kg)-birth	1	TIGRP2P12925_rs9245493	93154336	0	3	1	0.188	-0.0451523	0.0118659	1e-05	1e-05	0.00193084	0.000910402	0.0146154
Body wt.(kg)-birth	1	BICF2P333920	93166897	0	2	1	0.188	-0.0451523	0.0118659	1e-05	1e-05	0.00193084	0.000910402	0.0146154
Body wt.(kg)-birth	1	TIGRP2P12946_rs9001741	93179430	0	1	3	0.188	-0.0451523	0.0118659	1e-05	1e-05	0.00193084	0.000910402	0.0146154
% Body wt. gain: birth-1 month	1	BICF2P1142862	93218295	0	1	3	0.281	165.855	46.4074	1e-05	1e-05	0.00305267	0.00451263	0.0451891
% Body wt. gain: birth-1 month	1	BICF2P1142861	93218411	0	4	2	0.281	165.855	46.4074	1e-05	1e-05	0.00305267	0.00451263	0.0451891
% Body wt. gain: birth-1 month	1	BICF2S23627209	93219527	0	2	1	0.281	165.855	46.4074	1e-05	1e-05	0.00305267	0.00451263	0.0451891
cr.sart. circ.(mm/kg)	1	BICF2P202923	93226372	0	3	1	0.333	1.595	0.553482	1e-05	1e-05	0.0163363	0.00721854	0.0464112
% Body wt. gain: birth-1 month	1	TIGRP2P13025_rs9125136	93351261	0	2	4	0.156	181.782	46.2266	1e-05	1e-05	0.00150284	0.00194832	0.0295659
Body wt.(kg)-birth	1	TIGRP2P13025_rs9125136	93351261	0	2	4	0.156	-0.041138	0.0134909	1e-05	1e-05	0.0086614	0.00525776	0.0315549
cr.sart. circ.(mm/kg)	1	TIGRP2P13031_rs8587244	93458514	0	3	1	0.333	1.595	0.553482	1e-05	1e-05	0.0163363	0.00721854	0.0464112
% Body wt. gain: birth-1 month	1	BICF2P1380146	93757515	0	4	2	0.156	181.782	46.2266	1e-05	1e-05	0.00150284	0.00194832	0.0295659
Body wt.(kg)-birth	1	BICF2P1380146	93757515	0	4	2	0.156	-0.041138	0.0134909	1e-05	1e-05	0.0086614	0.00525776	0.0315549
% Body wt. gain: birth-1 month	1	BICF2P558580	93760456	0	2	4	0.156	181.782	46.2266	1e-05	1e-05	0.00150284	0.00194832	0.0295659
Body wt.(kg)-birth	1	BICF2P558580	93760456	0	2	4	0.156	-0.041138	0.0134909	1e-05	1e-05	0.0086614	0.00525776	0.0315549
% Body wt. gain: birth-1 month	1	BICF2P156557	93773889	0	3	2	0.156	181.782	46.2266	1e-05	1e-05	0.00150284	0.00194832	0.0295659
Body wt.(kg)-birth	1	BICF2P156557	93773889	0	3	2	0.156	-0.041138	0.0134909	1e-05	1e-05	0.0086614	0.00525776	0.0315549
% Body wt. gain: birth-1 month	1	BICF2S23660350	93793983	0	3	1	0.156	181.782	46.2266	1e-05	1e-05	0.00150284	0.00194832	0.0295659
Body wt.(kg)-birth	1	BICF2S23660350	93793983	0	3	1	0.156	-0.041138	0.0134909	1e-05	1e-05	0.0086614	0.00525776	0.0315549
% Body wt. gain: birth-1 month	1	BICF2S24412827	93814417	0	3	1	0.156	181.782	46.2266	1e-05	1e-05	0.00150284	0.00194832	0.0295659
Body wt.(kg)-birth	1	BICF2S24412827	93814417	0	3	1	0.156	-0.041138	0.0134909	1e-05	1e-05	0.0086614	0.00525776	0.0315549
% Body wt. gain: birth-1 month	1	BICF2P29953	93824040	0	4	2	0.156	181.782	46.2266	1e-05	1e-05	0.00150284	0.00194832	0.0295659
Body wt.(kg)-birth	1	BICF2P29953	93824040	0	4	2	0.156	-0.041138	0.0134909	1e-05	1e-05	0.0086614	0.00525776	0.0315549
% Body wt. gain: birth-1 month	1	BICF2P29966	93825996	0	1	3	0.156	181.782	46.2266	1e-05	1e-05	0.00150284	0.00194832	0.0295659
Body wt.(kg)-birth	1	BICF2P29966	93825996	0	1	3	0.156	-0.041138	0.0134909	1e-05	1e-05	0.0086614	0.00525776	0.0315549
% Body wt. gain: birth-1 month	1	BICF2P153251	93834290	0	1	3	0.156	181.782	46.2266	1e-05	1e-05	0.00150284	0.00194832	0.0295659
Body wt.(kg)-birth	1	BICF2P153251	93834290	0	1	3	0.156	-0.041138	0.0134909	1e-05	1e-05	0.0086614	0.00525776	0.0315549
% Body wt. gain: birth-1 month	1	BICF2P1105636	93855625	0	1	3	0.156	181.782	46.2266	1e-05	1e-05	0.00150284	0.00194832	0.0295659
Body wt.(kg)-birth	1	BICF2P1105636	93855625	0	1	3	0.156	-0.041138	0.0134909	1e-05	1e-05	0.0086614	0.00525776	0.0315549
Body wt.(kg)-birth	1	BICF2P1209010	93862077	0	2	1	0.25	-0.0379167	0.0131071	1e-05	1e-05	0.0118082	0.00755155	0.0353288
Body wt.(kg)-birth	1	TIGRP2P13155_rs9036832	93870463	0	4	2	0.25	-0.0379167	0.0131071	1e-05	1e-05	0.0118082	0.00755155	0.0353288
Body wt.(kg)-birth	1	BICF2S2335685	93874671	0	4	2	0.25	-0.0379167	0.0131071	1e-05	1e-05	0.0118082	0.00755155	0.0353288
Body wt.(kg)-birth	1	BICF2P224250	93875536	0	1	3	0.25	-0.0379167	0.0131071	1e-05	1e-05	0.0118082	0.00755155	0.0353288
Body wt.(kg)-birth	1	BICF2P1102357	93918198	0	4	2	0.25	-0.0379167	0.0131071	1e-05	1e-05	0.0118082	0.00755155	0.0353288
%body wt. gain: birth to 6 mo.	1	BICF2P825861	93927163	0	2	4	0.344	1033.16	396.644	1e-05	1e-05	0.0207837	0.0119206	0.0384004
% Ecc. contr. decrement(@ 30 stims.)	1	BICF2P825861	93927163	0	4	2	0.656	24.4329	8.82521	0.486109	3.19024	0.0150855	0.0111261	0.0423429
Body wt.(kg)-birth	1	BICF2P825861	93927163	0	2	4	0.344	-0.0390459	0.0139278	1e-05	1e-05	0.0140843	0.00927815	0.0433884
Body wt.(kg)-birth	1	BICF2P1419206	93935269	0	3	1	0.25	-0.0379167	0.0131071	1e-05	1e-05	0.0118082	0.00755155	0.0353288
%body wt. gain: birth to 6 mo.	1	BICF2S23123706	93970902	0	2	4	0.344	1033.16	396.644	1e-05	1e-05	0.0207837	0.0119206	0.0384004
% Ecc. contr. decrement(@ 30 stims.)	1	BICF2S23123706	93970902	0	4	2	0.656	24.4329	8.82521	0.486109	3.19024	0.0150855	0.0111261	0.0423429
Body wt.(kg)-birth	1	BICF2S23123706	93970902	0	2	4	0.344	-0.0390459	0.0139278	1e-05	1e-05	0.0140843	0.00927815	0.0433884
Body wt.(kg)-birth	1	BICF2P387293	93984526	0	1	3	0.25	-0.0379167	0.0131071	1e-05	1e-05	0.0118082	0.00755155	0.0353288
%body wt. gain: birth to 6 mo.	1	BICF2P1322137	94008473	0	4	2	0.344	1033.16	396.644	1e-05	1e-05	0.0207837	0.0119206	0.0384004
% Ecc. contr. decrement(@ 30 stims.)	1	BICF2P1322137	94008473	0	4	2	0.344	-24.4329	8.82521	0.486109	3.19024	0.0150855	0.0111261	0.0423429
Body wt.(kg)-birth	1	BICF2P1322137	94008473	0	4	2	0.344	-0.0390459	0.0139278	1e-05	1e-05	0.0140843	0.00927815	0.0433884
% Body wt. gain: birth-1 month	1	BICF2S23440043	94014328	0	4	3	0.156	181.782	46.2266	1e-05	1e-05	0.00150284	0.00194832	0.0295659
Body wt.(kg)-birth	1	BICF2S23440043	94014328	0	4	3	0.156	-0.041138	0.0134909	1e-05	1e-05	0.0086614	0.00525776	0.0315549
%body wt. gain: birth to 6 mo.	1	BICF2P641450	94077693	0	2	1	0.344	1033.16	396.644	1e-05	1e-05	0.0207837	0.0119206	0.0384004
% Ecc. contr. decrement(@ 30 stims.)	1	BICF2P641450	94077693	0	1	2	0.656	24.4329	8.82521	0.486109	3.19024	0.0150855	0.0111261	0.0423429
Body wt.(kg)-birth	1	BICF2P641450	94077693	0	2	1	0.344	-0.0390459	0.0139278	1e-05	1e-05	0.0140843	0.00927815	0.0433884
% Body wt. gain: birth-1 month	1	BICF2P343362	94097847	0	3	1	0.156	181.782	46.2266	1e-05	1e-05	0.00150284	0.00194832	0.0295659
Body wt.(kg)-birth	1	BICF2P343362	94097847	0	3	1	0.156	-0.041138	0.0134909	1e-05	1e-05	0.0086614	0.00525776	0.0315549
% Body wt. gain: birth-1 month	1	BICF2P343363	94098102	0	3	1	0.156	181.782	46.2266	1e-05	1e-05	0.00150284	0.00194832	0.0295659
Body wt.(kg)-birth	1	BICF2P343363	94098102	0	3	1	0.156	-0.041138	0.0134909	1e-05	1e-05	0.0086614	0.00525776	0.0315549
% Body wt. gain: birth-1 month	1	BICF2P271002	94106726	0	1	3	0.156	181.782	46.2266	1e-05	1e-05	0.00150284	0.00194832	0.0295659
Body wt.(kg)-birth	1	BICF2P271002	94106726	0	1	3	0.156	-0.041138	0.0134909	1e-05	1e-05	0.0086614	0.00525776	0.0315549
Body wt.(kg)-birth	1	BICF2S23257302	94156735	0	1	3	0.25	-0.0379167	0.0131071	1e-05	1e-05	0.0118082	0.00755155	0.0353288
%body wt. gain: birth to 6 mo.	1	BICF2G630790875	94601582	0	4	1	0.312	1003.89	385.864	1e-05	1e-05	0.0209089	0.0120041	0.0385333
Body wt.(kg)	1	BICF2G630790875	94601582	0	4	1	0.312	4.23376	1.62377	6.31145	10.5107	0.020679	0.0134663	0.0426497
%body wt. gain: birth to 6 mo.	1	BICF2G630790862	94637249	0	4	2	0.344	1033.16	396.644	1e-05	1e-05	0.0207837	0.0119206	0.0384004
% Ecc. contr. decrement(@ 30 stims.)	1	BICF2G630790862	94637249	0	4	2	0.344	-24.4329	8.82521	0.486109	3.19024	0.0150855	0.0111261	0.0423429
Body wt.(kg)-birth	1	BICF2G630790862	94637249	0	4	2	0.344	-0.0390459	0.0139278	1e-05	1e-05	0.0140843	0.00927815	0.0433884
%body wt. gain: birth to 6 mo.	1	BICF2G630790850	94647719	0	3	4	0.344	1033.16	396.644	1e-05	1e-05	0.0207837	0.0119206	0.0384004
% Ecc. contr. decrement(@ 30 stims.)	1	BICF2G630790850	94647719	0	4	3	0.656	24.4329	8.82521	0.486109	3.19024	0.0150855	0.0111261	0.0423429
Body wt.(kg)-birth	1	BICF2G630790850	94647719	0	3	4	0.344	-0.0390459	0.0139278	1e-05	1e-05	0.0140843	0.00927815	0.0433884
%body wt. gain: birth to 6 mo.	1	BICF2G630790827	94662317	0	2	4	0.344	1033.16	396.644	1e-05	1e-05	0.0207837	0.0119206	0.0384004
% Ecc. contr. decrement(@ 30 stims.)	1	BICF2G630790827	94662317	0	4	2	0.656	24.4329	8.82521	0.486109	3.19024	0.0150855	0.0111261	0.0423429
Body wt.(kg)-birth	1	BICF2G630790827	94662317	0	2	4	0.344	-0.0390459	0.0139278	1e-05	1e-05	0.0140843	0.00927815	0.0433884
% Body wt. gain: birth-1 month	1	BICF2G630790819	94699657	0	1	2	0.156	181.782	46.2266	1e-05	1e-05	0.00150284	0.00194832	0.0295659
Body wt.(kg)-birth	1	BICF2G630790819	94699657	0	1	2	0.156	-0.041138	0.0134909	1e-05	1e-05	0.0086614	0.00525776	0.0315549
%body wt. gain: birth to 6 mo.	1	BICF2S23212771	94902161	0	4	2	0.344	1033.16	396.644	1e-05	1e-05	0.0207837	0.0119206	0.0384004
% Ecc. contr. decrement(@ 30 stims.)	1	BICF2S23212771	94902161	0	4	2	0.344	-24.4329	8.82521	0.486109	3.19024	0.0150855	0.0111261	0.0423429
Body wt.(kg)-birth	1	BICF2S23212771	94902161	0	4	2	0.344	-0.0390459	0.0139278	1e-05	1e-05	0.0140843	0.00927815	0.0433884
%body wt. gain: birth to 6 mo.	1	BICF2G630790805	95139976	0	2	4	0.312	1003.89	385.864	1e-05	1e-05	0.0209089	0.0120041	0.0385333
Body wt.(kg)	1	BICF2G630790805	95139976	0	2	4	0.312	4.23376	1.62377	6.31145	10.5107	0.020679	0.0134663	0.0426497
%body wt. gain: birth to 6 mo.	1	BICF2G630790800	95162606	0	2	4	0.344	1033.16	396.644	1e-05	1e-05	0.0207837	0.0119206	0.0384004
% Ecc. contr. decrement(@ 30 stims.)	1	BICF2G630790800	95162606	0	4	2	0.656	24.4329	8.82521	0.486109	3.19024	0.0150855	0.0111261	0.0423429
Body wt.(kg)-birth	1	BICF2G630790800	95162606	0	2	4	0.344	-0.0390459	0.0139278	1e-05	1e-05	0.0140843	0.00927815	0.0433884
Tetanic flex.(N/kg)	1	BICF2P282866	95198679	0	4	3	0.375	-0.357781	0.135563	34.2338	58.4165	0.0194337	0.0124496	0.0405916
Body wt.(kg)-birth	1	BICF2G630790790	95331338	0	1	3	0.406	-0.0398954	0.0154269	1.38025	1.55029	0.0215524	0.012631	0.0403097
% Body wt. gain: birth-1 month	1	BICF2P1333893	95356059	0	1	2	0.281	165.855	46.4074	1e-05	1e-05	0.00305267	0.00451263	0.0451891
cr.sart. circ.(mm/kg)	1	BICF2G630790732	95395513	0	3	1	0.333	1.595	0.553482	1e-05	1e-05	0.0163363	0.00721854	0.0464112
cr.sart. circ.(mm/kg)	1	BICF2G630790705	95415716	0	3	1	0.333	1.595	0.553482	1e-05	1e-05	0.0163363	0.00721854	0.0464112
% Body wt. gain: birth-1 month	1	BICF2P323992	95456603	0	3	1	0.156	181.782	46.2266	1e-05	1e-05	0.00150284	0.00194832	0.0295659
Body wt.(kg)-birth	1	BICF2P323992	95456603	0	3	1	0.156	-0.041138	0.0134909	1e-05	1e-05	0.0086614	0.00525776	0.0315549
Body wt.(kg)-birth	1	BICF2P1367597	95465257	0	1	3	0.281	-0.0411684	0.0125027	1e-05	1e-05	0.00533861	0.00298732	0.0271514
%body wt. gain: birth to 6 mo.	1	BICF2P1367597	95465257	0	1	3	0.281	967.866	383.393	1e-05	1e-05	0.0242895	0.0142863	0.0420565
%Ecc. contr. decrement(@ 10 stims.)	1	BICF2P1367597	95465257	0	1	3	0.281	-14.6139	5.81112	1e-05	1e-05	0.0247475	0.0145995	0.0425254
% Ecc. contr. decrement(@ 30 stims.)	1	BICF2P1367597	95465257	0	1	3	0.281	-24.7049	9.59022	3.03475	7.39947	0.0219773	0.0152443	0.0459733
Body wt.(kg)-birth	1	BICF2P295279	95558481	0	1	3	0.531	0.0383003	0.0161242	0.678829	0.990426	0.0323606	0.0198396	0.0499872
Body wt.(kg)-birth	1	BICF2P84050	95594723	0	4	2	0.531	0.0383003	0.0161242	0.678829	0.990426	0.0323606	0.0198396	0.0499872
Body wt.(kg)-birth	1	BICF2P1057699	95658743	0	4	2	0.531	0.0383003	0.0161242	0.678829	0.990426	0.0323606	0.0198396	0.0499872
Body wt.(kg)-birth	1	BICF2P230480	95734221	0	4	2	0.531	0.0383003	0.0161242	0.678829	0.990426	0.0323606	0.0198396	0.0499872
% Body wt. gain: birth-1 month	1	BICF2G630790571	95764425	0	4	2	0.281	165.855	46.4074	1e-05	1e-05	0.00305267	0.00451263	0.0451891
% Body wt. gain: birth-1 month	1	BICF2P1205507	95779054	0	3	1	0.281	165.855	46.4074	1e-05	1e-05	0.00305267	0.00451263	0.0451891
% Body wt. gain: birth-1 month	1	BICF2G630790568	95787699	0	2	1	0.281	165.855	46.4074	1e-05	1e-05	0.00305267	0.00451263	0.0451891
cr.sart. circ.(mm/kg)	1	BICF2G630790552	95807213	0	1	3	0.375	1.28588	0.431845	1e-05	1e-05	0.0138634	0.0059001	0.0432323
cr.sart. circ.(mm/kg)	1	BICF2G630790532	95856798	0	3	1	0.375	1.28588	0.431845	1e-05	1e-05	0.0138634	0.0059001	0.0432323
Body wt.(kg)-birth	1	BICF2P872222	95901378	0	2	4	0.406	-0.0398954	0.0154269	1.38025	1.55029	0.0215524	0.012631	0.0403097
% Body wt. gain: birth-1 month	1	BICF2G630790511	95924191	0	2	3	0.281	165.855	46.4074	1e-05	1e-05	0.00305267	0.00451263	0.0451891
Body wt.(kg)-birth	1	BICF2G630790478	95959729	0	3	2	0.25	-0.0379167	0.0131071	1e-05	1e-05	0.0118082	0.00755155	0.0353288
% Body wt. gain: birth-1 month	1	BICF2G630790467	95970939	0	1	2	0.156	181.782	46.2266	1e-05	1e-05	0.00150284	0.00194832	0.0295659
Body wt.(kg)-birth	1	BICF2G630790467	95970939	0	1	2	0.156	-0.041138	0.0134909	1e-05	1e-05	0.0086614	0.00525776	0.0315549
Body wt.(kg)-birth	1	BICF2S23763633	96255702	0	1	3	0.406	-0.0398954	0.0154269	1.38025	1.55029	0.0215524	0.012631	0.0403097
% Body wt. gain: birth-1 month	1	BICF2P681467	96524776	0	1	2	0.156	181.782	46.2266	1e-05	1e-05	0.00150284	0.00194832	0.0295659
Body wt.(kg)-birth	1	BICF2P681467	96524776	0	1	2	0.156	-0.041138	0.0134909	1e-05	1e-05	0.0086614	0.00525776	0.0315549
Tetanic flex.(N/kg)	1	BICF2P155605	96699396	0	3	1	0.312	-0.48441	0.175774	35.6605	57.6566	0.0154659	0.00952637	0.0357034
Tetanic flex.(N/kg)	1	BICF2P1111957	96769118	0	2	1	0.312	-0.48441	0.175774	35.6605	57.6566	0.0154659	0.00952637	0.0357034
Tetanic flex.(N/kg)	1	BICF2P957124	96775475	0	2	4	0.312	-0.48441	0.175774	35.6605	57.6566	0.0154659	0.00952637	0.0357034
%body wt. gain: birth to 6 mo.	1	BICF2G630790323	96799804	0	3	1	0.312	1003.89	385.864	1e-05	1e-05	0.0209089	0.0120041	0.0385333
Body wt.(kg)	1	BICF2G630790323	96799804	0	3	1	0.312	4.23376	1.62377	6.31145	10.5107	0.020679	0.0134663	0.0426497
Body wt.(kg)-birth	1	BICF2P1293639	96862654	0	1	3	0.531	0.0383003	0.0161242	0.678829	0.990426	0.0323606	0.0198396	0.0499872
Body wt.(kg)-birth	1	BICF2G630790304	96876393	0	1	3	0.531	0.0383003	0.0161242	0.678829	0.990426	0.0323606	0.0198396	0.0499872
%body wt. gain: birth to 6 mo.	1	BICF2P831240	96907259	0	4	2	0.344	1033.16	396.644	1e-05	1e-05	0.0207837	0.0119206	0.0384004
% Ecc. contr. decrement(@ 30 stims.)	1	BICF2P831240	96907259	0	4	2	0.344	-24.4329	8.82521	0.486109	3.19024	0.0150855	0.0111261	0.0423429
Body wt.(kg)-birth	1	BICF2P831240	96907259	0	4	2	0.344	-0.0390459	0.0139278	1e-05	1e-05	0.0140843	0.00927815	0.0433884
%body wt. gain: birth to 6 mo.	1	BICF2P639899	96924282	0	3	1	0.344	1033.16	396.644	1e-05	1e-05	0.0207837	0.0119206	0.0384004
% Ecc. contr. decrement(@ 30 stims.)	1	BICF2P639899	96924282	0	1	3	0.656	24.4329	8.82521	0.486109	3.19024	0.0150855	0.0111261	0.0423429
Body wt.(kg)-birth	1	BICF2P639899	96924282	0	3	1	0.344	-0.0390459	0.0139278	1e-05	1e-05	0.0140843	0.00927815	0.0433884
%body wt. gain: birth to 6 mo.	1	BICF2P728200	96936344	0	3	1	0.344	1033.16	396.644	1e-05	1e-05	0.0207837	0.0119206	0.0384004
% Ecc. contr. decrement(@ 30 stims.)	1	BICF2P728200	96936344	0	1	3	0.656	24.4329	8.82521	0.486109	3.19024	0.0150855	0.0111261	0.0423429
Body wt.(kg)-birth	1	BICF2P728200	96936344	0	3	1	0.344	-0.0390459	0.0139278	1e-05	1e-05	0.0140843	0.00927815	0.0433884
Tetanic flex.(N/kg)	1	BICF2G630789459	97918288	0	2	4	0.312	-0.48441	0.175774	35.6605	57.6566	0.0154659	0.00952637	0.0357034
Tetanic flex.(N/kg)	1	BICF2P1103737	98118262	0	1	3	0.375	-0.357781	0.135563	34.2338	58.4165	0.0194337	0.0124496	0.0405916
Tetanic flex.(N/kg)	1	BICF2P1139559	99501363	0	2	4	0.344	-0.376272	0.118973	28.9756	49.7906	0.00691519	0.00405222	0.025004
Tetanic flex.(N/kg)	1	BICF2P922278	99510911	0	3	1	0.344	-0.376272	0.118973	28.9756	49.7906	0.00691519	0.00405222	0.025004
Tetanic flex.(N/kg)	1	BICF2P359522	99887725	0	1	2	0.281	-0.503305	0.146695	28.5387	46.5732	0.00405536	0.0022268	0.0199831
Tetanic flex.(N/kg)	1	BICF2S2314252	99888625	0	3	1	0.281	-0.503305	0.146695	28.5387	46.5732	0.00405536	0.0022268	0.0199831
Tetanic flex.(N/kg)	1	BICF2S23159328	99975060	0	1	2	0.344	-0.376272	0.118973	28.9756	49.7906	0.00691519	0.00405222	0.025004
Tetanic flex.(N/kg)	1	BICF2P1286125	100262257	0	1	3	0.281	-0.503305	0.146695	28.5387	46.5732	0.00405536	0.0022268	0.0199831
Tetanic flex.(N/kg)	1	BICF2P865669	100287393	0	4	3	0.281	-0.503305	0.146695	28.5387	46.5732	0.00405536	0.0022268	0.0199831
Tetanic flex.(N/kg)	1	BICF2P1381919	100294220	0	3	4	0.281	-0.503305	0.146695	28.5387	46.5732	0.00405536	0.0022268	0.0199831
Tetanic flex.(N/kg)	1	BICF2S23050488	101762662	0	3	1	0.344	-0.376272	0.118973	28.9756	49.7906	0.00691519	0.00405222	0.025004
Tetanic flex.(N/kg)	1	BICF2P1149851	101801056	0	2	4	0.312	-0.382576	0.134934	32.8774	55.5262	0.0132285	0.00813499	0.0333401
Tetanic flex.(N/kg)	1	BICF2P1122419	101854168	0	4	3	0.312	-0.382576	0.134934	32.8774	55.5262	0.0132285	0.00813499	0.0333401
Tetanic flex.(N/kg)	1	BICF2P333649	101889893	0	1	3	0.312	-0.382576	0.134934	32.8774	55.5262	0.0132285	0.00813499	0.0333401
Tetanic flex.(N/kg)	1	BICF2P841938	101914199	0	1	2	0.25	-0.543843	0.174661	32.6807	52.2979	0.00762191	0.00436263	0.0255873
Tetanic flex.(N/kg)	1	BICF2P245345	101924528	0	1	3	0.312	-0.382576	0.134934	32.8774	55.5262	0.0132285	0.00813499	0.0333401
Tetanic flex.(N/kg)	1	BICF2P344001	101948797	0	4	2	0.312	-0.382576	0.134934	32.8774	55.5262	0.0132285	0.00813499	0.0333401
Tetanic flex.(N/kg)	1	BICF2P276839	102031928	0	2	4	0.312	-0.382576	0.134934	32.8774	55.5262	0.0132285	0.00813499	0.0333401
Tetanic flex.(N/kg)	1	BICF2P1285579	102090037	0	3	1	0.344	-0.376272	0.118973	28.9756	49.7906	0.00691519	0.00405222	0.025004
Tetanic flex.(N/kg)	1	BICF2S22931222	102101247	0	1	3	0.344	-0.376272	0.118973	28.9756	49.7906	0.00691519	0.00405222	0.025004
Tetanic flex.(N/kg)	1	BICF2P860932	102108647	0	2	3	0.344	-0.376272	0.118973	28.9756	49.7906	0.00691519	0.00405222	0.025004
Tetanic flex.(N/kg)	1	BICF2P448295	102179592	0	1	3	0.344	-0.376272	0.118973	28.9756	49.7906	0.00691519	0.00405222	0.025004
Tetanic flex.(N/kg)	1	BICF2S22923762	102221620	0	2	3	0.344	-0.376272	0.118973	28.9756	49.7906	0.00691519	0.00405222	0.025004
Tetanic flex.(N/kg)	1	BICF2P565064	102558610	0	2	3	0.344	-0.376272	0.118973	28.9756	49.7906	0.00691519	0.00405222	0.025004
Tetanic flex.(N/kg)	1	BICF2P771590	104756979	0	1	2	0.25	-0.543843	0.174661	32.6807	52.2979	0.00762191	0.00436263	0.0255873
Tetanic flex.(N/kg)	1	BICF2P611026	104873020	0	2	4	0.312	-0.382576	0.134934	32.8774	55.5262	0.0132285	0.00813499	0.0333401
Tetanic flex.(N/kg)	1	BICF2P528327	113358088	0	1	3	0.156	-0.635088	0.186934	24.7434	45.0097	0.00433532	0.00251862	0.0210355
Tetanic flex.(N/kg)	1	BICF2P1456257	114433620	0	2	4	0.156	-0.635088	0.186934	24.7434	45.0097	0.00433532	0.00251862	0.0210355
Tetanic flex.(N/kg)	1	BICF2S22944562	115261422	0	4	3	0.156	-0.635088	0.186934	24.7434	45.0097	0.00433532	0.00251862	0.0210355
Tetanic flex.(N/kg)	1	BICF2P1004882	115264850	0	4	2	0.156	-0.635088	0.186934	24.7434	45.0097	0.00433532	0.00251862	0.0210355
Tetanic flex.(N/kg)	1	BICF2P375211	115316827	0	1	3	0.156	-0.635088	0.186934	24.7434	45.0097	0.00433532	0.00251862	0.0210355
Tetanic flex.(N/kg)	1	BICF2P519106	115339456	0	4	2	0.156	-0.635088	0.186934	24.7434	45.0097	0.00433532	0.00251862	0.0210355
Tetanic flex.(N/kg)	1	BICF2P326880	115961693	0	2	4	0.156	-0.635088	0.186934	24.7434	45.0097	0.00433532	0.00251862	0.0210355
Tetanic flex.(N/kg)	1	BICF2P698281	116217014	0	1	4	0.156	-0.635088	0.186934	24.7434	45.0097	0.00433532	0.00251862	0.0210355
Tetanic flex.(N/kg)	1	BICF2P1201872	116283041	0	1	3	0.156	-0.635088	0.186934	24.7434	45.0097	0.00433532	0.00251862	0.0210355
Tetanic flex.(N/kg)	1	BICF2P211302	116291010	0	1	3	0.156	-0.635088	0.186934	24.7434	45.0097	0.00433532	0.00251862	0.0210355
Tetanic flex.(N/kg)	1	BICF2P789656	116306440	0	4	2	0.156	-0.635088	0.186934	24.7434	45.0097	0.00433532	0.00251862	0.0210355
Tetanic flex.(N/kg)	1	BICF2S23144692	118996548	0	4	2	0.156	-0.635088	0.186934	24.7434	45.0097	0.00433532	0.00251862	0.0210355
Tetanic flex.(N/kg)	1	BICF2S2294178	119020800	0	1	4	0.156	-0.635088	0.186934	24.7434	45.0097	0.00433532	0.00251862	0.0210355
Tetanic flex.(N/kg)	1	BICF2P294320	119699599	0	1	3	0.125	-0.526855	0.190524	29.8543	54.6737	0.0151818	0.00979137	0.0364584
Tetanic flex.(N/kg)	1	BICF2S23246972	119740662	0	4	1	0.125	-0.526855	0.190524	29.8543	54.6737	0.0151818	0.00979137	0.0364584
Tetanic flex.(N/kg)	1	BICF2S23736136	120452220	0	4	2	0.125	-0.526855	0.190524	29.8543	54.6737	0.0151818	0.00979137	0.0364584
Tetanic flex.(N/kg)	1	BICF2P509150	120470349	0	4	1	0.125	-0.526855	0.190524	29.8543	54.6737	0.0151818	0.00979137	0.0364584
Tetanic flex.(N/kg)	1	BICF2P306031	120492134	0	3	1	0.125	-0.526855	0.190524	29.8543	54.6737	0.0151818	0.00979137	0.0364584
Tetanic flex.(N/kg)	1	BICF2P98972	120560308	0	2	4	0.125	-0.526855	0.190524	29.8543	54.6737	0.0151818	0.00979137	0.0364584
Tetanic flex.(N/kg)	1	BICF2P1186718	120635091	0	2	4	0.125	-0.526855	0.190524	29.8543	54.6737	0.0151818	0.00979137	0.0364584
Tetanic flex.(N/kg)	1	G107f14S316	120670519	0	2	3	0.125	-0.526855	0.190524	29.8543	54.6737	0.0151818	0.00979137	0.0364584
Tetanic flex.(N/kg)	1	BICF2S23657885	120719092	0	2	4	0.125	-0.526855	0.190524	29.8543	54.6737	0.0151818	0.00979137	0.0364584
Tetanic flex.(N/kg)	1	BICF2P388245	120831924	0	4	1	0.125	-0.526855	0.190524	29.8543	54.6737	0.0151818	0.00979137	0.0364584
Tetanic flex.(N/kg)	1	BICF2S231174	120981917	0	2	3	0.125	-0.526855	0.190524	29.8543	54.6737	0.0151818	0.00979137	0.0364584
Tetanic flex.(N/kg)	1	BICF2S23236221	121160037	0	2	3	0.094	-0.728727	0.17087	20.613	36.0452	0.000785283	0.000379724	0.0116989
cr.sart. circ.(mm/kg)	1	BICF2S23236221	121160037	0	2	3	0.125	1.68071	0.60762	0.855973	1.27496	0.0199219	0.00886497	0.0481684
Tetanic flex.(N/kg)	1	BICF2P743916	121193496	0	3	1	0.094	-0.728727	0.17087	20.613	36.0452	0.000785283	0.000379724	0.0116989
cr.sart. circ.(mm/kg)	1	BICF2P743916	121193496	0	3	1	0.125	1.68071	0.60762	0.855973	1.27496	0.0199219	0.00886497	0.0481684
Tetanic flex.(N/kg)	1	BICF2P818195	121216535	0	4	2	0.094	-0.728727	0.17087	20.613	36.0452	0.000785283	0.000379724	0.0116989
cr.sart. circ.(mm/kg)	1	BICF2P818195	121216535	0	4	2	0.125	1.68071	0.60762	0.855973	1.27496	0.0199219	0.00886497	0.0481684
Body wt.(kg)-birth	1	BICF2P1198103	123706655	0	1	3	0.031	-0.101267	0.0320035	1e-05	1e-05	0.00689381	0.00402714	0.0283742
%body wt. gain: birth to 6 mo.	1	BICF2P1198103	123706655	0	1	3	0.031	2431.18	965.673	1e-05	1e-05	0.0246148	0.0145086	0.0423897
Body wt.(kg)-birth	1	BICF2P501402	123949433	0	4	1	0.062	-0.0744287	0.0233379	0.185095	0.45453	0.00656022	0.00338016	0.0221229
Body wt.(kg)-birth	1	BICF2P166383	124005606	0	4	2	0.062	-0.0744287	0.0233379	0.185095	0.45453	0.00656022	0.00338016	0.0221229
Body wt.(kg)-birth	1	BICF2P279378	124401145	0	4	2	0.312	-0.0442392	0.0121091	1e-05	1e-05	0.00260726	0.00129312	0.0168848
Body wt.(kg)-birth	1	BICF2P1456111	124448193	0	1	3	0.031	-0.101267	0.0320035	1e-05	1e-05	0.00689381	0.00402714	0.0283742
%body wt. gain: birth to 6 mo.	1	BICF2P1456111	124448193	0	1	3	0.031	2431.18	965.673	1e-05	1e-05	0.0246148	0.0145086	0.0423897
Body wt.(kg)-birth	1	BICF2P1280030	124461994	0	1	3	0.094	-0.046831	0.0146453	1e-05	0.0088421	0.00645028	0.00372599	0.0242666
Body wt.(kg)-birth	1	BICF2S23729294	124560553	0	2	4	0.094	-0.046831	0.0146453	1e-05	0.0088421	0.00645028	0.00372599	0.0242666
Body wt.(kg)-birth	1	BICF2P1272006	124637275	0	3	4	0.062	-0.0744287	0.0233379	0.185095	0.45453	0.00656022	0.00338016	0.0221229
Body wt.(kg)-birth	1	BICF2P1173980	124651902	0	2	4	0.312	-0.0442392	0.0121091	1e-05	1e-05	0.00260726	0.00129312	0.0168848
Body wt.(kg)-birth	1	BICF2P15282	124722575	0	1	3	0.062	-0.0636439	0.0251337	0.367549	0.700817	0.0239284	0.0143321	0.0422592
Body wt.(kg)-birth	2	BICF2S22943923	9140951	0	4	2	0.031	-0.101267	0.0320035	1e-05	1e-05	0.00689381	0.00402714	0.0283742
%body wt. gain: birth to 6 mo.	2	BICF2S22943923	9140951	0	4	2	0.031	2431.18	965.673	1e-05	1e-05	0.0246148	0.0145086	0.0423897
Body wt.(kg)-birth	2	BICF2P719424	12186104	0	1	3	0.031	-0.101267	0.0320035	1e-05	1e-05	0.00689381	0.00402714	0.0283742
%body wt. gain: birth to 6 mo.	2	BICF2P719424	12186104	0	1	3	0.031	2431.18	965.673	1e-05	1e-05	0.0246148	0.0145086	0.0423897
Body wt.(kg)-birth	2	BICF2P988285	12203402	0	2	4	0.031	-0.101267	0.0320035	1e-05	1e-05	0.00689381	0.00402714	0.0283742
%body wt. gain: birth to 6 mo.	2	BICF2P988285	12203402	0	2	4	0.031	2431.18	965.673	1e-05	1e-05	0.0246148	0.0145086	0.0423897
Body wt.(kg)-birth	2	BICF2P738831	12229868	0	2	4	0.031	-0.101267	0.0320035	1e-05	1e-05	0.00689381	0.00402714	0.0283742
%body wt. gain: birth to 6 mo.	2	BICF2P738831	12229868	0	2	4	0.031	2431.18	965.673	1e-05	1e-05	0.0246148	0.0145086	0.0423897
Body wt.(kg)-birth	2	BICF2P1060479	12258359	0	4	2	0.031	-0.101267	0.0320035	1e-05	1e-05	0.00689381	0.00402714	0.0283742
%body wt. gain: birth to 6 mo.	2	BICF2P1060479	12258359	0	4	2	0.031	2431.18	965.673	1e-05	1e-05	0.0246148	0.0145086	0.0423897
Body wt.(kg)-birth	2	BICF2S23031164	12709357	0	1	3	0.031	-0.101267	0.0320035	1e-05	1e-05	0.00689381	0.00402714	0.0283742
%body wt. gain: birth to 6 mo.	2	BICF2S23031164	12709357	0	1	3	0.031	2431.18	965.673	1e-05	1e-05	0.0246148	0.0145086	0.0423897
Body wt.(kg)-birth	2	BICF2G630675659	12733924	0	1	3	0.031	-0.101267	0.0320035	1e-05	1e-05	0.00689381	0.00402714	0.0283742
%body wt. gain: birth to 6 mo.	2	BICF2G630675659	12733924	0	1	3	0.031	2431.18	965.673	1e-05	1e-05	0.0246148	0.0145086	0.0423897
Body wt.(kg)-birth	2	BICF2P846461	13116736	0	3	1	0.031	-0.101267	0.0320035	1e-05	1e-05	0.00689381	0.00402714	0.0283742
%body wt. gain: birth to 6 mo.	2	BICF2P846461	13116736	0	3	1	0.031	2431.18	965.673	1e-05	1e-05	0.0246148	0.0145086	0.0423897
Body wt.(kg)-birth	2	BICF2P20216	13139725	0	2	4	0.031	-0.101267	0.0320035	1e-05	1e-05	0.00689381	0.00402714	0.0283742
%body wt. gain: birth to 6 mo.	2	BICF2P20216	13139725	0	2	4	0.031	2431.18	965.673	1e-05	1e-05	0.0246148	0.0145086	0.0423897
Body wt.(kg)-birth	2	G133f50S154	13166455	0	3	1	0.031	-0.101267	0.0320035	1e-05	1e-05	0.00689381	0.00402714	0.0283742
%body wt. gain: birth to 6 mo.	2	G133f50S154	13166455	0	3	1	0.031	2431.18	965.673	1e-05	1e-05	0.0246148	0.0145086	0.0423897
%Ecc. contr. decrement(@ 10 stims.)	2	BICF2G630675037	13802193	0	1	3	0.281	-14.6004	5.81354	1e-05	1e-05	0.0249091	0.0147102	0.0426903
Body wt.(kg)-birth	2	BICF2G630675037	13802193	0	1	3	0.281	-0.0352737	0.0137296	1e-05	1e-05	0.0222736	0.015849	0.0490836
%Ecc. contr. decrement(@ 10 stims.)	2	TIGRP2P20573_rs8903889	13962840	0	3	4	0.281	-14.6004	5.81354	1e-05	1e-05	0.0249091	0.0147102	0.0426903
Body wt.(kg)-birth	2	TIGRP2P20573_rs8903889	13962840	0	3	4	0.281	-0.0352737	0.0137296	1e-05	1e-05	0.0222736	0.015849	0.0490836
%Ecc. contr. decrement(@ 10 stims.)	2	BICF2G630674914	13976158	0	1	4	0.281	-14.6004	5.81354	1e-05	1e-05	0.0249091	0.0147102	0.0426903
Body wt.(kg)-birth	2	BICF2G630674914	13976158	0	1	4	0.281	-0.0352737	0.0137296	1e-05	1e-05	0.0222736	0.015849	0.0490836
%Ecc. contr. decrement(@ 10 stims.)	2	BICF2G630674896	13995588	0	2	4	0.281	-14.6004	5.81354	1e-05	1e-05	0.0249091	0.0147102	0.0426903
Body wt.(kg)-birth	2	BICF2G630674896	13995588	0	2	4	0.281	-0.0352737	0.0137296	1e-05	1e-05	0.0222736	0.015849	0.0490836
%Ecc. contr. decrement(@ 10 stims.)	2	TIGRP2P20566_rs8927428	14012289	0	2	4	0.281	-14.6004	5.81354	1e-05	1e-05	0.0249091	0.0147102	0.0426903
Body wt.(kg)-birth	2	TIGRP2P20566_rs8927428	14012289	0	2	4	0.281	-0.0352737	0.0137296	1e-05	1e-05	0.0222736	0.015849	0.0490836
Body wt.(kg)-birth	2	BICF2P695984	14490539	0	4	3	0.031	-0.101267	0.0320035	1e-05	1e-05	0.00689381	0.00402714	0.0283742
%body wt. gain: birth to 6 mo.	2	BICF2P695984	14490539	0	4	3	0.031	2431.18	965.673	1e-05	1e-05	0.0246148	0.0145086	0.0423897
Body wt.(kg)-birth	2	BICF2S2294991	14524579	0	4	2	0.031	-0.101267	0.0320035	1e-05	1e-05	0.00689381	0.00402714	0.0283742
%body wt. gain: birth to 6 mo.	2	BICF2S2294991	14524579	0	4	2	0.031	2431.18	965.673	1e-05	1e-05	0.0246148	0.0145086	0.0423897
%Ecc. contr. decrement(@ 10 stims.)	2	BICF2G630674851	14605825	0	4	2	0.281	-14.6004	5.81354	1e-05	1e-05	0.0249091	0.0147102	0.0426903
Body wt.(kg)-birth	2	BICF2G630674851	14605825	0	4	2	0.281	-0.0352737	0.0137296	1e-05	1e-05	0.0222736	0.015849	0.0490836
%Ecc. contr. decrement(@ 10 stims.)	2	BICF2G630674836	14628051	0	1	4	0.281	-14.6004	5.81354	1e-05	1e-05	0.0249091	0.0147102	0.0426903
Body wt.(kg)-birth	2	BICF2G630674836	14628051	0	1	4	0.281	-0.0352737	0.0137296	1e-05	1e-05	0.0222736	0.015849	0.0490836
%Ecc. contr. decrement(@ 10 stims.)	2	BICF2G630674829	14640535	0	4	2	0.281	-14.6004	5.81354	1e-05	1e-05	0.0249091	0.0147102	0.0426903
Body wt.(kg)-birth	2	BICF2G630674829	14640535	0	4	2	0.281	-0.0352737	0.0137296	1e-05	1e-05	0.0222736	0.015849	0.0490836
%Ecc. contr. decrement(@ 10 stims.)	2	BICF2G630674823	14653226	0	1	3	0.281	-14.6004	5.81354	1e-05	1e-05	0.0249091	0.0147102	0.0426903
Body wt.(kg)-birth	2	BICF2G630674823	14653226	0	1	3	0.281	-0.0352737	0.0137296	1e-05	1e-05	0.0222736	0.015849	0.0490836
%Ecc. contr. decrement(@ 10 stims.)	2	BICF2P831241	14676428	0	3	2	0.281	-14.6004	5.81354	1e-05	1e-05	0.0249091	0.0147102	0.0426903
Body wt.(kg)-birth	2	BICF2P831241	14676428	0	3	2	0.281	-0.0352737	0.0137296	1e-05	1e-05	0.0222736	0.015849	0.0490836
%Ecc. contr. decrement(@ 10 stims.)	2	BICF2G630674788	14682164	0	3	1	0.281	-14.6004	5.81354	1e-05	1e-05	0.0249091	0.0147102	0.0426903
Body wt.(kg)-birth	2	BICF2G630674788	14682164	0	3	1	0.281	-0.0352737	0.0137296	1e-05	1e-05	0.0222736	0.015849	0.0490836
Body wt.(kg)-birth	2	BICF2G630674719	14790658	0	2	4	0.031	-0.101267	0.0320035	1e-05	1e-05	0.00689381	0.00402714	0.0283742
%body wt. gain: birth to 6 mo.	2	BICF2G630674719	14790658	0	2	4	0.031	2431.18	965.673	1e-05	1e-05	0.0246148	0.0145086	0.0423897
Body wt.(kg)-birth	2	BICF2P560734	20565960	0	2	4	0.031	-0.101267	0.0320035	1e-05	1e-05	0.00689381	0.00402714	0.0283742
%body wt. gain: birth to 6 mo.	2	BICF2P560734	20565960	0	2	4	0.031	2431.18	965.673	1e-05	1e-05	0.0246148	0.0145086	0.0423897
Body wt.(kg)-birth	2	BICF2G630671923	20611909	0	2	4	0.031	-0.101267	0.0320035	1e-05	1e-05	0.00689381	0.00402714	0.0283742
%body wt. gain: birth to 6 mo.	2	BICF2G630671923	20611909	0	2	4	0.031	2431.18	965.673	1e-05	1e-05	0.0246148	0.0145086	0.0423897
%Ecc. contr. decrement(@ 10 stims.)	2	BICF2S23625224	26286277	0	1	3	0.531	13.9863	5.29005	1e-05	1e-05	0.0192574	0.0109098	0.0367655
Quad.fem. wt.(g)	2	BICF2P820410	27603571	0	2	4	0.467	-68.278	26.9876	100000	100000	0.0251258	0.0142615	0.0444404
Quad.fem. wt.(g)	2	BICF2P351346	27632525	0	2	4	0.467	-68.278	26.9876	100000	100000	0.0251258	0.0142615	0.0444404
%Ecc. contr. decrement(@ 10 stims.)	2	BICF2P1283298	28390331	0	4	2	0.469	-13.9863	5.29005	1e-05	1e-05	0.0192574	0.0109098	0.0367655
%Ecc. contr. decrement(@ 10 stims.)	2	BICF2S23624171	28398104	0	3	1	0.25	14.91	5.71262	1e-05	1e-05	0.0205723	0.0117799	0.0381757
%Ecc. contr. decrement(@ 10 stims.)	2	BICF2P313784	28804203	0	4	2	0.25	14.91	5.71262	1e-05	1e-05	0.0205723	0.0117799	0.0381757
%Ecc. contr. decrement(@ 10 stims.)	2	BICF2P1052775	28942311	0	4	3	0.531	13.9863	5.29005	1e-05	1e-05	0.0192574	0.0109098	0.0367655
%Ecc. contr. decrement(@ 10 stims.)	2	BICF2P321023	29005103	0	1	3	0.531	13.9863	5.29005	1e-05	1e-05	0.0192574	0.0109098	0.0367655
%Ecc. contr. decrement(@ 10 stims.)	2	BICF2P464323	29027019	0	2	4	0.25	14.91	5.71262	1e-05	1e-05	0.0205723	0.0117799	0.0381757
%Ecc. contr. decrement(@ 10 stims.)	2	BICF2P1258113	29406605	0	1	4	0.25	14.91	5.71262	1e-05	1e-05	0.0205723	0.0117799	0.0381757
%Ecc. contr. decrement(@ 10 stims.)	2	BICF2P1162674	29465956	0	4	2	0.25	14.91	5.71262	1e-05	1e-05	0.0205723	0.0117799	0.0381757
%Ecc. contr. decrement(@ 10 stims.)	2	BICF2P774128	29476616	0	3	1	0.25	14.91	5.71262	1e-05	1e-05	0.0205723	0.0117799	0.0381757
%Ecc. contr. decrement(@ 10 stims.)	2	BICF2P1146631	29750676	0	1	3	0.25	14.91	5.71262	1e-05	1e-05	0.0205723	0.0117799	0.0381757
%Ecc. contr. decrement(@ 10 stims.)	2	BICF2S22943977	29778651	0	4	2	0.25	14.91	5.71262	1e-05	1e-05	0.0205723	0.0117799	0.0381757
%Ecc. contr. decrement(@ 10 stims.)	2	BICF2S23055653	29800900	0	4	2	0.25	14.91	5.71262	1e-05	1e-05	0.0205723	0.0117799	0.0381757
%Ecc. contr. decrement(@ 10 stims.)	2	BICF2P1356940	29822978	0	2	4	0.25	14.91	5.71262	1e-05	1e-05	0.0205723	0.0117799	0.0381757
%Ecc. contr. decrement(@ 10 stims.)	2	BICF2S23719668	29838796	0	3	4	0.25	14.91	5.71262	1e-05	1e-05	0.0205723	0.0117799	0.0381757
Quad.fem. wt.(g)	2	BICF2P570829	29868735	0	4	2	0.467	-68.278	26.9876	100000	100000	0.0251258	0.0142615	0.0444404
Quad.fem. wt.(g)	2	BICF2P995627	29893130	0	3	1	0.467	-68.278	26.9876	100000	100000	0.0251258	0.0142615	0.0444404
Quad.fem. wt.(g)	2	BICF2P227295	30074039	0	2	4	0.467	-68.278	26.9876	100000	100000	0.0251258	0.0142615	0.0444404
Quad.fem. wt.(g)	2	BICF2P232931	30084557	0	4	2	0.467	-68.278	26.9876	100000	100000	0.0251258	0.0142615	0.0444404
Quad.fem. wt.(g)	2	BICF2P178000	30099000	0	2	4	0.467	-68.278	26.9876	100000	100000	0.0251258	0.0142615	0.0444404
%Ecc. contr. decrement(@ 10 stims.)	2	BICF2P605479	30471969	0	4	2	0.25	14.91	5.71262	1e-05	1e-05	0.0205723	0.0117799	0.0381757
%Ecc. contr. decrement(@ 10 stims.)	2	BICF2S2305570	31229300	0	4	2	0.25	14.91	5.71262	1e-05	1e-05	0.0205723	0.0117799	0.0381757
%Ecc. contr. decrement(@ 10 stims.)	2	BICF2P1274246	31234566	0	2	4	0.25	14.91	5.71262	1e-05	1e-05	0.0205723	0.0117799	0.0381757
Quad.fem. wt.(g)	2	BICF2P937124	31625001	0	1	3	0.467	-68.278	26.9876	100000	100000	0.0251258	0.0142615	0.0444404
Quad.fem. wt.(g)	2	BICF2P1115311	32063471	0	3	1	0.467	-68.278	26.9876	100000	100000	0.0251258	0.0142615	0.0444404
%Ecc. contr. decrement(@ 10 stims.)	2	BICF2S22912821	32221557	0	1	2	0.25	14.91	5.71262	1e-05	1e-05	0.0205723	0.0117799	0.0381757
Quad.fem.wt.(g/kg)	2	BICF2P1372161	32813954	0	4	2	0.033	3.46712	1.33934	19.0924	100000	0.0224836	0.0126208	0.0418878
Quad.fem. wt.(g)	2	BICF2P75771	32896853	0	4	1	0.467	-68.278	26.9876	100000	100000	0.0251258	0.0142615	0.0444404
Quad.fem. wt.(g)	2	BICF2P1174253	32988954	0	3	1	0.467	-68.278	26.9876	100000	100000	0.0251258	0.0142615	0.0444404
Quad.fem. wt.(g)	2	BICF2P138877	32995513	0	3	1	0.467	-68.278	26.9876	100000	100000	0.0251258	0.0142615	0.0444404
Quad.fem. wt.(g)	2	BICF2P346255	33021272	0	2	4	0.467	-68.278	26.9876	100000	100000	0.0251258	0.0142615	0.0444404
Quad.fem. wt.(g)	2	BICF2P331771	33050176	0	2	3	0.467	-68.278	26.9876	100000	100000	0.0251258	0.0142615	0.0444404
Quad.fem. wt.(g)	2	BICF2P976508	33057134	0	1	2	0.467	-68.278	26.9876	100000	100000	0.0251258	0.0142615	0.0444404
Quad.fem. wt.(g)	2	BICF2P536629	33063264	0	1	3	0.467	-68.278	26.9876	100000	100000	0.0251258	0.0142615	0.0444404
Quad.fem. wt.(g)	2	BICF2P197412	33083021	0	1	3	0.467	-68.278	26.9876	100000	100000	0.0251258	0.0142615	0.0444404
Quad.fem. wt.(g)	2	BICF2S23115032	33174849	0	1	3	0.467	-68.278	26.9876	100000	100000	0.0251258	0.0142615	0.0444404
%Ecc. contr. decrement(@ 10 stims.)	2	BICF2S22946783	33259102	0	4	2	0.25	14.91	5.71262	1e-05	1e-05	0.0205723	0.0117799	0.0381757
%Ecc. contr. decrement(@ 10 stims.)	2	BICF2S23519248	35191749	0	2	4	0.062	32.7205	10.6873	1.8339	3.59949	0.00845226	0.00467737	0.0322956
% Ecc. contr. decrement(@ 30 stims.)	2	BICF2S23519248	35191749	0	2	4	0.062	45.0726	16.4625	3.42939	7.3155	0.0160211	0.0103988	0.0380941
%Ecc. contr. decrement(@ 10 stims.)	2	BICF2P125165	35220662	0	4	2	0.219	16.6737	5.40053	1e-05	1e-05	0.00803062	0.00394502	0.0233064
Quad.fem.wt.(g/kg)	2	BICF2P521676	35346623	0	3	1	0.5	1.78794	0.717305	33.0057	100000	0.0269637	0.0160029	0.0470452
Quad.fem.wt.(g/kg)	2	BICF2P521677	35346755	0	3	1	0.5	1.78794	0.717305	33.0057	100000	0.0269637	0.0160029	0.0470452
% Ecc. contr. decrement(@ 30 stims.)	2	BICF2P23647	35524138	0	4	2	0.406	31.4726	11.0556	7.79684	10.4767	0.012932	0.00706762	0.0304966
Quad.fem. wt.(g)	2	BICF2P23647	35524138	0	4	2	0.367	-74.1205	27.6852	100000	100000	0.019	0.0102727	0.0380246
% Ecc. contr. decrement(@ 30 stims.)	2	BICF2S23711107	35542742	0	1	2	0.562	19.1168	7.10963	2.17859	5.43459	0.0176371	0.0127226	0.0437092
Body wt.@ 6mos.	2	BICF2S23711107	35542742	0	2	1	0.438	2.03718	0.82044	1e-05	1e-05	0.0263145	0.015678	0.0441159
%Ecc. contr. decrement(@ 10 stims.)	2	BICF2P1322403	36125243	0	2	4	0.062	32.7205	10.6873	1.8339	3.59949	0.00845226	0.00467737	0.0322956
% Ecc. contr. decrement(@ 30 stims.)	2	BICF2P1322403	36125243	0	2	4	0.062	45.0726	16.4625	3.42939	7.3155	0.0160211	0.0103988	0.0380941
%Ecc. contr. decrement(@ 10 stims.)	2	BICF2P131508	36126887	0	4	2	0.062	32.7205	10.6873	1.8339	3.59949	0.00845226	0.00467737	0.0322956
% Ecc. contr. decrement(@ 30 stims.)	2	BICF2P131508	36126887	0	4	2	0.062	45.0726	16.4625	3.42939	7.3155	0.0160211	0.0103988	0.0380941
% Ecc. contr. decrement(@ 30 stims.)	2	BICF2P427781	36160458	0	4	2	0.406	31.4726	11.0556	7.79684	10.4767	0.012932	0.00706762	0.0304966
Quad.fem. wt.(g)	2	BICF2P427781	36160458	0	4	2	0.367	-74.1205	27.6852	100000	100000	0.019	0.0102727	0.0380246
% Ecc. contr. decrement(@ 30 stims.)	2	BICF2P1095102	36171515	0	3	1	0.406	31.4726	11.0556	7.79684	10.4767	0.012932	0.00706762	0.0304966
Quad.fem. wt.(g)	2	BICF2P1095102	36171515	0	3	1	0.367	-74.1205	27.6852	100000	100000	0.019	0.0102727	0.0380246
%Ecc. contr. decrement(@ 10 stims.)	2	BICF2P838885	36323246	0	1	3	0.062	32.7205	10.6873	1.8339	3.59949	0.00845226	0.00467737	0.0322956
% Ecc. contr. decrement(@ 30 stims.)	2	BICF2P838885	36323246	0	1	3	0.062	45.0726	16.4625	3.42939	7.3155	0.0160211	0.0103988	0.0380941
%Ecc. contr. decrement(@ 10 stims.)	2	BICF2P1211790	36329518	0	3	1	0.062	32.7205	10.6873	1.8339	3.59949	0.00845226	0.00467737	0.0322956
% Ecc. contr. decrement(@ 30 stims.)	2	BICF2P1211790	36329518	0	3	1	0.062	45.0726	16.4625	3.42939	7.3155	0.0160211	0.0103988	0.0380941
%Ecc. contr. decrement(@ 10 stims.)	2	BICF2P796401	36461664	0	2	4	0.062	32.7205	10.6873	1.8339	3.59949	0.00845226	0.00467737	0.0322956
% Ecc. contr. decrement(@ 30 stims.)	2	BICF2P796401	36461664	0	2	4	0.062	45.0726	16.4625	3.42939	7.3155	0.0160211	0.0103988	0.0380941
%Ecc. contr. decrement(@ 10 stims.)	2	BICF2S23627545	36655388	0	4	2	0.062	32.7205	10.6873	1.8339	3.59949	0.00845226	0.00467737	0.0322956
% Ecc. contr. decrement(@ 30 stims.)	2	BICF2S23627545	36655388	0	4	2	0.062	45.0726	16.4625	3.42939	7.3155	0.0160211	0.0103988	0.0380941
Quad.fem.wt.(g/kg)	2	TIGRP2P21692_rs8729211	37036662	0	4	2	0.5	1.78794	0.717305	33.0057	100000	0.0269637	0.0160029	0.0470452
% Ecc. contr. decrement(@ 30 stims.)	2	BICF2P1342847	37096325	0	1	3	0.406	31.4726	11.0556	7.79684	10.4767	0.012932	0.00706762	0.0304966
Quad.fem. wt.(g)	2	BICF2P1342847	37096325	0	1	3	0.367	-74.1205	27.6852	100000	100000	0.019	0.0102727	0.0380246
% Ecc. contr. decrement(@ 30 stims.)	2	BICF2P1224229	37120329	0	4	2	0.406	31.4726	11.0556	7.79684	10.4767	0.012932	0.00706762	0.0304966
Quad.fem. wt.(g)	2	BICF2P1224229	37120329	0	4	2	0.367	-74.1205	27.6852	100000	100000	0.019	0.0102727	0.0380246
% Ecc. contr. decrement(@ 30 stims.)	2	BICF2P1069071	37141121	0	3	1	0.406	31.4726	11.0556	7.79684	10.4767	0.012932	0.00706762	0.0304966
Quad.fem. wt.(g)	2	BICF2P1069071	37141121	0	3	1	0.367	-74.1205	27.6852	100000	100000	0.019	0.0102727	0.0380246
% Ecc. contr. decrement(@ 30 stims.)	2	BICF2S22910085	37168852	0	1	3	0.406	31.4726	11.0556	7.79684	10.4767	0.012932	0.00706762	0.0304966
Quad.fem. wt.(g)	2	BICF2S22910085	37168852	0	1	3	0.367	-74.1205	27.6852	100000	100000	0.019	0.0102727	0.0380246
% Ecc. contr. decrement(@ 30 stims.)	2	TIGRP2P21753_rs8756766	37196341	0	4	2	0.406	31.4726	11.0556	7.79684	10.4767	0.012932	0.00706762	0.0304966
Quad.fem. wt.(g)	2	TIGRP2P21753_rs8756766	37196341	0	4	2	0.367	-74.1205	27.6852	100000	100000	0.019	0.0102727	0.0380246
%Ecc. contr. decrement(@ 10 stims.)	2	BICF2P992165	37921591	0	4	3	0.25	14.91	5.71262	1e-05	1e-05	0.0205723	0.0117799	0.0381757
%Ecc. contr. decrement(@ 10 stims.)	2	BICF2P588251	37927619	0	4	2	0.25	14.91	5.71262	1e-05	1e-05	0.0205723	0.0117799	0.0381757
%Ecc. contr. decrement(@ 10 stims.)	2	BICF2P52967	38710317	0	2	4	0.062	32.7205	10.6873	1.8339	3.59949	0.00845226	0.00467737	0.0322956
% Ecc. contr. decrement(@ 30 stims.)	2	BICF2P52967	38710317	0	2	4	0.062	45.0726	16.4625	3.42939	7.3155	0.0160211	0.0103988	0.0380941
% Ecc. contr. decrement(@ 30 stims.)	2	BICF2S23032482	38867141	0	4	2	0.406	31.4726	11.0556	7.79684	10.4767	0.012932	0.00706762	0.0304966
Quad.fem. wt.(g)	2	BICF2S23032482	38867141	0	4	2	0.367	-74.1205	27.6852	100000	100000	0.019	0.0102727	0.0380246
% Ecc. contr. decrement(@ 30 stims.)	2	BICF2P876561	38896391	0	4	2	0.406	31.4726	11.0556	7.79684	10.4767	0.012932	0.00706762	0.0304966
Quad.fem. wt.(g)	2	BICF2P876561	38896391	0	4	2	0.367	-74.1205	27.6852	100000	100000	0.019	0.0102727	0.0380246
% Ecc. contr. decrement(@ 30 stims.)	2	BICF2P723944	38922832	0	3	1	0.406	31.4726	11.0556	7.79684	10.4767	0.012932	0.00706762	0.0304966
Quad.fem. wt.(g)	2	BICF2P723944	38922832	0	3	1	0.367	-74.1205	27.6852	100000	100000	0.019	0.0102727	0.0380246
% Ecc. contr. decrement(@ 30 stims.)	2	BICF2P1186951	39754278	0	3	2	0.406	31.4726	11.0556	7.79684	10.4767	0.012932	0.00706762	0.0304966
Quad.fem. wt.(g)	2	BICF2P1186951	39754278	0	3	2	0.367	-74.1205	27.6852	100000	100000	0.019	0.0102727	0.0380246
Quad.fem.wt.(g/kg)	2	BICF2S23750568	39848254	0	3	1	0.5	1.78794	0.717305	33.0057	100000	0.0269637	0.0160029	0.0470452
Quad.fem.wt.(g/kg)	2	BICF2P568230	39864592	0	1	3	0.5	1.78794	0.717305	33.0057	100000	0.0269637	0.0160029	0.0470452
%Ecc. contr. decrement(@ 10 stims.)	2	BICF2P469031	40577146	0	4	2	0.25	14.91	5.71262	1e-05	1e-05	0.0205723	0.0117799	0.0381757
%Ecc. contr. decrement(@ 10 stims.)	2	BICF2P499523	40620794	0	1	3	0.25	14.91	5.71262	1e-05	1e-05	0.0205723	0.0117799	0.0381757
%Ecc. contr. decrement(@ 10 stims.)	2	BICF2P765372	40653176	0	4	2	0.25	14.91	5.71262	1e-05	1e-05	0.0205723	0.0117799	0.0381757
%Ecc. contr. decrement(@ 10 stims.)	2	BICF2P989059	41103454	0	4	3	0.062	32.7205	10.6873	1.8339	3.59949	0.00845226	0.00467737	0.0322956
% Ecc. contr. decrement(@ 30 stims.)	2	BICF2P989059	41103454	0	4	3	0.062	45.0726	16.4625	3.42939	7.3155	0.0160211	0.0103988	0.0380941
Body wt.(kg)	2	BICF2P1159837	41144023	0	1	3	0.5	-4.71432	1.52512	7.33188	10.6279	0.00797197	0.00434378	0.0252593
% Ecc. contr. decrement(@ 30 stims.)	2	BICF2P448705	41160010	0	4	2	0.312	-25.766	7.88908	4.35646	6.84271	0.00563019	0.00303248	0.0225151
Body wt.(kg)	2	BICF2P448705	41160010	0	4	2	0.312	4.03388	1.21128	1e-05	1e-05	0.00495481	0.00570006	0.0306947
Quad.fem. wt.(g)	2	BICF2P448705	41160010	0	4	2	0.333	52.7937	17.638	1e-05	100000	0.0103742	0.0132189	0.0428305
B. wt.(kg) @ (12 mo.) Nx	2	BICF2P794859	41172857	0	1	3	0.214	-10.1128	0.880362	100000	100000	8.76218e-05	1.4818e-06	0.0484245
B. wt.(kg) @ (12 mo.) Nx	2	BICF2P1342464	41195556	0	2	1	0.214	-10.1128	0.880362	100000	100000	8.76218e-05	1.4818e-06	0.0484245
B. wt.(kg) @ (12 mo.) Nx	2	BICF2P621030	41205317	0	4	2	0.214	-10.1128	0.880362	100000	100000	8.76218e-05	1.4818e-06	0.0484245
% Ecc. contr. decrement(@ 30 stims.)	2	BICF2P293159	41225361	0	1	3	0.312	-25.766	7.88908	4.35646	6.84271	0.00563019	0.00303248	0.0225151
Body wt.(kg)	2	BICF2P293159	41225361	0	1	3	0.312	4.03388	1.21128	1e-05	1e-05	0.00495481	0.00570006	0.0306947
Quad.fem. wt.(g)	2	BICF2P293159	41225361	0	1	3	0.333	52.7937	17.638	1e-05	100000	0.0103742	0.0132189	0.0428305
B. wt.(kg) @ (12 mo.) Nx	2	BICF2P237395	41233563	0	4	2	0.214	-10.1128	0.880362	100000	100000	8.76218e-05	1.4818e-06	0.0484245
%Ecc. contr. decrement(@ 10 stims.)	2	BICF2P156735	41244888	0	2	4	0.219	17.7533	5.47347	0.368721	0.881637	0.00588816	0.00287962	0.0211752
% Ecc. contr. decrement(@ 30 stims.)	2	BICF2P156735	41244888	0	2	4	0.219	25.9102	9.06219	4.52691	8.11834	0.0126199	0.00750705	0.0322571
% Ecc. contr. decrement(@ 30 stims.)	2	BICF2P727381	41258441	0	4	2	0.312	-25.766	7.88908	4.35646	6.84271	0.00563019	0.00303248	0.0225151
Body wt.(kg)	2	BICF2P727381	41258441	0	4	2	0.312	4.03388	1.21128	1e-05	1e-05	0.00495481	0.00570006	0.0306947
Quad.fem. wt.(g)	2	BICF2P727381	41258441	0	4	2	0.333	52.7937	17.638	1e-05	100000	0.0103742	0.0132189	0.0428305
Quad.fem.wt.(g/kg)	2	BICF2S23158758	41262279	0	3	4	0.5	1.78794	0.717305	33.0057	100000	0.0269637	0.0160029	0.0470452
B. wt.(kg) @ (12 mo.) Nx	2	BICF2P415286	41273140	0	4	2	0.214	-10.1128	0.880362	100000	100000	8.76218e-05	1.4818e-06	0.0484245
B. wt.(kg) @ (12 mo.) Nx	2	BICF2P174073	41282036	0	4	2	0.214	-10.1128	0.880362	100000	100000	8.76218e-05	1.4818e-06	0.0484245
B. wt.(kg) @ (12 mo.) Nx	2	BICF2P50051	41283659	0	1	3	0.214	-10.1128	0.880362	100000	100000	8.76218e-05	1.4818e-06	0.0484245
B. wt.(kg) @ (12 mo.) Nx	2	BICF2P1236919	41294373	0	3	2	0.214	-10.1128	0.880362	100000	100000	8.76218e-05	1.4818e-06	0.0484245
B. wt.(kg) @ (12 mo.) Nx	2	BICF2P1232988	41296660	0	3	1	0.214	-10.1128	0.880362	100000	100000	8.76218e-05	1.4818e-06	0.0484245
B. wt.(kg) @ (12 mo.) Nx	2	BICF2P765677	41313404	0	3	1	0.214	-10.1128	0.880362	100000	100000	8.76218e-05	1.4818e-06	0.0484245
B. wt.(kg) @ (12 mo.) Nx	2	BICF2P487886	41341009	0	3	4	0.214	-10.1128	0.880362	100000	100000	8.76218e-05	1.4818e-06	0.0484245
B. wt.(kg) @ (12 mo.) Nx	2	BICF2P1353885	41351714	0	4	2	0.214	-10.1128	0.880362	100000	100000	8.76218e-05	1.4818e-06	0.0484245
Quad.fem.wt.(g/kg)	2	BICF2P596120	41361081	0	1	2	0.5	1.78794	0.717305	33.0057	100000	0.0269637	0.0160029	0.0470452
Quad.fem.wt.(g/kg)	2	BICF2P542787	41366146	0	4	3	0.5	1.78794	0.717305	33.0057	100000	0.0269637	0.0160029	0.0470452
%Ecc. contr. decrement(@ 10 stims.)	2	BICF2P559236	41390364	0	4	2	0.062	32.7205	10.6873	1.8339	3.59949	0.00845226	0.00467737	0.0322956
% Ecc. contr. decrement(@ 30 stims.)	2	BICF2P559236	41390364	0	4	2	0.062	45.0726	16.4625	3.42939	7.3155	0.0160211	0.0103988	0.0380941
%Ecc. contr. decrement(@ 10 stims.)	2	BICF2P524283	41508433	0	3	4	0.062	32.7205	10.6873	1.8339	3.59949	0.00845226	0.00467737	0.0322956
% Ecc. contr. decrement(@ 30 stims.)	2	BICF2P524283	41508433	0	3	4	0.062	45.0726	16.4625	3.42939	7.3155	0.0160211	0.0103988	0.0380941
%Ecc. contr. decrement(@ 10 stims.)	2	BICF2P534671	41516587	0	2	4	0.062	32.7205	10.6873	1.8339	3.59949	0.00845226	0.00467737	0.0322956
% Ecc. contr. decrement(@ 30 stims.)	2	BICF2P534671	41516587	0	2	4	0.062	45.0726	16.4625	3.42939	7.3155	0.0160211	0.0103988	0.0380941
%Ecc. contr. decrement(@ 10 stims.)	2	BICF2P588209	41760226	0	4	3	0.062	32.7205	10.6873	1.8339	3.59949	0.00845226	0.00467737	0.0322956
% Ecc. contr. decrement(@ 30 stims.)	2	BICF2P588209	41760226	0	4	3	0.062	45.0726	16.4625	3.42939	7.3155	0.0160211	0.0103988	0.0380941
%Ecc. contr. decrement(@ 10 stims.)	2	BICF2S23648158	41776155	0	3	4	0.062	32.7205	10.6873	1.8339	3.59949	0.00845226	0.00467737	0.0322956
% Ecc. contr. decrement(@ 30 stims.)	2	BICF2S23648158	41776155	0	3	4	0.062	45.0726	16.4625	3.42939	7.3155	0.0160211	0.0103988	0.0380941
%Ecc. contr. decrement(@ 10 stims.)	2	BICF2P832726	41781459	0	1	3	0.219	17.7533	5.47347	0.368721	0.881637	0.00588816	0.00287962	0.0211752
% Ecc. contr. decrement(@ 30 stims.)	2	BICF2P832726	41781459	0	1	3	0.219	25.9102	9.06219	4.52691	8.11834	0.0126199	0.00750705	0.0322571
%Ecc. contr. decrement(@ 10 stims.)	2	BICF2P1201199	41816864	0	1	3	0.062	32.7205	10.6873	1.8339	3.59949	0.00845226	0.00467737	0.0322956
% Ecc. contr. decrement(@ 30 stims.)	2	BICF2P1201199	41816864	0	1	3	0.062	45.0726	16.4625	3.42939	7.3155	0.0160211	0.0103988	0.0380941
%Ecc. contr. decrement(@ 10 stims.)	2	BICF2S23341166	41837893	0	2	4	0.062	32.7205	10.6873	1.8339	3.59949	0.00845226	0.00467737	0.0322956
% Ecc. contr. decrement(@ 30 stims.)	2	BICF2S23341166	41837893	0	2	4	0.062	45.0726	16.4625	3.42939	7.3155	0.0160211	0.0103988	0.0380941
%Ecc. contr. decrement(@ 10 stims.)	2	BICF2P1092870	41854244	0	1	3	0.062	32.7205	10.6873	1.8339	3.59949	0.00845226	0.00467737	0.0322956
% Ecc. contr. decrement(@ 30 stims.)	2	BICF2P1092870	41854244	0	1	3	0.062	45.0726	16.4625	3.42939	7.3155	0.0160211	0.0103988	0.0380941
%Ecc. contr. decrement(@ 10 stims.)	2	BICF2P1264957	41894911	0	3	1	0.062	32.7205	10.6873	1.8339	3.59949	0.00845226	0.00467737	0.0322956
% Ecc. contr. decrement(@ 30 stims.)	2	BICF2P1264957	41894911	0	3	1	0.062	45.0726	16.4625	3.42939	7.3155	0.0160211	0.0103988	0.0380941
%Ecc. contr. decrement(@ 10 stims.)	2	BICF2P702821	41920719	0	1	3	0.062	32.7205	10.6873	1.8339	3.59949	0.00845226	0.00467737	0.0322956
% Ecc. contr. decrement(@ 30 stims.)	2	BICF2P702821	41920719	0	1	3	0.062	45.0726	16.4625	3.42939	7.3155	0.0160211	0.0103988	0.0380941
%Ecc. contr. decrement(@ 10 stims.)	2	BICF2P629363	42070004	0	1	3	0.062	32.7205	10.6873	1.8339	3.59949	0.00845226	0.00467737	0.0322956
% Ecc. contr. decrement(@ 30 stims.)	2	BICF2P629363	42070004	0	1	3	0.062	45.0726	16.4625	3.42939	7.3155	0.0160211	0.0103988	0.0380941
%Ecc. contr. decrement(@ 10 stims.)	2	BICF2P843469	42082836	0	2	4	0.062	32.7205	10.6873	1.8339	3.59949	0.00845226	0.00467737	0.0322956
% Ecc. contr. decrement(@ 30 stims.)	2	BICF2P843469	42082836	0	2	4	0.062	45.0726	16.4625	3.42939	7.3155	0.0160211	0.0103988	0.0380941
%Ecc. contr. decrement(@ 10 stims.)	2	BICF2P956042	42089054	0	3	1	0.062	32.7205	10.6873	1.8339	3.59949	0.00845226	0.00467737	0.0322956
% Ecc. contr. decrement(@ 30 stims.)	2	BICF2P956042	42089054	0	3	1	0.062	45.0726	16.4625	3.42939	7.3155	0.0160211	0.0103988	0.0380941
%Ecc. contr. decrement(@ 10 stims.)	2	BICF2P481180	42095487	0	1	3	0.062	32.7205	10.6873	1.8339	3.59949	0.00845226	0.00467737	0.0322956
% Ecc. contr. decrement(@ 30 stims.)	2	BICF2P481180	42095487	0	1	3	0.062	45.0726	16.4625	3.42939	7.3155	0.0160211	0.0103988	0.0380941
%Ecc. contr. decrement(@ 10 stims.)	2	BICF2P1441095	42103436	0	1	3	0.062	32.7205	10.6873	1.8339	3.59949	0.00845226	0.00467737	0.0322956
% Ecc. contr. decrement(@ 30 stims.)	2	BICF2P1441095	42103436	0	1	3	0.062	45.0726	16.4625	3.42939	7.3155	0.0160211	0.0103988	0.0380941
%Ecc. contr. decrement(@ 10 stims.)	2	BICF2P440080	42427882	0	3	1	0.062	32.7205	10.6873	1.8339	3.59949	0.00845226	0.00467737	0.0322956
% Ecc. contr. decrement(@ 30 stims.)	2	BICF2P440080	42427882	0	3	1	0.062	45.0726	16.4625	3.42939	7.3155	0.0160211	0.0103988	0.0380941
B. wt.(kg) @ (12 mo.) Nx	2	BICF2S23611897	42784119	0	1	3	0.214	-10.1128	0.880362	100000	100000	8.76218e-05	1.4818e-06	0.0484245
%Ecc. contr. decrement(@ 10 stims.)	2	BICF2P1453312	43591280	0	1	3	0.219	17.7533	5.47347	0.368721	0.881637	0.00588816	0.00287962	0.0211752
% Ecc. contr. decrement(@ 30 stims.)	2	BICF2P1453312	43591280	0	1	3	0.219	25.9102	9.06219	4.52691	8.11834	0.0126199	0.00750705	0.0322571
%Ecc. contr. decrement(@ 10 stims.)	2	BICF2P207476	43599470	0	4	2	0.219	17.7533	5.47347	0.368721	0.881637	0.00588816	0.00287962	0.0211752
% Ecc. contr. decrement(@ 30 stims.)	2	BICF2P207476	43599470	0	4	2	0.219	25.9102	9.06219	4.52691	8.11834	0.0126199	0.00750705	0.0322571
%Ecc. contr. decrement(@ 10 stims.)	2	BICF2S22963167	43656145	0	4	2	0.219	17.7533	5.47347	0.368721	0.881637	0.00588816	0.00287962	0.0211752
% Ecc. contr. decrement(@ 30 stims.)	2	BICF2S22963167	43656145	0	4	2	0.219	25.9102	9.06219	4.52691	8.11834	0.0126199	0.00750705	0.0322571
%Ecc. contr. decrement(@ 10 stims.)	2	BICF2S23138222	43687289	0	3	4	0.219	17.7533	5.47347	0.368721	0.881637	0.00588816	0.00287962	0.0211752
% Ecc. contr. decrement(@ 30 stims.)	2	BICF2S23138222	43687289	0	3	4	0.219	25.9102	9.06219	4.52691	8.11834	0.0126199	0.00750705	0.0322571
B. wt.(kg) @ (12 mo.) Nx	2	BICF2P802220	43712359	0	3	1	0.214	-10.1128	0.880362	100000	100000	8.76218e-05	1.4818e-06	0.0484245
B. wt.(kg) @ (12 mo.) Nx	2	BICF2P199812	43714837	0	3	1	0.214	-10.1128	0.880362	100000	100000	8.76218e-05	1.4818e-06	0.0484245
B. wt.(kg) @ (12 mo.) Nx	2	BICF2P589828	43726363	0	1	3	0.214	-10.1128	0.880362	100000	100000	8.76218e-05	1.4818e-06	0.0484245
%Ecc. contr. decrement(@ 10 stims.)	2	BICF2S2319676	44243664	0	1	3	0.219	17.7533	5.47347	0.368721	0.881637	0.00588816	0.00287962	0.0211752
% Ecc. contr. decrement(@ 30 stims.)	2	BICF2S2319676	44243664	0	1	3	0.219	25.9102	9.06219	4.52691	8.11834	0.0126199	0.00750705	0.0322571
%Ecc. contr. decrement(@ 10 stims.)	2	BICF2P477891	44335299	0	1	3	0.219	17.7533	5.47347	0.368721	0.881637	0.00588816	0.00287962	0.0211752
% Ecc. contr. decrement(@ 30 stims.)	2	BICF2P477891	44335299	0	1	3	0.219	25.9102	9.06219	4.52691	8.11834	0.0126199	0.00750705	0.0322571
%Ecc. contr. decrement(@ 10 stims.)	2	BICF2S23115864	44347465	0	2	4	0.219	17.7533	5.47347	0.368721	0.881637	0.00588816	0.00287962	0.0211752
% Ecc. contr. decrement(@ 30 stims.)	2	BICF2S23115864	44347465	0	2	4	0.219	25.9102	9.06219	4.52691	8.11834	0.0126199	0.00750705	0.0322571
%Ecc. contr. decrement(@ 10 stims.)	2	BICF2P783837	44358222	0	4	2	0.219	17.7533	5.47347	0.368721	0.881637	0.00588816	0.00287962	0.0211752
% Ecc. contr. decrement(@ 30 stims.)	2	BICF2P783837	44358222	0	4	2	0.219	25.9102	9.06219	4.52691	8.11834	0.0126199	0.00750705	0.0322571
%Ecc. contr. decrement(@ 10 stims.)	2	BICF2P1251564	44711523	0	2	4	0.219	17.7533	5.47347	0.368721	0.881637	0.00588816	0.00287962	0.0211752
% Ecc. contr. decrement(@ 30 stims.)	2	BICF2P1251564	44711523	0	2	4	0.219	25.9102	9.06219	4.52691	8.11834	0.0126199	0.00750705	0.0322571
%Ecc. contr. decrement(@ 10 stims.)	2	BICF2P303400	45007448	0	4	2	0.219	17.7533	5.47347	0.368721	0.881637	0.00588816	0.00287962	0.0211752
% Ecc. contr. decrement(@ 30 stims.)	2	BICF2P303400	45007448	0	4	2	0.219	25.9102	9.06219	4.52691	8.11834	0.0126199	0.00750705	0.0322571
%Ecc. contr. decrement(@ 10 stims.)	2	BICF2S2339193	45509296	0	4	3	0.219	17.7533	5.47347	0.368721	0.881637	0.00588816	0.00287962	0.0211752
% Ecc. contr. decrement(@ 30 stims.)	2	BICF2S2339193	45509296	0	4	3	0.219	25.9102	9.06219	4.52691	8.11834	0.0126199	0.00750705	0.0322571
%Ecc. contr. decrement(@ 10 stims.)	2	BICF2P721014	45519564	0	4	2	0.219	17.7533	5.47347	0.368721	0.881637	0.00588816	0.00287962	0.0211752
% Ecc. contr. decrement(@ 30 stims.)	2	BICF2P721014	45519564	0	4	2	0.219	25.9102	9.06219	4.52691	8.11834	0.0126199	0.00750705	0.0322571
%Ecc. contr. decrement(@ 10 stims.)	2	BICF2P1063159	45556655	0	2	1	0.219	17.7533	5.47347	0.368721	0.881637	0.00588816	0.00287962	0.0211752
% Ecc. contr. decrement(@ 30 stims.)	2	BICF2P1063159	45556655	0	2	1	0.219	25.9102	9.06219	4.52691	8.11834	0.0126199	0.00750705	0.0322571
%Ecc. contr. decrement(@ 10 stims.)	2	BICF2P726625	45618288	0	1	3	0.219	17.7533	5.47347	0.368721	0.881637	0.00588816	0.00287962	0.0211752
% Ecc. contr. decrement(@ 30 stims.)	2	BICF2P726625	45618288	0	1	3	0.219	25.9102	9.06219	4.52691	8.11834	0.0126199	0.00750705	0.0322571
%Ecc. contr. decrement(@ 10 stims.)	2	BICF2P463298	45623831	0	1	3	0.219	17.7533	5.47347	0.368721	0.881637	0.00588816	0.00287962	0.0211752
% Ecc. contr. decrement(@ 30 stims.)	2	BICF2P463298	45623831	0	1	3	0.219	25.9102	9.06219	4.52691	8.11834	0.0126199	0.00750705	0.0322571
%Ecc. contr. decrement(@ 10 stims.)	2	BICF2P399866	45668399	0	3	1	0.219	17.7533	5.47347	0.368721	0.881637	0.00588816	0.00287962	0.0211752
% Ecc. contr. decrement(@ 30 stims.)	2	BICF2P399866	45668399	0	3	1	0.219	25.9102	9.06219	4.52691	8.11834	0.0126199	0.00750705	0.0322571
%Ecc. contr. decrement(@ 10 stims.)	2	BICF2P309155	45780636	0	1	4	0.219	17.7533	5.47347	0.368721	0.881637	0.00588816	0.00287962	0.0211752
% Ecc. contr. decrement(@ 30 stims.)	2	BICF2P309155	45780636	0	1	4	0.219	25.9102	9.06219	4.52691	8.11834	0.0126199	0.00750705	0.0322571
%Ecc. contr. decrement(@ 10 stims.)	2	BICF2P1287387	45809635	0	2	4	0.219	17.7533	5.47347	0.368721	0.881637	0.00588816	0.00287962	0.0211752
% Ecc. contr. decrement(@ 30 stims.)	2	BICF2P1287387	45809635	0	2	4	0.219	25.9102	9.06219	4.52691	8.11834	0.0126199	0.00750705	0.0322571
%Ecc. contr. decrement(@ 10 stims.)	2	BICF2P169422	46060976	0	2	4	0.219	17.7533	5.47347	0.368721	0.881637	0.00588816	0.00287962	0.0211752
% Ecc. contr. decrement(@ 30 stims.)	2	BICF2P169422	46060976	0	2	4	0.219	25.9102	9.06219	4.52691	8.11834	0.0126199	0.00750705	0.0322571
%Ecc. contr. decrement(@ 10 stims.)	2	BICF2P379564	46191774	0	4	2	0.219	17.7533	5.47347	0.368721	0.881637	0.00588816	0.00287962	0.0211752
% Ecc. contr. decrement(@ 30 stims.)	2	BICF2P379564	46191774	0	4	2	0.219	25.9102	9.06219	4.52691	8.11834	0.0126199	0.00750705	0.0322571
%Ecc. contr. decrement(@ 10 stims.)	2	BICF2P32945	46737077	0	2	4	0.219	17.7533	5.47347	0.368721	0.881637	0.00588816	0.00287962	0.0211752
% Ecc. contr. decrement(@ 30 stims.)	2	BICF2P32945	46737077	0	2	4	0.219	25.9102	9.06219	4.52691	8.11834	0.0126199	0.00750705	0.0322571
%Ecc. contr. decrement(@ 10 stims.)	2	BICF2S2358019	47979899	0	2	4	0.219	17.7533	5.47347	0.368721	0.881637	0.00588816	0.00287962	0.0211752
% Ecc. contr. decrement(@ 30 stims.)	2	BICF2S2358019	47979899	0	2	4	0.219	25.9102	9.06219	4.52691	8.11834	0.0126199	0.00750705	0.0322571
%Ecc. contr. decrement(@ 10 stims.)	2	BICF2P167706	48178711	0	1	3	0.219	17.7533	5.47347	0.368721	0.881637	0.00588816	0.00287962	0.0211752
% Ecc. contr. decrement(@ 30 stims.)	2	BICF2P167706	48178711	0	1	3	0.219	25.9102	9.06219	4.52691	8.11834	0.0126199	0.00750705	0.0322571
%Ecc. contr. decrement(@ 10 stims.)	2	BICF2P971754	48190035	0	4	3	0.219	17.7533	5.47347	0.368721	0.881637	0.00588816	0.00287962	0.0211752
% Ecc. contr. decrement(@ 30 stims.)	2	BICF2P971754	48190035	0	4	3	0.219	25.9102	9.06219	4.52691	8.11834	0.0126199	0.00750705	0.0322571
%Ecc. contr. decrement(@ 10 stims.)	2	BICF2P1034867	48676614	0	1	2	0.219	17.7533	5.47347	0.368721	0.881637	0.00588816	0.00287962	0.0211752
% Ecc. contr. decrement(@ 30 stims.)	2	BICF2P1034867	48676614	0	1	2	0.219	25.9102	9.06219	4.52691	8.11834	0.0126199	0.00750705	0.0322571
%Ecc. contr. decrement(@ 10 stims.)	2	BICF2P1077224	48757457	0	3	1	0.219	17.7533	5.47347	0.368721	0.881637	0.00588816	0.00287962	0.0211752
% Ecc. contr. decrement(@ 30 stims.)	2	BICF2P1077224	48757457	0	3	1	0.219	25.9102	9.06219	4.52691	8.11834	0.0126199	0.00750705	0.0322571
%Ecc. contr. decrement(@ 10 stims.)	2	BICF2P1434352	48901008	0	3	1	0.219	17.7533	5.47347	0.368721	0.881637	0.00588816	0.00287962	0.0211752
% Ecc. contr. decrement(@ 30 stims.)	2	BICF2P1434352	48901008	0	3	1	0.219	25.9102	9.06219	4.52691	8.11834	0.0126199	0.00750705	0.0322571
%Ecc. contr. decrement(@ 10 stims.)	2	BICF2P976674	48910030	0	2	4	0.219	17.7533	5.47347	0.368721	0.881637	0.00588816	0.00287962	0.0211752
% Ecc. contr. decrement(@ 30 stims.)	2	BICF2P976674	48910030	0	2	4	0.219	25.9102	9.06219	4.52691	8.11834	0.0126199	0.00750705	0.0322571
%Ecc. contr. decrement(@ 10 stims.)	2	BICF2P559623	49177303	0	2	4	0.219	17.7533	5.47347	0.368721	0.881637	0.00588816	0.00287962	0.0211752
% Ecc. contr. decrement(@ 30 stims.)	2	BICF2P559623	49177303	0	2	4	0.219	25.9102	9.06219	4.52691	8.11834	0.0126199	0.00750705	0.0322571
%Ecc. contr. decrement(@ 10 stims.)	2	BICF2P992712	49235846	0	4	1	0.219	17.7533	5.47347	0.368721	0.881637	0.00588816	0.00287962	0.0211752
% Ecc. contr. decrement(@ 30 stims.)	2	BICF2P992712	49235846	0	4	1	0.219	25.9102	9.06219	4.52691	8.11834	0.0126199	0.00750705	0.0322571
%Ecc. contr. decrement(@ 10 stims.)	2	BICF2P1111258	49280951	0	4	2	0.219	17.7533	5.47347	0.368721	0.881637	0.00588816	0.00287962	0.0211752
% Ecc. contr. decrement(@ 30 stims.)	2	BICF2P1111258	49280951	0	4	2	0.219	25.9102	9.06219	4.52691	8.11834	0.0126199	0.00750705	0.0322571
%Ecc. contr. decrement(@ 10 stims.)	2	BICF2P451035	49349120	0	3	1	0.219	17.7533	5.47347	0.368721	0.881637	0.00588816	0.00287962	0.0211752
% Ecc. contr. decrement(@ 30 stims.)	2	BICF2P451035	49349120	0	3	1	0.219	25.9102	9.06219	4.52691	8.11834	0.0126199	0.00750705	0.0322571
%Ecc. contr. decrement(@ 10 stims.)	2	BICF2P339847	49853209	0	4	2	0.219	17.7533	5.47347	0.368721	0.881637	0.00588816	0.00287962	0.0211752
% Ecc. contr. decrement(@ 30 stims.)	2	BICF2P339847	49853209	0	4	2	0.219	25.9102	9.06219	4.52691	8.11834	0.0126199	0.00750705	0.0322571
%Ecc. contr. decrement(@ 10 stims.)	2	BICF2S23741512	50187253	0	1	3	0.219	17.7533	5.47347	0.368721	0.881637	0.00588816	0.00287962	0.0211752
% Ecc. contr. decrement(@ 30 stims.)	2	BICF2S23741512	50187253	0	1	3	0.219	25.9102	9.06219	4.52691	8.11834	0.0126199	0.00750705	0.0322571
%Ecc. contr. decrement(@ 10 stims.)	2	BICF2P392813	50198817	0	1	3	0.219	17.7533	5.47347	0.368721	0.881637	0.00588816	0.00287962	0.0211752
% Ecc. contr. decrement(@ 30 stims.)	2	BICF2P392813	50198817	0	1	3	0.219	25.9102	9.06219	4.52691	8.11834	0.0126199	0.00750705	0.0322571
%Ecc. contr. decrement(@ 10 stims.)	2	BICF2P457868	50560976	0	3	1	0.219	17.7533	5.47347	0.368721	0.881637	0.00588816	0.00287962	0.0211752
% Ecc. contr. decrement(@ 30 stims.)	2	BICF2P457868	50560976	0	3	1	0.219	25.9102	9.06219	4.52691	8.11834	0.0126199	0.00750705	0.0322571
%Ecc. contr. decrement(@ 10 stims.)	2	BICF2P686478	50577674	0	1	3	0.219	17.7533	5.47347	0.368721	0.881637	0.00588816	0.00287962	0.0211752
% Ecc. contr. decrement(@ 30 stims.)	2	BICF2P686478	50577674	0	1	3	0.219	25.9102	9.06219	4.52691	8.11834	0.0126199	0.00750705	0.0322571
%Ecc. contr. decrement(@ 10 stims.)	2	BICF2P107080	50602124	0	4	3	0.219	17.7533	5.47347	0.368721	0.881637	0.00588816	0.00287962	0.0211752
% Ecc. contr. decrement(@ 30 stims.)	2	BICF2P107080	50602124	0	4	3	0.219	25.9102	9.06219	4.52691	8.11834	0.0126199	0.00750705	0.0322571
%Ecc. contr. decrement(@ 10 stims.)	2	TIGRP2P22312_rs8567255	50970341	0	2	4	0.219	17.7533	5.47347	0.368721	0.881637	0.00588816	0.00287962	0.0211752
% Ecc. contr. decrement(@ 30 stims.)	2	TIGRP2P22312_rs8567255	50970341	0	2	4	0.219	25.9102	9.06219	4.52691	8.11834	0.0126199	0.00750705	0.0322571
%Ecc. contr. decrement(@ 10 stims.)	2	BICF2P1271495	51590012	0	2	4	0.188	19.6457	4.81592	0.0161051	0.206188	0.00112671	0.000397697	0.0106074
% Ecc. contr. decrement(@ 30 stims.)	2	BICF2P1271495	51590012	0	2	4	0.188	27.7279	8.20133	2.08801	5.0922	0.00447986	0.00257138	0.0217783
%Ecc. contr. decrement(@ 10 stims.)	2	BICF2P1226122	51607863	0	4	2	0.188	19.6457	4.81592	0.0161051	0.206188	0.00112671	0.000397697	0.0106074
% Ecc. contr. decrement(@ 30 stims.)	2	BICF2P1226122	51607863	0	4	2	0.188	27.7279	8.20133	2.08801	5.0922	0.00447986	0.00257138	0.0217783
%Ecc. contr. decrement(@ 10 stims.)	2	BICF2P273221	51627399	0	3	4	0.188	19.6457	4.81592	0.0161051	0.206188	0.00112671	0.000397697	0.0106074
% Ecc. contr. decrement(@ 30 stims.)	2	BICF2P273221	51627399	0	3	4	0.188	27.7279	8.20133	2.08801	5.0922	0.00447986	0.00257138	0.0217783
%Ecc. contr. decrement(@ 10 stims.)	2	BICF2P784676	51637810	0	1	3	0.188	19.6457	4.81592	0.0161051	0.206188	0.00112671	0.000397697	0.0106074
% Ecc. contr. decrement(@ 30 stims.)	2	BICF2P784676	51637810	0	1	3	0.188	27.7279	8.20133	2.08801	5.0922	0.00447986	0.00257138	0.0217783
%Ecc. contr. decrement(@ 10 stims.)	2	BICF2P814596	51660857	0	1	3	0.188	19.6457	4.81592	0.0161051	0.206188	0.00112671	0.000397697	0.0106074
% Ecc. contr. decrement(@ 30 stims.)	2	BICF2P814596	51660857	0	1	3	0.188	27.7279	8.20133	2.08801	5.0922	0.00447986	0.00257138	0.0217783
%Ecc. contr. decrement(@ 10 stims.)	2	BICF2P762493	51692981	0	3	1	0.188	19.6457	4.81592	0.0161051	0.206188	0.00112671	0.000397697	0.0106074
% Ecc. contr. decrement(@ 30 stims.)	2	BICF2P762493	51692981	0	3	1	0.188	27.7279	8.20133	2.08801	5.0922	0.00447986	0.00257138	0.0217783
%Ecc. contr. decrement(@ 10 stims.)	2	BICF2S23148858	51704926	0	1	3	0.188	19.6457	4.81592	0.0161051	0.206188	0.00112671	0.000397697	0.0106074
% Ecc. contr. decrement(@ 30 stims.)	2	BICF2S23148858	51704926	0	1	3	0.188	27.7279	8.20133	2.08801	5.0922	0.00447986	0.00257138	0.0217783
%Ecc. contr. decrement(@ 10 stims.)	2	BICF2P78530	51717099	0	3	1	0.188	19.6457	4.81592	0.0161051	0.206188	0.00112671	0.000397697	0.0106074
% Ecc. contr. decrement(@ 30 stims.)	2	BICF2P78530	51717099	0	3	1	0.188	27.7279	8.20133	2.08801	5.0922	0.00447986	0.00257138	0.0217783
%Ecc. contr. decrement(@ 10 stims.)	2	BICF2P682835	51738274	0	3	1	0.188	19.6457	4.81592	0.0161051	0.206188	0.00112671	0.000397697	0.0106074
% Ecc. contr. decrement(@ 30 stims.)	2	BICF2P682835	51738274	0	3	1	0.188	27.7279	8.20133	2.08801	5.0922	0.00447986	0.00257138	0.0217783
%Ecc. contr. decrement(@ 10 stims.)	2	BICF2P731628	51765617	0	4	2	0.188	19.6457	4.81592	0.0161051	0.206188	0.00112671	0.000397697	0.0106074
% Ecc. contr. decrement(@ 30 stims.)	2	BICF2P731628	51765617	0	4	2	0.188	27.7279	8.20133	2.08801	5.0922	0.00447986	0.00257138	0.0217783
%Ecc. contr. decrement(@ 10 stims.)	2	BICF2P574328	51774243	0	3	1	0.188	19.6457	4.81592	0.0161051	0.206188	0.00112671	0.000397697	0.0106074
% Ecc. contr. decrement(@ 30 stims.)	2	BICF2P574328	51774243	0	3	1	0.188	27.7279	8.20133	2.08801	5.0922	0.00447986	0.00257138	0.0217783
%Ecc. contr. decrement(@ 10 stims.)	2	BICF2S24311025	51811293	0	1	3	0.188	19.6457	4.81592	0.0161051	0.206188	0.00112671	0.000397697	0.0106074
% Ecc. contr. decrement(@ 30 stims.)	2	BICF2S24311025	51811293	0	1	3	0.188	27.7279	8.20133	2.08801	5.0922	0.00447986	0.00257138	0.0217783
%Ecc. contr. decrement(@ 10 stims.)	2	BICF2S23415022	51821099	0	3	1	0.188	19.6457	4.81592	0.0161051	0.206188	0.00112671	0.000397697	0.0106074
% Ecc. contr. decrement(@ 30 stims.)	2	BICF2S23415022	51821099	0	3	1	0.188	27.7279	8.20133	2.08801	5.0922	0.00447986	0.00257138	0.0217783
%Ecc. contr. decrement(@ 10 stims.)	2	BICF2P73492	51953425	0	4	2	0.188	19.6457	4.81592	0.0161051	0.206188	0.00112671	0.000397697	0.0106074
% Ecc. contr. decrement(@ 30 stims.)	2	BICF2P73492	51953425	0	4	2	0.188	27.7279	8.20133	2.08801	5.0922	0.00447986	0.00257138	0.0217783
%Ecc. contr. decrement(@ 10 stims.)	2	BICF2S23054381	51960346	0	4	2	0.188	19.6457	4.81592	0.0161051	0.206188	0.00112671	0.000397697	0.0106074
% Ecc. contr. decrement(@ 30 stims.)	2	BICF2S23054381	51960346	0	4	2	0.188	27.7279	8.20133	2.08801	5.0922	0.00447986	0.00257138	0.0217783
%Ecc. contr. decrement(@ 10 stims.)	2	BICF2P1351253	51985792	0	2	4	0.188	19.6457	4.81592	0.0161051	0.206188	0.00112671	0.000397697	0.0106074
% Ecc. contr. decrement(@ 30 stims.)	2	BICF2P1351253	51985792	0	2	4	0.188	27.7279	8.20133	2.08801	5.0922	0.00447986	0.00257138	0.0217783
%Ecc. contr. decrement(@ 10 stims.)	2	BICF2P607683	52072935	0	4	3	0.188	19.6457	4.81592	0.0161051	0.206188	0.00112671	0.000397697	0.0106074
% Ecc. contr. decrement(@ 30 stims.)	2	BICF2P607683	52072935	0	4	3	0.188	27.7279	8.20133	2.08801	5.0922	0.00447986	0.00257138	0.0217783
%Ecc. contr. decrement(@ 10 stims.)	2	BICF2P961166	52107111	0	1	2	0.188	19.6457	4.81592	0.0161051	0.206188	0.00112671	0.000397697	0.0106074
% Ecc. contr. decrement(@ 30 stims.)	2	BICF2P961166	52107111	0	1	2	0.188	27.7279	8.20133	2.08801	5.0922	0.00447986	0.00257138	0.0217783
%Ecc. contr. decrement(@ 10 stims.)	2	BICF2P276964	52325171	0	1	3	0.188	19.6457	4.81592	0.0161051	0.206188	0.00112671	0.000397697	0.0106074
% Ecc. contr. decrement(@ 30 stims.)	2	BICF2P276964	52325171	0	1	3	0.188	27.7279	8.20133	2.08801	5.0922	0.00447986	0.00257138	0.0217783
%Ecc. contr. decrement(@ 10 stims.)	2	BICF2P1095995	52376040	0	2	4	0.188	19.6457	4.81592	0.0161051	0.206188	0.00112671	0.000397697	0.0106074
% Ecc. contr. decrement(@ 30 stims.)	2	BICF2P1095995	52376040	0	2	4	0.188	27.7279	8.20133	2.08801	5.0922	0.00447986	0.00257138	0.0217783
%Ecc. contr. decrement(@ 10 stims.)	2	TIGRP2P22705_rs8988948	52409208	0	2	1	0.188	19.6457	4.81592	0.0161051	0.206188	0.00112671	0.000397697	0.0106074
% Ecc. contr. decrement(@ 30 stims.)	2	TIGRP2P22705_rs8988948	52409208	0	2	1	0.188	27.7279	8.20133	2.08801	5.0922	0.00447986	0.00257138	0.0217783
%Ecc. contr. decrement(@ 10 stims.)	2	BICF2S22939125	52444220	0	4	2	0.188	19.6457	4.81592	0.0161051	0.206188	0.00112671	0.000397697	0.0106074
% Ecc. contr. decrement(@ 30 stims.)	2	BICF2S22939125	52444220	0	4	2	0.188	27.7279	8.20133	2.08801	5.0922	0.00447986	0.00257138	0.0217783
%Ecc. contr. decrement(@ 10 stims.)	2	BICF2S23215863	52484790	0	4	2	0.188	19.6457	4.81592	0.0161051	0.206188	0.00112671	0.000397697	0.0106074
% Ecc. contr. decrement(@ 30 stims.)	2	BICF2S23215863	52484790	0	4	2	0.188	27.7279	8.20133	2.08801	5.0922	0.00447986	0.00257138	0.0217783
%Ecc. contr. decrement(@ 10 stims.)	2	BICF2P991781	52486060	0	2	4	0.188	19.6457	4.81592	0.0161051	0.206188	0.00112671	0.000397697	0.0106074
% Ecc. contr. decrement(@ 30 stims.)	2	BICF2P991781	52486060	0	2	4	0.188	27.7279	8.20133	2.08801	5.0922	0.00447986	0.00257138	0.0217783
%Ecc. contr. decrement(@ 10 stims.)	2	BICF2P141838	52512579	0	3	4	0.188	19.6457	4.81592	0.0161051	0.206188	0.00112671	0.000397697	0.0106074
% Ecc. contr. decrement(@ 30 stims.)	2	BICF2P141838	52512579	0	3	4	0.188	27.7279	8.20133	2.08801	5.0922	0.00447986	0.00257138	0.0217783
%Ecc. contr. decrement(@ 10 stims.)	2	BICF2S23653782	52743318	0	1	3	0.188	19.6457	4.81592	0.0161051	0.206188	0.00112671	0.000397697	0.0106074
% Ecc. contr. decrement(@ 30 stims.)	2	BICF2S23653782	52743318	0	1	3	0.188	27.7279	8.20133	2.08801	5.0922	0.00447986	0.00257138	0.0217783
%Ecc. contr. decrement(@ 10 stims.)	2	TIGRP2P22807_rs8786735	52844903	0	4	2	0.188	19.6457	4.81592	0.0161051	0.206188	0.00112671	0.000397697	0.0106074
% Ecc. contr. decrement(@ 30 stims.)	2	TIGRP2P22807_rs8786735	52844903	0	4	2	0.188	27.7279	8.20133	2.08801	5.0922	0.00447986	0.00257138	0.0217783
%Ecc. contr. decrement(@ 10 stims.)	2	TIGRP2P22850_rs8911688	53093798	0	1	3	0.188	19.6457	4.81592	0.0161051	0.206188	0.00112671	0.000397697	0.0106074
% Ecc. contr. decrement(@ 30 stims.)	2	TIGRP2P22850_rs8911688	53093798	0	1	3	0.188	27.7279	8.20133	2.08801	5.0922	0.00447986	0.00257138	0.0217783
%Ecc. contr. decrement(@ 10 stims.)	2	TIGRP2P22858_rs8576235	53110321	0	3	1	0.188	19.6457	4.81592	0.0161051	0.206188	0.00112671	0.000397697	0.0106074
% Ecc. contr. decrement(@ 30 stims.)	2	TIGRP2P22858_rs8576235	53110321	0	3	1	0.188	27.7279	8.20133	2.08801	5.0922	0.00447986	0.00257138	0.0217783
%Ecc. contr. decrement(@ 10 stims.)	2	BICF2P57893	53135521	0	2	4	0.188	19.6457	4.81592	0.0161051	0.206188	0.00112671	0.000397697	0.0106074
% Ecc. contr. decrement(@ 30 stims.)	2	BICF2P57893	53135521	0	2	4	0.188	27.7279	8.20133	2.08801	5.0922	0.00447986	0.00257138	0.0217783
%Ecc. contr. decrement(@ 10 stims.)	2	TIGRP2P22873_rs8784109	53145498	0	2	4	0.188	19.6457	4.81592	0.0161051	0.206188	0.00112671	0.000397697	0.0106074
% Ecc. contr. decrement(@ 30 stims.)	2	TIGRP2P22873_rs8784109	53145498	0	2	4	0.188	27.7279	8.20133	2.08801	5.0922	0.00447986	0.00257138	0.0217783
% Ecc. contr. decrement(@ 30 stims.)	2	BICF2P519607	53221234	0	4	2	0.156	-37.3388	13.7291	5.24796	8.33802	0.0166042	0.010205	0.0371985
%Ecc. contr. decrement(@ 10 stims.)	2	TIGRP2P22913_rs9190222	53354570	0	1	3	0.188	19.6457	4.81592	0.0161051	0.206188	0.00112671	0.000397697	0.0106074
% Ecc. contr. decrement(@ 30 stims.)	2	TIGRP2P22913_rs9190222	53354570	0	1	3	0.188	27.7279	8.20133	2.08801	5.0922	0.00447986	0.00257138	0.0217783
%Ecc. contr. decrement(@ 10 stims.)	2	G187f37S72	53385990	0	4	2	0.188	19.6457	4.81592	0.0161051	0.206188	0.00112671	0.000397697	0.0106074
% Ecc. contr. decrement(@ 30 stims.)	2	G187f37S72	53385990	0	4	2	0.188	27.7279	8.20133	2.08801	5.0922	0.00447986	0.00257138	0.0217783
%Ecc. contr. decrement(@ 10 stims.)	2	BICF2P689813	53419709	0	4	3	0.188	19.6457	4.81592	0.0161051	0.206188	0.00112671	0.000397697	0.0106074
% Ecc. contr. decrement(@ 30 stims.)	2	BICF2P689813	53419709	0	4	3	0.188	27.7279	8.20133	2.08801	5.0922	0.00447986	0.00257138	0.0217783
%Ecc. contr. decrement(@ 10 stims.)	2	BICF2S23137921	53782882	0	3	4	0.188	19.6457	4.81592	0.0161051	0.206188	0.00112671	0.000397697	0.0106074
% Ecc. contr. decrement(@ 30 stims.)	2	BICF2S23137921	53782882	0	3	4	0.188	27.7279	8.20133	2.08801	5.0922	0.00447986	0.00257138	0.0217783
% Ecc. contr. decrement(@ 30 stims.)	2	BICF2P514631	53806826	0	4	2	0.156	-37.3388	13.7291	5.24796	8.33802	0.0166042	0.010205	0.0371985
% Ecc. contr. decrement(@ 30 stims.)	2	TIGRP2P22987_rs8610147	53814695	0	1	2	0.156	-37.3388	13.7291	5.24796	8.33802	0.0166042	0.010205	0.0371985
%Ecc. contr. decrement(@ 10 stims.)	2	BICF2P1447874	53820394	0	1	3	0.188	19.6457	4.81592	0.0161051	0.206188	0.00112671	0.000397697	0.0106074
% Ecc. contr. decrement(@ 30 stims.)	2	BICF2P1447874	53820394	0	1	3	0.188	27.7279	8.20133	2.08801	5.0922	0.00447986	0.00257138	0.0217783
Body wt.(kg)-birth	2	BICF2P160097	53848933	0	3	4	0.469	-0.0382072	0.0115379	1e-05	1e-05	0.00514388	0.00286042	0.0277206
%Ecc. contr. decrement(@ 10 stims.)	2	BICF2P160097	53848933	0	3	4	0.469	-14.8642	5.11622	1e-05	1e-05	0.0115207	0.00600381	0.0278719
%body wt. gain: birth to 6 mo.	2	BICF2P160097	53848933	0	3	4	0.469	875.562	358.206	1e-05	1e-05	0.0283531	0.0170963	0.0461568
Body wt.(kg)-birth	2	BICF2P799338	53954096	0	1	3	0.469	-0.0382072	0.0115379	1e-05	1e-05	0.00514388	0.00286042	0.0277206
%Ecc. contr. decrement(@ 10 stims.)	2	BICF2P799338	53954096	0	1	3	0.469	-14.8642	5.11622	1e-05	1e-05	0.0115207	0.00600381	0.0278719
%body wt. gain: birth to 6 mo.	2	BICF2P799338	53954096	0	1	3	0.469	875.562	358.206	1e-05	1e-05	0.0283531	0.0170963	0.0461568
Body wt.(kg)-birth	2	BICF2P473516	53959107	0	1	3	0.469	-0.0382072	0.0115379	1e-05	1e-05	0.00514388	0.00286042	0.0277206
%Ecc. contr. decrement(@ 10 stims.)	2	BICF2P473516	53959107	0	1	3	0.469	-14.8642	5.11622	1e-05	1e-05	0.0115207	0.00600381	0.0278719
%body wt. gain: birth to 6 mo.	2	BICF2P473516	53959107	0	1	3	0.469	875.562	358.206	1e-05	1e-05	0.0283531	0.0170963	0.0461568
% Ecc. contr. decrement(@ 30 stims.)	2	BICF2P753781	54009296	0	4	2	0.156	-37.3388	13.7291	5.24796	8.33802	0.0166042	0.010205	0.0371985
Body wt.(kg)-birth	2	BICF2P1002448	54014134	0	2	4	0.469	-0.0382072	0.0115379	1e-05	1e-05	0.00514388	0.00286042	0.0277206
%Ecc. contr. decrement(@ 10 stims.)	2	BICF2P1002448	54014134	0	2	4	0.469	-14.8642	5.11622	1e-05	1e-05	0.0115207	0.00600381	0.0278719
%body wt. gain: birth to 6 mo.	2	BICF2P1002448	54014134	0	2	4	0.469	875.562	358.206	1e-05	1e-05	0.0283531	0.0170963	0.0461568
Body wt.(kg)-birth	2	BICF2P92907	54649707	0	4	2	0.469	-0.0382072	0.0115379	1e-05	1e-05	0.00514388	0.00286042	0.0277206
%Ecc. contr. decrement(@ 10 stims.)	2	BICF2P92907	54649707	0	4	2	0.469	-14.8642	5.11622	1e-05	1e-05	0.0115207	0.00600381	0.0278719
%body wt. gain: birth to 6 mo.	2	BICF2P92907	54649707	0	4	2	0.469	875.562	358.206	1e-05	1e-05	0.0283531	0.0170963	0.0461568
Body wt.(kg)-birth	2	BICF2P181355	54663240	0	3	4	0.469	-0.0382072	0.0115379	1e-05	1e-05	0.00514388	0.00286042	0.0277206
%Ecc. contr. decrement(@ 10 stims.)	2	BICF2P181355	54663240	0	3	4	0.469	-14.8642	5.11622	1e-05	1e-05	0.0115207	0.00600381	0.0278719
%body wt. gain: birth to 6 mo.	2	BICF2P181355	54663240	0	3	4	0.469	875.562	358.206	1e-05	1e-05	0.0283531	0.0170963	0.0461568
Body wt.(kg)-birth	2	TIGRP2P23080_rs8665517	54671838	0	3	1	0.469	-0.0382072	0.0115379	1e-05	1e-05	0.00514388	0.00286042	0.0277206
%Ecc. contr. decrement(@ 10 stims.)	2	TIGRP2P23080_rs8665517	54671838	0	3	1	0.469	-14.8642	5.11622	1e-05	1e-05	0.0115207	0.00600381	0.0278719
%body wt. gain: birth to 6 mo.	2	TIGRP2P23080_rs8665517	54671838	0	3	1	0.469	875.562	358.206	1e-05	1e-05	0.0283531	0.0170963	0.0461568
% Ecc. contr. decrement(@ 30 stims.)	2	BICF2P276692	54819880	0	4	2	0.156	-37.3388	13.7291	5.24796	8.33802	0.0166042	0.010205	0.0371985
% Ecc. contr. decrement(@ 30 stims.)	2	BICF2P960923	54862715	0	4	2	0.156	-37.3388	13.7291	5.24796	8.33802	0.0166042	0.010205	0.0371985
% Ecc. contr. decrement(@ 30 stims.)	2	BICF2S23539933	54891210	0	2	4	0.156	-37.3388	13.7291	5.24796	8.33802	0.0166042	0.010205	0.0371985
% Ecc. contr. decrement(@ 30 stims.)	2	BICF2P1314631	54965749	0	4	2	0.156	-37.3388	13.7291	5.24796	8.33802	0.0166042	0.010205	0.0371985
% Ecc. contr. decrement(@ 30 stims.)	2	BICF2S2336851	55437156	0	1	3	0.156	-37.3388	13.7291	5.24796	8.33802	0.0166042	0.010205	0.0371985
Tetanic flex.(N/kg)	2	BICF2P1313655	55444307	0	3	1	0.438	0.369724	0.136385	28.18	53.3617	0.0168929	0.0114257	0.0394335
Tetanic flex.(N/kg)	2	BICF2P210264	55629875	0	1	3	0.438	0.369724	0.136385	28.18	53.3617	0.0168929	0.0114257	0.0394335
Tetanic flex.(N/kg)	2	TIGRP2P23318_rs9112725	55724885	0	1	3	0.438	0.369724	0.136385	28.18	53.3617	0.0168929	0.0114257	0.0394335
Tetanic flex.(N/kg)	2	BICF2P1267721	55733526	0	1	3	0.438	0.369724	0.136385	28.18	53.3617	0.0168929	0.0114257	0.0394335
Tetanic flex.(N/kg)	2	TIGRP2P23324_rs8819482	55743169	0	1	3	0.438	0.369724	0.136385	28.18	53.3617	0.0168929	0.0114257	0.0394335
Tetanic flex.(N/kg)	2	BICF2P799800	55752444	0	1	3	0.438	0.369724	0.136385	28.18	53.3617	0.0168929	0.0114257	0.0394335
Tetanic flex.(N/kg)	2	BICF2P583695	55793918	0	2	4	0.438	0.369724	0.136385	28.18	53.3617	0.0168929	0.0114257	0.0394335
Tetanic flex.(N/kg)	2	BICF2P1087886	55873649	0	1	3	0.438	0.369724	0.136385	28.18	53.3617	0.0168929	0.0114257	0.0394335
% Ecc. contr. decrement(@ 30 stims.)	2	BICF2P604530	56041364	0	4	2	0.156	-37.3388	13.7291	5.24796	8.33802	0.0166042	0.010205	0.0371985
Tetanic flex.(N/kg)	2	BICF2S23545220	56380515	0	3	1	0.438	0.369724	0.136385	28.18	53.3617	0.0168929	0.0114257	0.0394335
% Ecc. contr. decrement(@ 30 stims.)	2	BICF2P748844	56387172	0	1	2	0.156	-37.3388	13.7291	5.24796	8.33802	0.0166042	0.010205	0.0371985
% Ecc. contr. decrement(@ 30 stims.)	2	BICF2P28955	56399507	0	4	2	0.156	-37.3388	13.7291	5.24796	8.33802	0.0166042	0.010205	0.0371985
Tetanic flex.(N/kg)	2	BICF2P588368	56414733	0	2	4	0.438	0.369724	0.136385	28.18	53.3617	0.0168929	0.0114257	0.0394335
% Ecc. contr. decrement(@ 30 stims.)	2	BICF2S23445239	56622755	0	1	3	0.156	-37.3388	13.7291	5.24796	8.33802	0.0166042	0.010205	0.0371985
% Ecc. contr. decrement(@ 30 stims.)	2	BICF2P481387	56635493	0	4	2	0.156	-37.3388	13.7291	5.24796	8.33802	0.0166042	0.010205	0.0371985
% Ecc. contr. decrement(@ 30 stims.)	2	BICF2P13453	56671375	0	2	4	0.156	-37.3388	13.7291	5.24796	8.33802	0.0166042	0.010205	0.0371985
% Ecc. contr. decrement(@ 30 stims.)	2	BICF2P335719	56714355	0	2	3	0.156	-37.3388	13.7291	5.24796	8.33802	0.0166042	0.010205	0.0371985
% Ecc. contr. decrement(@ 30 stims.)	2	BICF2P679500	56737813	0	2	3	0.156	-37.3388	13.7291	5.24796	8.33802	0.0166042	0.010205	0.0371985
% Ecc. contr. decrement(@ 30 stims.)	2	BICF2P1223553	56765923	0	1	3	0.156	-37.3388	13.7291	5.24796	8.33802	0.0166042	0.010205	0.0371985
Tetanic flex.(N/kg)	2	BICF2S23452916	56882764	0	2	4	0.438	0.369724	0.136385	28.18	53.3617	0.0168929	0.0114257	0.0394335
Tetanic flex.(N/kg)	2	BICF2P86673	56970789	0	3	1	0.438	0.369724	0.136385	28.18	53.3617	0.0168929	0.0114257	0.0394335
Quad.fem. wt.(g)	2	BICF2P1300573	57368540	0	1	3	0.4	55.1422	20.2351	100000	100000	0.0173439	0.00922914	0.0362076
Body wt.(kg)	2	BICF2P1300573	57368540	0	1	3	0.375	3.48612	1.18162	1e-05	6.76234	0.0105398	0.013292	0.0444382
Body wt.@ 6mos.	2	BICF2P1300573	57368540	0	1	3	0.375	2.51231	0.957215	1.16834	2.18617	0.0199956	0.0134093	0.0446784
% Ecc. contr. decrement(@ 30 stims.)	2	BICF2P1244737	57867620	0	3	1	0.156	-37.3388	13.7291	5.24796	8.33802	0.0166042	0.010205	0.0371985
Quad.fem. wt.(g)	2	BICF2P203288	57921418	0	1	3	0.4	55.1422	20.2351	100000	100000	0.0173439	0.00922914	0.0362076
Body wt.(kg)	2	BICF2P203288	57921418	0	1	3	0.375	3.48612	1.18162	1e-05	6.76234	0.0105398	0.013292	0.0444382
Body wt.@ 6mos.	2	BICF2P203288	57921418	0	1	3	0.375	2.51231	0.957215	1.16834	2.18617	0.0199956	0.0134093	0.0446784
% Ecc. contr. decrement(@ 30 stims.)	2	BICF2S2343064	58096552	0	2	4	0.156	-37.3388	13.7291	5.24796	8.33802	0.0166042	0.010205	0.0371985
%Ecc. contr. decrement(@ 10 stims.)	2	TIGRP2P25281_rs8977734	58122356	0	4	2	0.125	20.87	8.11881	1e-05	1e-05	0.0222124	0.0128776	0.0399058
B. wt.(kg) @ (12 mo.) Nx	2	TIGRP2P25281_rs8977734	58122356	0	4	2	0.214	-10.1128	0.880362	100000	100000	8.76218e-05	1.4818e-06	0.0484245
%Ecc. contr. decrement(@ 10 stims.)	2	BICF2P797678	58341197	0	1	3	0.125	20.87	8.11881	1e-05	1e-05	0.0222124	0.0128776	0.0399058
B. wt.(kg) @ (12 mo.) Nx	2	BICF2P797678	58341197	0	1	3	0.214	-10.1128	0.880362	100000	100000	8.76218e-05	1.4818e-06	0.0484245
Body wt.(kg)-birth	2	BICF2P1075815	58372271	0	3	4	0.406	0.062282	0.0199647	1e-05	1e-05	0.00753305	0.0044667	0.0299958
Body wt.(kg)-birth	2	BICF2P175945	58378328	0	3	1	0.406	0.062282	0.0199647	1e-05	1e-05	0.00753305	0.0044667	0.0299958
Body wt.@ 6mos.	2	BICF2P1237911	58395229	0	1	3	0.188	-4.13	1.14127	1e-05	1e-05	0.0027925	0.00115249	0.0147256
Body wt.(kg)	2	BICF2P1237911	58395229	0	1	3	0.188	-5.57326	1.86621	4.39128	8.70408	0.00981229	0.00631431	0.0304649
%body wt. gain: birth to 6 mo.	2	BICF2P1237911	58395229	0	1	3	0.188	-1267.98	473.158	0.00345081	0.347001	0.0179516	0.00980282	0.0353662
Quad.fem. wt.(g)	2	BICF2P1237911	58395229	0	1	3	0.167	-68.3782	27.3669	100000	100000	0.0266604	0.0152889	0.045989
B. wt.(kg) @ (12 mo.) Nx	2	BICF2P1237911	58395229	0	1	3	0.214	-10.1128	0.880362	100000	100000	8.76218e-05	1.4818e-06	0.0484245
%Ecc. contr. decrement(@ 10 stims.)	2	BICF2P866810	58408728	0	4	2	0.125	20.87	8.11881	1e-05	1e-05	0.0222124	0.0128776	0.0399058
B. wt.(kg) @ (12 mo.) Nx	2	BICF2P866810	58408728	0	4	2	0.214	-10.1128	0.880362	100000	100000	8.76218e-05	1.4818e-06	0.0484245
Body wt.@ 6mos.	2	BICF2P642067	58427752	0	4	2	0.188	-4.13	1.14127	1e-05	1e-05	0.0027925	0.00115249	0.0147256
Body wt.(kg)	2	BICF2P642067	58427752	0	4	2	0.188	-5.57326	1.86621	4.39128	8.70408	0.00981229	0.00631431	0.0304649
%body wt. gain: birth to 6 mo.	2	BICF2P642067	58427752	0	4	2	0.188	-1267.98	473.158	0.00345081	0.347001	0.0179516	0.00980282	0.0353662
Quad.fem. wt.(g)	2	BICF2P642067	58427752	0	4	2	0.167	-68.3782	27.3669	100000	100000	0.0266604	0.0152889	0.045989
B. wt.(kg) @ (12 mo.) Nx	2	BICF2P642067	58427752	0	4	2	0.214	-10.1128	0.880362	100000	100000	8.76218e-05	1.4818e-06	0.0484245
% Ecc. contr. decrement(@ 30 stims.)	2	BICF2S23710046	58579905	0	3	1	0.156	-37.3388	13.7291	5.24796	8.33802	0.0166042	0.010205	0.0371985
% Ecc. contr. decrement(@ 30 stims.)	2	BICF2S2361579	58590846	0	3	1	0.156	-37.3388	13.7291	5.24796	8.33802	0.0166042	0.010205	0.0371985
% Ecc. contr. decrement(@ 30 stims.)	2	BICF2S23355631	58592530	0	3	4	0.156	-37.3388	13.7291	5.24796	8.33802	0.0166042	0.010205	0.0371985
%Ecc. contr. decrement(@ 10 stims.)	2	BICF2P1198023	58737898	0	2	4	0.125	20.87	8.11881	1e-05	1e-05	0.0222124	0.0128776	0.0399058
B. wt.(kg) @ (12 mo.) Nx	2	BICF2P1198023	58737898	0	2	4	0.214	-10.1128	0.880362	100000	100000	8.76218e-05	1.4818e-06	0.0484245
Body wt.@ 6mos.	2	BICF2P1420472	58806049	0	1	2	0.188	-4.13	1.14127	1e-05	1e-05	0.0027925	0.00115249	0.0147256
Body wt.(kg)	2	BICF2P1420472	58806049	0	1	2	0.188	-5.57326	1.86621	4.39128	8.70408	0.00981229	0.00631431	0.0304649
%body wt. gain: birth to 6 mo.	2	BICF2P1420472	58806049	0	1	2	0.188	-1267.98	473.158	0.00345081	0.347001	0.0179516	0.00980282	0.0353662
Quad.fem. wt.(g)	2	BICF2P1420472	58806049	0	1	2	0.167	-68.3782	27.3669	100000	100000	0.0266604	0.0152889	0.045989
B. wt.(kg) @ (12 mo.) Nx	2	BICF2P1420472	58806049	0	1	2	0.214	-10.1128	0.880362	100000	100000	8.76218e-05	1.4818e-06	0.0484245
Body wt.@ 6mos.	2	BICF2P1406958	58823725	0	3	4	0.188	-4.13	1.14127	1e-05	1e-05	0.0027925	0.00115249	0.0147256
Body wt.(kg)	2	BICF2P1406958	58823725	0	3	4	0.188	-5.57326	1.86621	4.39128	8.70408	0.00981229	0.00631431	0.0304649
%body wt. gain: birth to 6 mo.	2	BICF2P1406958	58823725	0	3	4	0.188	-1267.98	473.158	0.00345081	0.347001	0.0179516	0.00980282	0.0353662
Quad.fem. wt.(g)	2	BICF2P1406958	58823725	0	3	4	0.167	-68.3782	27.3669	100000	100000	0.0266604	0.0152889	0.045989
B. wt.(kg) @ (12 mo.) Nx	2	BICF2P1406958	58823725	0	3	4	0.214	-10.1128	0.880362	100000	100000	8.76218e-05	1.4818e-06	0.0484245
Body wt.@ 6mos.	2	BICF2P885701	58877475	0	4	2	0.188	-4.13	1.14127	1e-05	1e-05	0.0027925	0.00115249	0.0147256
Body wt.(kg)	2	BICF2P885701	58877475	0	4	2	0.188	-5.57326	1.86621	4.39128	8.70408	0.00981229	0.00631431	0.0304649
%body wt. gain: birth to 6 mo.	2	BICF2P885701	58877475	0	4	2	0.188	-1267.98	473.158	0.00345081	0.347001	0.0179516	0.00980282	0.0353662
Quad.fem. wt.(g)	2	BICF2P885701	58877475	0	4	2	0.167	-68.3782	27.3669	100000	100000	0.0266604	0.0152889	0.045989
B. wt.(kg) @ (12 mo.) Nx	2	BICF2P885701	58877475	0	4	2	0.214	-10.1128	0.880362	100000	100000	8.76218e-05	1.4818e-06	0.0484245
Body wt.@ 6mos.	2	BICF2S23235928	58888672	0	4	2	0.188	-4.13	1.14127	1e-05	1e-05	0.0027925	0.00115249	0.0147256
Body wt.(kg)	2	BICF2S23235928	58888672	0	4	2	0.188	-5.57326	1.86621	4.39128	8.70408	0.00981229	0.00631431	0.0304649
%body wt. gain: birth to 6 mo.	2	BICF2S23235928	58888672	0	4	2	0.188	-1267.98	473.158	0.00345081	0.347001	0.0179516	0.00980282	0.0353662
Quad.fem. wt.(g)	2	BICF2S23235928	58888672	0	4	2	0.167	-68.3782	27.3669	100000	100000	0.0266604	0.0152889	0.045989
B. wt.(kg) @ (12 mo.) Nx	2	BICF2S23235928	58888672	0	4	2	0.214	-10.1128	0.880362	100000	100000	8.76218e-05	1.4818e-06	0.0484245
%Ecc. contr. decrement(@ 10 stims.)	2	BICF2P208447	58974319	0	1	3	0.125	20.87	8.11881	1e-05	1e-05	0.0222124	0.0128776	0.0399058
B. wt.(kg) @ (12 mo.) Nx	2	BICF2P208447	58974319	0	1	3	0.214	-10.1128	0.880362	100000	100000	8.76218e-05	1.4818e-06	0.0484245
Body wt.(kg)-birth	2	BICF2P1092231	59036021	0	2	3	0.344	0.0479092	0.0177527	1e-05	1e-05	0.0173008	0.0117983	0.0491747
Quad.fem. wt.(g)	2	TIGRP2P25496_rs8730652	59046576	0	1	3	0.4	55.1422	20.2351	100000	100000	0.0173439	0.00922914	0.0362076
Body wt.(kg)	2	TIGRP2P25496_rs8730652	59046576	0	1	3	0.375	3.48612	1.18162	1e-05	6.76234	0.0105398	0.013292	0.0444382
Body wt.@ 6mos.	2	TIGRP2P25496_rs8730652	59046576	0	1	3	0.375	2.51231	0.957215	1.16834	2.18617	0.0199956	0.0134093	0.0446784
Body wt.(kg)-birth	2	BICF2P663187	59059309	0	4	2	0.344	0.0479092	0.0177527	1e-05	1e-05	0.0173008	0.0117983	0.0491747
% Ecc. contr. decrement(@ 30 stims.)	2	BICF2S23233195	59130866	0	1	3	0.156	-37.3388	13.7291	5.24796	8.33802	0.0166042	0.010205	0.0371985
% Ecc. contr. decrement(@ 30 stims.)	2	TIGRP2P25581_rs8773932	59204715	0	3	1	0.156	-37.3388	13.7291	5.24796	8.33802	0.0166042	0.010205	0.0371985
Body wt.(kg)-birth	2	BICF2P307136	59292649	0	2	3	0.406	0.062282	0.0199647	1e-05	1e-05	0.00753305	0.0044667	0.0299958
% Ecc. contr. decrement(@ 30 stims.)	2	BICF2P643997	59412992	0	2	4	0.156	-37.3388	13.7291	5.24796	8.33802	0.0166042	0.010205	0.0371985
Body wt.@ 6mos.	2	BICF2P737640	59575498	0	3	4	0.188	-4.13	1.14127	1e-05	1e-05	0.0027925	0.00115249	0.0147256
Body wt.(kg)	2	BICF2P737640	59575498	0	3	4	0.188	-5.57326	1.86621	4.39128	8.70408	0.00981229	0.00631431	0.0304649
%body wt. gain: birth to 6 mo.	2	BICF2P737640	59575498	0	3	4	0.188	-1267.98	473.158	0.00345081	0.347001	0.0179516	0.00980282	0.0353662
Quad.fem. wt.(g)	2	BICF2P737640	59575498	0	3	4	0.167	-68.3782	27.3669	100000	100000	0.0266604	0.0152889	0.045989
B. wt.(kg) @ (12 mo.) Nx	2	BICF2P737640	59575498	0	3	4	0.214	-10.1128	0.880362	100000	100000	8.76218e-05	1.4818e-06	0.0484245
Body wt.(kg)-birth	2	BICF2P1262707	59589633	0	2	4	0.406	0.062282	0.0199647	1e-05	1e-05	0.00753305	0.0044667	0.0299958
Body wt.(kg)-birth	2	BICF2P1262706	59589652	0	1	4	0.406	0.062282	0.0199647	1e-05	1e-05	0.00753305	0.0044667	0.0299958
Body wt.@ 6mos.	2	BICF2P1465211	59597504	0	1	3	0.188	-4.13	1.14127	1e-05	1e-05	0.0027925	0.00115249	0.0147256
Body wt.(kg)	2	BICF2P1465211	59597504	0	1	3	0.188	-5.57326	1.86621	4.39128	8.70408	0.00981229	0.00631431	0.0304649
%body wt. gain: birth to 6 mo.	2	BICF2P1465211	59597504	0	1	3	0.188	-1267.98	473.158	0.00345081	0.347001	0.0179516	0.00980282	0.0353662
Quad.fem. wt.(g)	2	BICF2P1465211	59597504	0	1	3	0.167	-68.3782	27.3669	100000	100000	0.0266604	0.0152889	0.045989
B. wt.(kg) @ (12 mo.) Nx	2	BICF2P1465211	59597504	0	1	3	0.214	-10.1128	0.880362	100000	100000	8.76218e-05	1.4818e-06	0.0484245
Body wt.(kg)-birth	2	BICF2S229327	59608919	0	3	1	0.344	0.0479092	0.0177527	1e-05	1e-05	0.0173008	0.0117983	0.0491747
Body wt.@ 6mos.	2	BICF2S23217613	59725250	0	3	1	0.188	-4.13	1.14127	1e-05	1e-05	0.0027925	0.00115249	0.0147256
Body wt.(kg)	2	BICF2S23217613	59725250	0	3	1	0.188	-5.57326	1.86621	4.39128	8.70408	0.00981229	0.00631431	0.0304649
%body wt. gain: birth to 6 mo.	2	BICF2S23217613	59725250	0	3	1	0.188	-1267.98	473.158	0.00345081	0.347001	0.0179516	0.00980282	0.0353662
Quad.fem. wt.(g)	2	BICF2S23217613	59725250	0	3	1	0.167	-68.3782	27.3669	100000	100000	0.0266604	0.0152889	0.045989
B. wt.(kg) @ (12 mo.) Nx	2	BICF2S23217613	59725250	0	3	1	0.214	-10.1128	0.880362	100000	100000	8.76218e-05	1.4818e-06	0.0484245
Body wt.(kg)-birth	2	BICF2P489224	59748736	0	3	2	0.406	0.062282	0.0199647	1e-05	1e-05	0.00753305	0.0044667	0.0299958
% Ecc. contr. decrement(@ 30 stims.)	2	BICF2P356642	59768781	0	4	2	0.156	-37.3388	13.7291	5.24796	8.33802	0.0166042	0.010205	0.0371985
%Ecc. contr. decrement(@ 10 stims.)	2	BICF2P284576	59817537	0	1	3	0.125	20.87	8.11881	1e-05	1e-05	0.0222124	0.0128776	0.0399058
B. wt.(kg) @ (12 mo.) Nx	2	BICF2P284576	59817537	0	1	3	0.214	-10.1128	0.880362	100000	100000	8.76218e-05	1.4818e-06	0.0484245
%Ecc. contr. decrement(@ 10 stims.)	2	TIGRP2P25884_rs8703909	59881032	0	3	1	0.125	20.87	8.11881	1e-05	1e-05	0.0222124	0.0128776	0.0399058
B. wt.(kg) @ (12 mo.) Nx	2	TIGRP2P25884_rs8703909	59881032	0	3	1	0.214	-10.1128	0.880362	100000	100000	8.76218e-05	1.4818e-06	0.0484245
Body wt.@ 6mos.	2	BICF2S23411862	59901380	0	2	4	0.188	-4.13	1.14127	1e-05	1e-05	0.0027925	0.00115249	0.0147256
Body wt.(kg)	2	BICF2S23411862	59901380	0	2	4	0.188	-5.57326	1.86621	4.39128	8.70408	0.00981229	0.00631431	0.0304649
%body wt. gain: birth to 6 mo.	2	BICF2S23411862	59901380	0	2	4	0.188	-1267.98	473.158	0.00345081	0.347001	0.0179516	0.00980282	0.0353662
Quad.fem. wt.(g)	2	BICF2S23411862	59901380	0	2	4	0.167	-68.3782	27.3669	100000	100000	0.0266604	0.0152889	0.045989
B. wt.(kg) @ (12 mo.) Nx	2	BICF2S23411862	59901380	0	2	4	0.214	-10.1128	0.880362	100000	100000	8.76218e-05	1.4818e-06	0.0484245
Quad.fem. wt.(g)	2	BICF2S22949617	59907011	0	4	2	0.4	55.1422	20.2351	100000	100000	0.0173439	0.00922914	0.0362076
Body wt.(kg)	2	BICF2S22949617	59907011	0	4	2	0.375	3.48612	1.18162	1e-05	6.76234	0.0105398	0.013292	0.0444382
Body wt.@ 6mos.	2	BICF2S22949617	59907011	0	4	2	0.375	2.51231	0.957215	1.16834	2.18617	0.0199956	0.0134093	0.0446784
%Ecc. contr. decrement(@ 10 stims.)	2	BICF2P1139460	59934610	0	4	3	0.125	20.87	8.11881	1e-05	1e-05	0.0222124	0.0128776	0.0399058
B. wt.(kg) @ (12 mo.) Nx	2	BICF2P1139460	59934610	0	4	3	0.214	-10.1128	0.880362	100000	100000	8.76218e-05	1.4818e-06	0.0484245
Quad.fem. wt.(g)	2	BICF2P563018	59963291	0	3	1	0.4	55.1422	20.2351	100000	100000	0.0173439	0.00922914	0.0362076
Body wt.(kg)	2	BICF2P563018	59963291	0	3	1	0.375	3.48612	1.18162	1e-05	6.76234	0.0105398	0.013292	0.0444382
Body wt.@ 6mos.	2	BICF2P563018	59963291	0	3	1	0.375	2.51231	0.957215	1.16834	2.18617	0.0199956	0.0134093	0.0446784
% Ecc. contr. decrement(@ 30 stims.)	2	TIGRP2P25962_rs9091036	59977093	0	4	2	0.156	-37.3388	13.7291	5.24796	8.33802	0.0166042	0.010205	0.0371985
Quad.fem. wt.(g)	2	BICF2S23311779	59984758	0	3	1	0.4	55.1422	20.2351	100000	100000	0.0173439	0.00922914	0.0362076
Body wt.(kg)	2	BICF2S23311779	59984758	0	3	1	0.375	3.48612	1.18162	1e-05	6.76234	0.0105398	0.013292	0.0444382
Body wt.@ 6mos.	2	BICF2S23311779	59984758	0	3	1	0.375	2.51231	0.957215	1.16834	2.18617	0.0199956	0.0134093	0.0446784
Quad.fem. wt.(g)	2	TIGRP2P25978_rs8947803	60002903	0	1	3	0.4	55.1422	20.2351	100000	100000	0.0173439	0.00922914	0.0362076
Body wt.(kg)	2	TIGRP2P25978_rs8947803	60002903	0	1	3	0.375	3.48612	1.18162	1e-05	6.76234	0.0105398	0.013292	0.0444382
Body wt.@ 6mos.	2	TIGRP2P25978_rs8947803	60002903	0	1	3	0.375	2.51231	0.957215	1.16834	2.18617	0.0199956	0.0134093	0.0446784
%Ecc. contr. decrement(@ 10 stims.)	2	TIGRP2P26474_rs8814153	60487611	0	1	3	0.125	20.87	8.11881	1e-05	1e-05	0.0222124	0.0128776	0.0399058
B. wt.(kg) @ (12 mo.) Nx	2	TIGRP2P26474_rs8814153	60487611	0	1	3	0.214	-10.1128	0.880362	100000	100000	8.76218e-05	1.4818e-06	0.0484245
%Ecc. contr. decrement(@ 10 stims.)	2	TIGRP2P26731_rs9199857	60606752	0	2	4	0.125	20.87	8.11881	1e-05	1e-05	0.0222124	0.0128776	0.0399058
B. wt.(kg) @ (12 mo.) Nx	2	TIGRP2P26731_rs9199857	60606752	0	2	4	0.214	-10.1128	0.880362	100000	100000	8.76218e-05	1.4818e-06	0.0484245
Body wt.@ 6mos.	2	BICF2P718485	61031775	0	1	3	0.188	-4.13	1.14127	1e-05	1e-05	0.0027925	0.00115249	0.0147256
Body wt.(kg)	2	BICF2P718485	61031775	0	1	3	0.188	-5.57326	1.86621	4.39128	8.70408	0.00981229	0.00631431	0.0304649
%body wt. gain: birth to 6 mo.	2	BICF2P718485	61031775	0	1	3	0.188	-1267.98	473.158	0.00345081	0.347001	0.0179516	0.00980282	0.0353662
Quad.fem. wt.(g)	2	BICF2P718485	61031775	0	1	3	0.167	-68.3782	27.3669	100000	100000	0.0266604	0.0152889	0.045989
B. wt.(kg) @ (12 mo.) Nx	2	BICF2P718485	61031775	0	1	3	0.214	-10.1128	0.880362	100000	100000	8.76218e-05	1.4818e-06	0.0484245
Quad.fem. wt.(g)	2	BICF2P544910	61179425	0	4	3	0.4	55.1422	20.2351	100000	100000	0.0173439	0.00922914	0.0362076
Body wt.(kg)	2	BICF2P544910	61179425	0	4	3	0.375	3.48612	1.18162	1e-05	6.76234	0.0105398	0.013292	0.0444382
Body wt.@ 6mos.	2	BICF2P544910	61179425	0	4	3	0.375	2.51231	0.957215	1.16834	2.18617	0.0199956	0.0134093	0.0446784
Body wt.@ 6mos.	2	BICF2P348907	61182288	0	4	2	0.188	-4.13	1.14127	1e-05	1e-05	0.0027925	0.00115249	0.0147256
Body wt.(kg)	2	BICF2P348907	61182288	0	4	2	0.188	-5.57326	1.86621	4.39128	8.70408	0.00981229	0.00631431	0.0304649
%body wt. gain: birth to 6 mo.	2	BICF2P348907	61182288	0	4	2	0.188	-1267.98	473.158	0.00345081	0.347001	0.0179516	0.00980282	0.0353662
Quad.fem. wt.(g)	2	BICF2P348907	61182288	0	4	2	0.167	-68.3782	27.3669	100000	100000	0.0266604	0.0152889	0.045989
B. wt.(kg) @ (12 mo.) Nx	2	BICF2P348907	61182288	0	4	2	0.214	-10.1128	0.880362	100000	100000	8.76218e-05	1.4818e-06	0.0484245
Quad.fem. wt.(g)	2	BICF2P1349008	61198715	0	4	2	0.4	55.1422	20.2351	100000	100000	0.0173439	0.00922914	0.0362076
Body wt.(kg)	2	BICF2P1349008	61198715	0	4	2	0.375	3.48612	1.18162	1e-05	6.76234	0.0105398	0.013292	0.0444382
Body wt.@ 6mos.	2	BICF2P1349008	61198715	0	4	2	0.375	2.51231	0.957215	1.16834	2.18617	0.0199956	0.0134093	0.0446784
Body wt.@ 6mos.	2	BICF2S23137837	61206318	0	4	2	0.188	-4.13	1.14127	1e-05	1e-05	0.0027925	0.00115249	0.0147256
Body wt.(kg)	2	BICF2S23137837	61206318	0	4	2	0.188	-5.57326	1.86621	4.39128	8.70408	0.00981229	0.00631431	0.0304649
%body wt. gain: birth to 6 mo.	2	BICF2S23137837	61206318	0	4	2	0.188	-1267.98	473.158	0.00345081	0.347001	0.0179516	0.00980282	0.0353662
Quad.fem. wt.(g)	2	BICF2S23137837	61206318	0	4	2	0.167	-68.3782	27.3669	100000	100000	0.0266604	0.0152889	0.045989
B. wt.(kg) @ (12 mo.) Nx	2	BICF2S23137837	61206318	0	4	2	0.214	-10.1128	0.880362	100000	100000	8.76218e-05	1.4818e-06	0.0484245
%Ecc. contr. decrement(@ 10 stims.)	2	BICF2P297167	61322314	0	4	1	0.125	20.87	8.11881	1e-05	1e-05	0.0222124	0.0128776	0.0399058
B. wt.(kg) @ (12 mo.) Nx	2	BICF2P297167	61322314	0	4	1	0.214	-10.1128	0.880362	100000	100000	8.76218e-05	1.4818e-06	0.0484245
%Ecc. contr. decrement(@ 10 stims.)	2	BICF2S23035024	61341337	0	1	3	0.125	20.87	8.11881	1e-05	1e-05	0.0222124	0.0128776	0.0399058
B. wt.(kg) @ (12 mo.) Nx	2	BICF2S23035024	61341337	0	1	3	0.214	-10.1128	0.880362	100000	100000	8.76218e-05	1.4818e-06	0.0484245
Body wt.(kg)-birth	2	BICF2P1005289	61375842	0	2	4	0.344	0.0479092	0.0177527	1e-05	1e-05	0.0173008	0.0117983	0.0491747
% Ecc. contr. decrement(@ 30 stims.)	2	BICF2S23238410	61420765	0	4	2	0.156	-37.3388	13.7291	5.24796	8.33802	0.0166042	0.010205	0.0371985
% Ecc. contr. decrement(@ 30 stims.)	2	BICF2P309315	61428709	0	4	2	0.156	-37.3388	13.7291	5.24796	8.33802	0.0166042	0.010205	0.0371985
% Ecc. contr. decrement(@ 30 stims.)	2	BICF2P606415	61556283	0	4	2	0.156	-37.3388	13.7291	5.24796	8.33802	0.0166042	0.010205	0.0371985
% Ecc. contr. decrement(@ 30 stims.)	2	BICF2S23117344	61604057	0	4	2	0.156	-37.3388	13.7291	5.24796	8.33802	0.0166042	0.010205	0.0371985
% Ecc. contr. decrement(@ 30 stims.)	2	BICF2S23119288	61608201	0	2	4	0.156	-37.3388	13.7291	5.24796	8.33802	0.0166042	0.010205	0.0371985
Body wt.(kg)-birth	2	BICF2P75954	61645929	0	1	4	0.344	0.03694	0.0142132	0.29767	0.498472	0.0210185	0.0126765	0.0403151
Body wt.(kg)-birth	2	BICF2S23730507	61656330	0	2	4	0.344	0.03694	0.0142132	0.29767	0.498472	0.0210185	0.0126765	0.0403151
%Ecc. contr. decrement(@ 10 stims.)	2	BICF2S23256057	61792733	0	3	1	0.125	20.87	8.11881	1e-05	1e-05	0.0222124	0.0128776	0.0399058
B. wt.(kg) @ (12 mo.) Nx	2	BICF2S23256057	61792733	0	3	1	0.214	-10.1128	0.880362	100000	100000	8.76218e-05	1.4818e-06	0.0484245
% Ecc. contr. decrement(@ 30 stims.)	2	BICF2S23730081	61830410	0	1	3	0.156	-37.3388	13.7291	5.24796	8.33802	0.0166042	0.010205	0.0371985
Body wt.(kg)-birth	2	BICF2P468526	61853641	0	3	1	0.469	0.0473797	0.0131609	1e-05	1e-05	0.00289825	0.00146329	0.0196755
%Ecc. contr. decrement(@ 10 stims.)	2	BICF2P468526	61853641	0	3	1	0.469	17.7357	6.04023	1e-05	1e-05	0.0108365	0.00559106	0.0270152
% Ecc. contr. decrement(@ 30 stims.)	2	BICF2P468526	61853641	0	3	1	0.469	28.5668	9.5823	4.07567	7.44937	0.00991401	0.00580746	0.029099
%body wt. gain: birth to 6 mo.	2	BICF2P468526	61853641	0	3	1	0.469	-1071.27	418.63	1e-05	1e-05	0.0227178	0.0132185	0.040433
Body wt.(kg)-birth	2	BICF2P179472	61874155	0	2	4	0.469	0.0473797	0.0131609	1e-05	1e-05	0.00289825	0.00146329	0.0196755
%Ecc. contr. decrement(@ 10 stims.)	2	BICF2P179472	61874155	0	2	4	0.469	17.7357	6.04023	1e-05	1e-05	0.0108365	0.00559106	0.0270152
% Ecc. contr. decrement(@ 30 stims.)	2	BICF2P179472	61874155	0	2	4	0.469	28.5668	9.5823	4.07567	7.44937	0.00991401	0.00580746	0.029099
%body wt. gain: birth to 6 mo.	2	BICF2P179472	61874155	0	2	4	0.469	-1071.27	418.63	1e-05	1e-05	0.0227178	0.0132185	0.040433
%Ecc. contr. decrement(@ 10 stims.)	2	BICF2S2319812	62021017	0	3	4	0.125	20.87	8.11881	1e-05	1e-05	0.0222124	0.0128776	0.0399058
B. wt.(kg) @ (12 mo.) Nx	2	BICF2S2319812	62021017	0	3	4	0.214	-10.1128	0.880362	100000	100000	8.76218e-05	1.4818e-06	0.0484245
%Ecc. contr. decrement(@ 10 stims.)	2	BICF2P459856	62062401	0	1	3	0.125	20.87	8.11881	1e-05	1e-05	0.0222124	0.0128776	0.0399058
B. wt.(kg) @ (12 mo.) Nx	2	BICF2P459856	62062401	0	1	3	0.214	-10.1128	0.880362	100000	100000	8.76218e-05	1.4818e-06	0.0484245
%Ecc. contr. decrement(@ 10 stims.)	2	BICF2S23035175	62150701	0	2	3	0.125	20.87	8.11881	1e-05	1e-05	0.0222124	0.0128776	0.0399058
B. wt.(kg) @ (12 mo.) Nx	2	BICF2S23035175	62150701	0	2	3	0.214	-10.1128	0.880362	100000	100000	8.76218e-05	1.4818e-06	0.0484245
Body wt.(kg)-birth	2	BICF2S2318769	62158518	0	1	3	0.469	0.0473797	0.0131609	1e-05	1e-05	0.00289825	0.00146329	0.0196755
%Ecc. contr. decrement(@ 10 stims.)	2	BICF2S2318769	62158518	0	1	3	0.469	17.7357	6.04023	1e-05	1e-05	0.0108365	0.00559106	0.0270152
% Ecc. contr. decrement(@ 30 stims.)	2	BICF2S2318769	62158518	0	1	3	0.469	28.5668	9.5823	4.07567	7.44937	0.00991401	0.00580746	0.029099
%body wt. gain: birth to 6 mo.	2	BICF2S2318769	62158518	0	1	3	0.469	-1071.27	418.63	1e-05	1e-05	0.0227178	0.0132185	0.040433
% Ecc. contr. decrement(@ 30 stims.)	2	BICF2P308381	62177558	0	3	4	0.125	37.9325	12.7462	6.00747	8.9681	0.0100167	0.00548037	0.0277374
%Ecc. contr. decrement(@ 10 stims.)	2	BICF2P10844	62180717	0	2	4	0.062	32.7205	10.6873	1.8339	3.59949	0.00845226	0.00467737	0.0322956
% Ecc. contr. decrement(@ 30 stims.)	2	BICF2P10844	62180717	0	2	4	0.062	45.0726	16.4625	3.42939	7.3155	0.0160211	0.0103988	0.0380941
Body wt.(kg)-birth	2	BICF2S23339363	62280428	0	2	4	0.469	0.0473797	0.0131609	1e-05	1e-05	0.00289825	0.00146329	0.0196755
%Ecc. contr. decrement(@ 10 stims.)	2	BICF2S23339363	62280428	0	2	4	0.469	17.7357	6.04023	1e-05	1e-05	0.0108365	0.00559106	0.0270152
% Ecc. contr. decrement(@ 30 stims.)	2	BICF2S23339363	62280428	0	4	2	0.531	-28.5668	9.5823	4.07567	7.44937	0.00991401	0.00580746	0.029099
%body wt. gain: birth to 6 mo.	2	BICF2S23339363	62280428	0	2	4	0.469	-1071.27	418.63	1e-05	1e-05	0.0227178	0.0132185	0.040433
%Ecc. contr. decrement(@ 10 stims.)	2	BICF2P1392915	62524560	0	2	4	0.125	20.87	8.11881	1e-05	1e-05	0.0222124	0.0128776	0.0399058
B. wt.(kg) @ (12 mo.) Nx	2	BICF2P1392915	62524560	0	2	4	0.214	-10.1128	0.880362	100000	100000	8.76218e-05	1.4818e-06	0.0484245
%Ecc. contr. decrement(@ 10 stims.)	2	BICF2P1000252	62696026	0	2	4	0.125	20.87	8.11881	1e-05	1e-05	0.0222124	0.0128776	0.0399058
B. wt.(kg) @ (12 mo.) Nx	2	BICF2P1000252	62696026	0	2	4	0.214	-10.1128	0.880362	100000	100000	8.76218e-05	1.4818e-06	0.0484245
Body wt.(kg)	2	BICF2S22914690	62806611	0	3	1	0.344	5.4709	2.1269	5.85857	10.1111	0.0221408	0.0149937	0.0452485
Body wt.@ 6mos.	2	BICF2S22914690	62806611	0	3	1	0.344	3.7396	1.40935	0.872264	1.72317	0.0189022	0.0121896	0.0454948
B. wt.(kg) @ (12 mo.) Nx	2	BICF2S22914690	62806611	0	3	1	0.286	10.1128	0.880362	100000	100000	8.76218e-05	1.4818e-06	0.0484245
Body wt.(kg)	2	BICF2S2332175	62819638	0	2	4	0.344	5.4709	2.1269	5.85857	10.1111	0.0221408	0.0149937	0.0452485
Body wt.@ 6mos.	2	BICF2S2332175	62819638	0	2	4	0.344	3.7396	1.40935	0.872264	1.72317	0.0189022	0.0121896	0.0454948
B. wt.(kg) @ (12 mo.) Nx	2	BICF2S2332175	62819638	0	2	4	0.286	10.1128	0.880362	100000	100000	8.76218e-05	1.4818e-06	0.0484245
Body wt.(kg)	2	BICF2S23620100	62826928	0	2	3	0.344	5.4709	2.1269	5.85857	10.1111	0.0221408	0.0149937	0.0452485
Body wt.@ 6mos.	2	BICF2S23620100	62826928	0	2	3	0.344	3.7396	1.40935	0.872264	1.72317	0.0189022	0.0121896	0.0454948
B. wt.(kg) @ (12 mo.) Nx	2	BICF2S23620100	62826928	0	2	3	0.286	10.1128	0.880362	100000	100000	8.76218e-05	1.4818e-06	0.0484245
Body wt.@ 6mos.	2	BICF2P1289371	63127929	0	2	4	0.438	-2.77174	1.04656	1e-05	1e-05	0.0190871	0.0107978	0.0365812
Body wt.(kg)	2	BICF2P1289371	63127929	0	2	4	0.438	-4.83228	1.70996	4.06546	8.12435	0.0134735	0.00953271	0.037185
Body wt.(kg)	2	BICF2P1388763	63299209	0	3	1	0.344	5.4709	2.1269	5.85857	10.1111	0.0221408	0.0149937	0.0452485
Body wt.@ 6mos.	2	BICF2P1388763	63299209	0	3	1	0.344	3.7396	1.40935	0.872264	1.72317	0.0189022	0.0121896	0.0454948
B. wt.(kg) @ (12 mo.) Nx	2	BICF2P1388763	63299209	0	3	1	0.286	10.1128	0.880362	100000	100000	8.76218e-05	1.4818e-06	0.0484245
Body wt.(kg)	2	BICF2P184649	63327992	0	4	2	0.344	5.4709	2.1269	5.85857	10.1111	0.0221408	0.0149937	0.0452485
Body wt.@ 6mos.	2	BICF2P184649	63327992	0	4	2	0.344	3.7396	1.40935	0.872264	1.72317	0.0189022	0.0121896	0.0454948
B. wt.(kg) @ (12 mo.) Nx	2	BICF2P184649	63327992	0	4	2	0.286	10.1128	0.880362	100000	100000	8.76218e-05	1.4818e-06	0.0484245
Body wt.@ 6mos.	2	BICF2P35586	63374365	0	1	3	0.438	-2.77174	1.04656	1e-05	1e-05	0.0190871	0.0107978	0.0365812
Body wt.(kg)	2	BICF2P35586	63374365	0	1	3	0.438	-4.83228	1.70996	4.06546	8.12435	0.0134735	0.00953271	0.037185
Body wt.(kg)	2	BICF2P1171779	63394166	0	4	1	0.344	5.4709	2.1269	5.85857	10.1111	0.0221408	0.0149937	0.0452485
Body wt.@ 6mos.	2	BICF2P1171779	63394166	0	4	1	0.344	3.7396	1.40935	0.872264	1.72317	0.0189022	0.0121896	0.0454948
B. wt.(kg) @ (12 mo.) Nx	2	BICF2P1171779	63394166	0	4	1	0.286	10.1128	0.880362	100000	100000	8.76218e-05	1.4818e-06	0.0484245
%Ecc. contr. decrement(@ 10 stims.)	2	BICF2P46735	63631628	0	1	2	0.125	20.87	8.11881	1e-05	1e-05	0.0222124	0.0128776	0.0399058
B. wt.(kg) @ (12 mo.) Nx	2	BICF2P46735	63631628	0	1	2	0.214	-10.1128	0.880362	100000	100000	8.76218e-05	1.4818e-06	0.0484245
Body wt.(kg)-birth	2	BICF2P511689	63854772	0	4	2	0.344	0.0479092	0.0177527	1e-05	1e-05	0.0173008	0.0117983	0.0491747
Body wt.(kg)	2	BICF2S235366	64201948	0	2	4	0.344	5.4709	2.1269	5.85857	10.1111	0.0221408	0.0149937	0.0452485
Body wt.@ 6mos.	2	BICF2S235366	64201948	0	2	4	0.344	3.7396	1.40935	0.872264	1.72317	0.0189022	0.0121896	0.0454948
B. wt.(kg) @ (12 mo.) Nx	2	BICF2S235366	64201948	0	2	4	0.286	10.1128	0.880362	100000	100000	8.76218e-05	1.4818e-06	0.0484245
%Ecc. contr. decrement(@ 10 stims.)	2	BICF2P481737	64316034	0	2	4	0.062	32.7205	10.6873	1.8339	3.59949	0.00845226	0.00467737	0.0322956
% Ecc. contr. decrement(@ 30 stims.)	2	BICF2P481737	64316034	0	2	4	0.062	45.0726	16.4625	3.42939	7.3155	0.0160211	0.0103988	0.0380941
%Ecc. contr. decrement(@ 10 stims.)	2	TIGRP2P27356_rs9095068	64325427	0	4	2	0.125	20.87	8.11881	1e-05	1e-05	0.0222124	0.0128776	0.0399058
B. wt.(kg) @ (12 mo.) Nx	2	TIGRP2P27356_rs9095068	64325427	0	4	2	0.214	-10.1128	0.880362	100000	100000	8.76218e-05	1.4818e-06	0.0484245
%Ecc. contr. decrement(@ 10 stims.)	2	TIGRP2P27367_rs8812585	64357333	0	3	1	0.188	19.6457	4.81592	0.0161051	0.206188	0.00112671	0.000397697	0.0106074
% Ecc. contr. decrement(@ 30 stims.)	2	TIGRP2P27367_rs8812585	64357333	0	3	1	0.188	27.7279	8.20133	2.08801	5.0922	0.00447986	0.00257138	0.0217783
%Ecc. contr. decrement(@ 10 stims.)	2	BICF2S22939142	64389018	0	1	3	0.062	32.7205	10.6873	1.8339	3.59949	0.00845226	0.00467737	0.0322956
% Ecc. contr. decrement(@ 30 stims.)	2	BICF2S22939142	64389018	0	1	3	0.062	45.0726	16.4625	3.42939	7.3155	0.0160211	0.0103988	0.0380941
%Ecc. contr. decrement(@ 10 stims.)	2	BICF2P1220491	64407739	0	1	3	0.156	16.3697	5.86441	1e-05	1e-05	0.0144235	0.00779689	0.0313555
% Ecc. contr. decrement(@ 30 stims.)	2	BICF2S22940434	64439528	0	4	3	0.156	-37.3388	13.7291	5.24796	8.33802	0.0166042	0.010205	0.0371985
%Ecc. contr. decrement(@ 10 stims.)	2	TIGRP2P27410_rs8909326	64462699	0	4	2	0.156	16.3697	5.86441	1e-05	1e-05	0.0144235	0.00779689	0.0313555
%body wt. gain: birth to 6 mo.	2	BICF2P352642	64495655	0	2	4	0.062	2028.87	657.053	1e-05	1e-05	0.00802412	0.0039413	0.0232974
% Body wt. gain: birth-1 month	2	BICF2P352642	64495655	0	2	4	0.062	317.767	82.2906	0.0318439	0.0394262	0.00172783	0.00212847	0.0254721
%body wt. gain: birth to 6 mo.	2	BICF2P252148	64546567	0	4	2	0.062	2028.87	657.053	1e-05	1e-05	0.00802412	0.0039413	0.0232974
% Body wt. gain: birth-1 month	2	BICF2P252148	64546567	0	4	2	0.062	317.767	82.2906	0.0318439	0.0394262	0.00172783	0.00212847	0.0254721
% Ecc. contr. decrement(@ 30 stims.)	2	TIGRP2P27439_rs9117195	64587640	0	4	3	0.219	-37.3486	9.09622	1.87075	3.36395	0.00106964	0.000509719	0.0133614
%body wt. gain: birth to 6 mo.	2	TIGRP2P27439_rs9117195	64587640	0	4	3	0.219	1515.47	421.576	0.417258	0.578558	0.00292865	0.00129352	0.0160793
%Ecc. contr. decrement(@ 10 stims.)	2	TIGRP2P27439_rs9117195	64587640	0	4	3	0.219	-21.9637	6.59889	0.370905	0.596028	0.00497318	0.00238682	0.0199412
Quad.fem. wt.(g)	2	TIGRP2P27439_rs9117195	64587640	0	4	3	0.233	80.2817	26.7925	100000	100000	0.0103095	0.00500735	0.0278489
Body wt.@ 6mos.	2	TIGRP2P27439_rs9117195	64587640	0	4	3	0.219	3.36032	1.26264	1e-05	1e-05	0.018612	0.0104861	0.0360649
TJA (deg.)	2	TIGRP2P27439_rs9117195	64587640	0	4	3	0.219	9.76191	3.80885	1e-05	1e-05	0.0225435	0.0131008	0.0402515
%Ecc. contr. decrement(@ 10 stims.)	2	BICF2P1083440	64647900	0	1	3	0.062	32.7205	10.6873	1.8339	3.59949	0.00845226	0.00467737	0.0322956
% Ecc. contr. decrement(@ 30 stims.)	2	BICF2P1083440	64647900	0	1	3	0.062	45.0726	16.4625	3.42939	7.3155	0.0160211	0.0103988	0.0380941
TJA (deg.)	2	BICF2S23419277	64654598	0	1	3	0.312	7.93479	3.17779	1e-05	1e-05	0.0256168	0.0151965	0.0434103
TJA (deg.)	2	BICF2P466099	64665533	0	3	1	0.312	7.93479	3.17779	1e-05	1e-05	0.0256168	0.0151965	0.0434103
TJA (deg.)	2	BICF2P1249406	64721903	0	3	2	0.312	7.93479	3.17779	1e-05	1e-05	0.0256168	0.0151965	0.0434103
TJA (deg.)	2	BICF2P495247	64725161	0	1	3	0.312	7.93479	3.17779	1e-05	1e-05	0.0256168	0.0151965	0.0434103
TJA (deg.)	2	BICF2S23228726	64738682	0	2	4	0.312	7.93479	3.17779	1e-05	1e-05	0.0256168	0.0151965	0.0434103
%Ecc. contr. decrement(@ 10 stims.)	2	BICF2P1052711	64756277	0	1	2	0.062	32.7205	10.6873	1.8339	3.59949	0.00845226	0.00467737	0.0322956
% Ecc. contr. decrement(@ 30 stims.)	2	BICF2P1052711	64756277	0	1	2	0.062	45.0726	16.4625	3.42939	7.3155	0.0160211	0.0103988	0.0380941
TJA (deg.)	2	BICF2P884979	64760335	0	4	2	0.312	7.93479	3.17779	1e-05	1e-05	0.0256168	0.0151965	0.0434103
TJA (deg.)	2	BICF2P948332	64777558	0	3	1	0.312	7.93479	3.17779	1e-05	1e-05	0.0256168	0.0151965	0.0434103
TJA (deg.)	2	BICF2P943077	64781481	0	2	4	0.312	7.93479	3.17779	1e-05	1e-05	0.0256168	0.0151965	0.0434103
TJA (deg.)	2	BICF2P1149734	64792902	0	1	2	0.312	7.93479	3.17779	1e-05	1e-05	0.0256168	0.0151965	0.0434103
TJA (deg.)	2	BICF2P798489	64819745	0	1	3	0.312	7.93479	3.17779	1e-05	1e-05	0.0256168	0.0151965	0.0434103
TJA (deg.)	2	BICF2P606371	64828075	0	4	3	0.312	7.93479	3.17779	1e-05	1e-05	0.0256168	0.0151965	0.0434103
TJA (deg.)	2	BICF2P437636	64848605	0	1	3	0.312	7.93479	3.17779	1e-05	1e-05	0.0256168	0.0151965	0.0434103
TJA (deg.)	2	BICF2P371500	64877965	0	4	2	0.312	7.93479	3.17779	1e-05	1e-05	0.0256168	0.0151965	0.0434103
TJA (deg.)	2	BICF2P1456004	64887484	0	2	4	0.312	7.93479	3.17779	1e-05	1e-05	0.0256168	0.0151965	0.0434103
TJA (deg.)	2	BICF2P898954	64918552	0	1	3	0.312	7.93479	3.17779	1e-05	1e-05	0.0256168	0.0151965	0.0434103
TJA (deg.)	2	BICF2P146276	64929333	0	4	2	0.312	7.93479	3.17779	1e-05	1e-05	0.0256168	0.0151965	0.0434103
TJA (deg.)	2	BICF2P305116	64946640	0	3	4	0.312	7.93479	3.17779	1e-05	1e-05	0.0256168	0.0151965	0.0434103
TJA (deg.)	2	TIGRP2P27480_rs9236429	65084252	0	2	4	0.312	7.93479	3.17779	1e-05	1e-05	0.0256168	0.0151965	0.0434103
% Ecc. contr. decrement(@ 30 stims.)	2	BICF2P403170	65091541	0	2	3	0.219	-37.3486	9.09622	1.87075	3.36395	0.00106964	0.000509719	0.0133614
%body wt. gain: birth to 6 mo.	2	BICF2P403170	65091541	0	2	3	0.219	1515.47	421.576	0.417258	0.578558	0.00292865	0.00129352	0.0160793
%Ecc. contr. decrement(@ 10 stims.)	2	BICF2P403170	65091541	0	2	3	0.219	-21.9637	6.59889	0.370905	0.596028	0.00497318	0.00238682	0.0199412
Quad.fem. wt.(g)	2	BICF2P403170	65091541	0	2	3	0.233	80.2817	26.7925	100000	100000	0.0103095	0.00500735	0.0278489
Body wt.@ 6mos.	2	BICF2P403170	65091541	0	2	3	0.219	3.36032	1.26264	1e-05	1e-05	0.018612	0.0104861	0.0360649
TJA (deg.)	2	BICF2P403170	65091541	0	2	3	0.219	9.76191	3.80885	1e-05	1e-05	0.0225435	0.0131008	0.0402515
%Ecc. contr. decrement(@ 10 stims.)	2	BICF2P1346335	65119978	0	4	2	0.062	32.7205	10.6873	1.8339	3.59949	0.00845226	0.00467737	0.0322956
% Ecc. contr. decrement(@ 30 stims.)	2	BICF2P1346335	65119978	0	4	2	0.062	45.0726	16.4625	3.42939	7.3155	0.0160211	0.0103988	0.0380941
%Ecc. contr. decrement(@ 10 stims.)	2	BICF2P380785	65126686	0	4	2	0.062	32.7205	10.6873	1.8339	3.59949	0.00845226	0.00467737	0.0322956
% Ecc. contr. decrement(@ 30 stims.)	2	BICF2P380785	65126686	0	4	2	0.062	45.0726	16.4625	3.42939	7.3155	0.0160211	0.0103988	0.0380941
%Ecc. contr. decrement(@ 10 stims.)	2	BICF2S23232876	65407909	0	4	3	0.062	32.7205	10.6873	1.8339	3.59949	0.00845226	0.00467737	0.0322956
% Ecc. contr. decrement(@ 30 stims.)	2	BICF2S23232876	65407909	0	4	3	0.062	45.0726	16.4625	3.42939	7.3155	0.0160211	0.0103988	0.0380941
%Ecc. contr. decrement(@ 10 stims.)	2	BICF2P782973	65419602	0	3	1	0.062	32.7205	10.6873	1.8339	3.59949	0.00845226	0.00467737	0.0322956
% Ecc. contr. decrement(@ 30 stims.)	2	BICF2P782973	65419602	0	3	1	0.062	45.0726	16.4625	3.42939	7.3155	0.0160211	0.0103988	0.0380941
%Ecc. contr. decrement(@ 10 stims.)	2	TIGRP2P27573_rs8697138	65423645	0	4	2	0.062	32.7205	10.6873	1.8339	3.59949	0.00845226	0.00467737	0.0322956
% Ecc. contr. decrement(@ 30 stims.)	2	TIGRP2P27573_rs8697138	65423645	0	4	2	0.062	45.0726	16.4625	3.42939	7.3155	0.0160211	0.0103988	0.0380941
TJA (deg.)	2	TIGRP2P27582_rs9023763	65501448	0	2	4	0.312	7.93479	3.17779	1e-05	1e-05	0.0256168	0.0151965	0.0434103
%body wt. gain: birth to 6 mo.	2	BICF2P346589	65522028	0	2	3	0.062	2028.87	657.053	1e-05	1e-05	0.00802412	0.0039413	0.0232974
% Body wt. gain: birth-1 month	2	BICF2P346589	65522028	0	2	3	0.062	317.767	82.2906	0.0318439	0.0394262	0.00172783	0.00212847	0.0254721
% Ecc. contr. decrement(@ 30 stims.)	2	BICF2S23552647	65598221	0	4	2	0.156	-37.3388	13.7291	5.24796	8.33802	0.0166042	0.010205	0.0371985
%Ecc. contr. decrement(@ 10 stims.)	2	BICF2S23056970	65610268	0	1	3	0.062	32.7205	10.6873	1.8339	3.59949	0.00845226	0.00467737	0.0322956
% Ecc. contr. decrement(@ 30 stims.)	2	BICF2S23056970	65610268	0	1	3	0.062	45.0726	16.4625	3.42939	7.3155	0.0160211	0.0103988	0.0380941
%Ecc. contr. decrement(@ 10 stims.)	2	TIGRP2P27629_rs8899227	65692729	0	4	2	0.062	32.7205	10.6873	1.8339	3.59949	0.00845226	0.00467737	0.0322956
% Ecc. contr. decrement(@ 30 stims.)	2	TIGRP2P27629_rs8899227	65692729	0	4	2	0.062	45.0726	16.4625	3.42939	7.3155	0.0160211	0.0103988	0.0380941
% Ecc. contr. decrement(@ 30 stims.)	2	TIGRP2P27632_rs9204283	65701298	0	4	3	0.156	-37.3388	13.7291	5.24796	8.33802	0.0166042	0.010205	0.0371985
%Ecc. contr. decrement(@ 10 stims.)	2	BICF2P214838	65772232	0	2	4	0.062	32.7205	10.6873	1.8339	3.59949	0.00845226	0.00467737	0.0322956
% Ecc. contr. decrement(@ 30 stims.)	2	BICF2P214838	65772232	0	2	4	0.062	45.0726	16.4625	3.42939	7.3155	0.0160211	0.0103988	0.0380941
%Ecc. contr. decrement(@ 10 stims.)	2	BICF2S24413217	65783141	0	1	3	0.062	32.7205	10.6873	1.8339	3.59949	0.00845226	0.00467737	0.0322956
% Ecc. contr. decrement(@ 30 stims.)	2	BICF2S24413217	65783141	0	1	3	0.062	45.0726	16.4625	3.42939	7.3155	0.0160211	0.0103988	0.0380941
%Ecc. contr. decrement(@ 10 stims.)	2	TIGRP2P27648_rs8521435	65824199	0	2	4	0.062	32.7205	10.6873	1.8339	3.59949	0.00845226	0.00467737	0.0322956
% Ecc. contr. decrement(@ 30 stims.)	2	TIGRP2P27648_rs8521435	65824199	0	2	4	0.062	45.0726	16.4625	3.42939	7.3155	0.0160211	0.0103988	0.0380941
%Ecc. contr. decrement(@ 10 stims.)	2	BICF2P1016970	65859028	0	4	3	0.062	32.7205	10.6873	1.8339	3.59949	0.00845226	0.00467737	0.0322956
% Ecc. contr. decrement(@ 30 stims.)	2	BICF2P1016970	65859028	0	4	3	0.062	45.0726	16.4625	3.42939	7.3155	0.0160211	0.0103988	0.0380941
% Ecc. contr. decrement(@ 30 stims.)	2	BICF2P179485	65949313	0	3	1	0.219	-37.3486	9.09622	1.87075	3.36395	0.00106964	0.000509719	0.0133614
%body wt. gain: birth to 6 mo.	2	BICF2P179485	65949313	0	3	1	0.219	1515.47	421.576	0.417258	0.578558	0.00292865	0.00129352	0.0160793
%Ecc. contr. decrement(@ 10 stims.)	2	BICF2P179485	65949313	0	3	1	0.219	-21.9637	6.59889	0.370905	0.596028	0.00497318	0.00238682	0.0199412
Quad.fem. wt.(g)	2	BICF2P179485	65949313	0	3	1	0.233	80.2817	26.7925	100000	100000	0.0103095	0.00500735	0.0278489
Body wt.@ 6mos.	2	BICF2P179485	65949313	0	3	1	0.219	3.36032	1.26264	1e-05	1e-05	0.018612	0.0104861	0.0360649
TJA (deg.)	2	BICF2P179485	65949313	0	3	1	0.219	9.76191	3.80885	1e-05	1e-05	0.0225435	0.0131008	0.0402515
TJA (deg.)	2	BICF2G630494467	66127289	0	3	1	0.312	7.93479	3.17779	1e-05	1e-05	0.0256168	0.0151965	0.0434103
TJA (deg.)	2	BICF2G630494496	66169765	0	4	2	0.312	7.93479	3.17779	1e-05	1e-05	0.0256168	0.0151965	0.0434103
%body wt. gain: birth to 6 mo.	2	BICF2P190439	66192882	0	2	3	0.062	2028.87	657.053	1e-05	1e-05	0.00802412	0.0039413	0.0232974
% Body wt. gain: birth-1 month	2	BICF2P190439	66192882	0	2	3	0.062	317.767	82.2906	0.0318439	0.0394262	0.00172783	0.00212847	0.0254721
%body wt. gain: birth to 6 mo.	2	BICF2S22918647	66205692	0	4	2	0.062	2028.87	657.053	1e-05	1e-05	0.00802412	0.0039413	0.0232974
% Body wt. gain: birth-1 month	2	BICF2S22918647	66205692	0	4	2	0.062	317.767	82.2906	0.0318439	0.0394262	0.00172783	0.00212847	0.0254721
%body wt. gain: birth to 6 mo.	2	BICF2P736966	66217221	0	1	3	0.062	2028.87	657.053	1e-05	1e-05	0.00802412	0.0039413	0.0232974
% Body wt. gain: birth-1 month	2	BICF2P736966	66217221	0	1	3	0.062	317.767	82.2906	0.0318439	0.0394262	0.00172783	0.00212847	0.0254721
%body wt. gain: birth to 6 mo.	2	BICF2P922631	66234263	0	4	2	0.062	2028.87	657.053	1e-05	1e-05	0.00802412	0.0039413	0.0232974
% Body wt. gain: birth-1 month	2	BICF2P922631	66234263	0	4	2	0.062	317.767	82.2906	0.0318439	0.0394262	0.00172783	0.00212847	0.0254721
%body wt. gain: birth to 6 mo.	2	BICF2G630494595	66243201	0	3	1	0.062	2028.87	657.053	1e-05	1e-05	0.00802412	0.0039413	0.0232974
% Body wt. gain: birth-1 month	2	BICF2G630494595	66243201	0	3	1	0.062	317.767	82.2906	0.0318439	0.0394262	0.00172783	0.00212847	0.0254721
%body wt. gain: birth to 6 mo.	2	BICF2G630494616	66258083	0	3	4	0.062	2028.87	657.053	1e-05	1e-05	0.00802412	0.0039413	0.0232974
% Body wt. gain: birth-1 month	2	BICF2G630494616	66258083	0	3	4	0.062	317.767	82.2906	0.0318439	0.0394262	0.00172783	0.00212847	0.0254721
%body wt. gain: birth to 6 mo.	2	BICF2P1182799	66298128	0	4	2	0.062	2028.87	657.053	1e-05	1e-05	0.00802412	0.0039413	0.0232974
% Body wt. gain: birth-1 month	2	BICF2P1182799	66298128	0	4	2	0.062	317.767	82.2906	0.0318439	0.0394262	0.00172783	0.00212847	0.0254721
%body wt. gain: birth to 6 mo.	2	BICF2P1182797	66298658	0	4	1	0.062	2028.87	657.053	1e-05	1e-05	0.00802412	0.0039413	0.0232974
% Body wt. gain: birth-1 month	2	BICF2P1182797	66298658	0	4	1	0.062	317.767	82.2906	0.0318439	0.0394262	0.00172783	0.00212847	0.0254721
TJA (deg.)	2	BICF2P910397	66310643	0	3	2	0.312	7.93479	3.17779	1e-05	1e-05	0.0256168	0.0151965	0.0434103
%Ecc. contr. decrement(@ 10 stims.)	2	BICF2P333820	66397355	0	2	1	0.062	32.7205	10.6873	1.8339	3.59949	0.00845226	0.00467737	0.0322956
% Ecc. contr. decrement(@ 30 stims.)	2	BICF2P333820	66397355	0	2	1	0.062	45.0726	16.4625	3.42939	7.3155	0.0160211	0.0103988	0.0380941
TJA (deg.)	2	BICF2G630494864	66413504	0	2	4	0.312	7.93479	3.17779	1e-05	1e-05	0.0256168	0.0151965	0.0434103
%Ecc. contr. decrement(@ 10 stims.)	2	BICF2P302922	66436104	0	3	1	0.062	32.7205	10.6873	1.8339	3.59949	0.00845226	0.00467737	0.0322956
% Ecc. contr. decrement(@ 30 stims.)	2	BICF2P302922	66436104	0	3	1	0.062	45.0726	16.4625	3.42939	7.3155	0.0160211	0.0103988	0.0380941
%Ecc. contr. decrement(@ 10 stims.)	2	BICF2P911917	66457271	0	1	3	0.156	16.3697	5.86441	1e-05	1e-05	0.0144235	0.00779689	0.0313555
%Ecc. contr. decrement(@ 10 stims.)	2	BICF2G630494907	66463279	0	2	4	0.156	16.3697	5.86441	1e-05	1e-05	0.0144235	0.00779689	0.0313555
%Ecc. contr. decrement(@ 10 stims.)	2	BICF2G630494943	66515695	0	4	2	0.156	16.3697	5.86441	1e-05	1e-05	0.0144235	0.00779689	0.0313555
% Ecc. contr. decrement(@ 30 stims.)	2	BICF2G630495042	66574388	0	2	4	0.156	-37.3388	13.7291	5.24796	8.33802	0.0166042	0.010205	0.0371985
% Ecc. contr. decrement(@ 30 stims.)	2	BICF2G630495080	66585333	0	1	3	0.156	-37.3388	13.7291	5.24796	8.33802	0.0166042	0.010205	0.0371985
%Ecc. contr. decrement(@ 10 stims.)	2	BICF2G630495154	66676747	0	1	3	0.062	32.7205	10.6873	1.8339	3.59949	0.00845226	0.00467737	0.0322956
% Ecc. contr. decrement(@ 30 stims.)	2	BICF2G630495154	66676747	0	1	3	0.062	45.0726	16.4625	3.42939	7.3155	0.0160211	0.0103988	0.0380941
% Ecc. contr. decrement(@ 30 stims.)	2	BICF2G630495166	66679111	0	1	4	0.156	-37.3388	13.7291	5.24796	8.33802	0.0166042	0.010205	0.0371985
%Ecc. contr. decrement(@ 10 stims.)	2	BICF2P363283	66682175	0	1	3	0.062	32.7205	10.6873	1.8339	3.59949	0.00845226	0.00467737	0.0322956
% Ecc. contr. decrement(@ 30 stims.)	2	BICF2P363283	66682175	0	1	3	0.062	45.0726	16.4625	3.42939	7.3155	0.0160211	0.0103988	0.0380941
%Ecc. contr. decrement(@ 10 stims.)	2	BICF2G630495229	66716926	0	3	1	0.062	32.7205	10.6873	1.8339	3.59949	0.00845226	0.00467737	0.0322956
% Ecc. contr. decrement(@ 30 stims.)	2	BICF2G630495229	66716926	0	3	1	0.062	45.0726	16.4625	3.42939	7.3155	0.0160211	0.0103988	0.0380941
% Ecc. contr. decrement(@ 30 stims.)	2	BICF2P713809	66724306	0	3	1	0.156	-37.3388	13.7291	5.24796	8.33802	0.0166042	0.010205	0.0371985
Body wt.@ 6mos.	2	BICF2P1067501	66834417	0	3	1	0.469	3.17928	0.837335	0.180889	0.29332	0.00196278	0.000805777	0.0132165
Quad.fem. wt.(g)	2	BICF2P1067501	66834417	0	3	1	0.5	67.7117	17.0174	1e-05	100000	0.00157318	0.00144542	0.0176647
Body wt.(kg)	2	BICF2P1067501	66834417	0	3	1	0.469	4.70541	1.16446	1e-05	1e-05	0.0012148	0.00108518	0.0239373
% Ecc. contr. decrement(@ 30 stims.)	2	BICF2P1067501	66834417	0	3	1	0.469	-24.8301	7.91887	1.87477	3.82893	0.00729804	0.00478068	0.0290522
Tetanic flex.(N/kg)	2	BICF2P1067501	66834417	0	3	1	0.469	0.435643	0.135186	4.49199	38.9126	0.00613916	0.00730993	0.0333998
%body wt. gain: birth to 6 mo.	2	BICF2P1067501	66834417	0	3	1	0.469	1104.46	363.127	1.58427	1.94597	0.00879664	0.00505861	0.0406595
Body wt.@ 6mos.	2	BICF2P1067500	66834436	0	3	1	0.469	3.17928	0.837335	0.180889	0.29332	0.00196278	0.000805777	0.0132165
Quad.fem. wt.(g)	2	BICF2P1067500	66834436	0	3	1	0.5	67.7117	17.0174	1e-05	100000	0.00157318	0.00144542	0.0176647
Body wt.(kg)	2	BICF2P1067500	66834436	0	3	1	0.469	4.70541	1.16446	1e-05	1e-05	0.0012148	0.00108518	0.0239373
% Ecc. contr. decrement(@ 30 stims.)	2	BICF2P1067500	66834436	0	3	1	0.469	-24.8301	7.91887	1.87477	3.82893	0.00729804	0.00478068	0.0290522
Tetanic flex.(N/kg)	2	BICF2P1067500	66834436	0	3	1	0.469	0.435643	0.135186	4.49199	38.9126	0.00613916	0.00730993	0.0333998
%body wt. gain: birth to 6 mo.	2	BICF2P1067500	66834436	0	3	1	0.469	1104.46	363.127	1.58427	1.94597	0.00879664	0.00505861	0.0406595
Quad.fem. wt.(g)	2	BICF2S23125908	66874287	0	2	4	0.4	-97.5685	23.8104	50.9564	100000	0.0012585	0.0004367	0.0123526
Quad.fem.wt.(g/kg)	2	BICF2S23125908	66874287	0	2	4	0.4	-2.42677	0.735166	14.7815	100000	0.00573686	0.00271328	0.0219833
Tetanic flex.(N/kg)	2	BICF2S23125908	66874287	0	2	4	0.438	-0.603633	0.19256	16.5378	41.4364	0.00730962	0.00550637	0.0292511
Body wt.(kg)	2	BICF2S23125908	66874287	0	2	4	0.438	-5.32424	1.81977	1.84768	4.57693	0.0110635	0.010051	0.0404193
% Ecc. contr. decrement(@ 30 stims.)	2	BICF2S23125908	66874287	0	2	4	0.438	30.3111	11.7948	6.15723	9.09714	0.0222427	0.0139169	0.0429386
Body wt.@ 6mos.	2	BICF2S23125908	66874287	0	2	4	0.438	-3.72136	1.35368	2.63197	3.48806	0.0156739	0.0104273	0.0493819
Quad.fem. wt.(g)	2	BICF2S23513818	66890827	0	4	2	0.4	-97.5685	23.8104	50.9564	100000	0.0012585	0.0004367	0.0123526
Quad.fem.wt.(g/kg)	2	BICF2S23513818	66890827	0	4	2	0.4	-2.42677	0.735166	14.7815	100000	0.00573686	0.00271328	0.0219833
Tetanic flex.(N/kg)	2	BICF2S23513818	66890827	0	4	2	0.438	-0.603633	0.19256	16.5378	41.4364	0.00730962	0.00550637	0.0292511
Body wt.(kg)	2	BICF2S23513818	66890827	0	4	2	0.438	-5.32424	1.81977	1.84768	4.57693	0.0110635	0.010051	0.0404193
% Ecc. contr. decrement(@ 30 stims.)	2	BICF2S23513818	66890827	0	4	2	0.438	30.3111	11.7948	6.15723	9.09714	0.0222427	0.0139169	0.0429386
Body wt.@ 6mos.	2	BICF2S23513818	66890827	0	4	2	0.438	-3.72136	1.35368	2.63197	3.48806	0.0156739	0.0104273	0.0493819
% Ecc. contr. decrement(@ 30 stims.)	2	BICF2P495043	66906963	0	2	3	0.156	-37.3388	13.7291	5.24796	8.33802	0.0166042	0.010205	0.0371985
Body wt.@ 6mos.	2	BICF2P1348427	66943780	0	3	1	0.312	3.73	1.23575	1e-05	1e-05	0.00920896	0.00462653	0.0249072
Body wt.(kg)	2	BICF2P1348427	66943780	0	3	1	0.312	5.23681	1.87759	0.777154	5.07078	0.0144873	0.0148001	0.0486704
Body wt.(kg)-birth	2	BICF2P1063003	66962105	0	1	3	0.344	0.0479092	0.0177527	1e-05	1e-05	0.0173008	0.0117983	0.0491747
Body wt.(kg)-birth	2	BICF2P1063005	66962510	0	3	1	0.344	0.0479092	0.0177527	1e-05	1e-05	0.0173008	0.0117983	0.0491747
Body wt.(kg)-birth	2	BICF2P1240700	66991673	0	2	1	0.406	0.0383399	0.0122816	1e-05	1e-05	0.00750152	0.00444486	0.0313655
%Ecc. contr. decrement(@ 10 stims.)	2	BICF2P1240700	66991673	0	2	1	0.406	15.5428	6.21471	0.561515	0.585703	0.0254186	0.0165298	0.0459894
Body wt.(kg)-birth	2	BICF2P1147408	67091040	0	2	4	0.406	0.0383399	0.0122816	1e-05	1e-05	0.00750152	0.00444486	0.0313655
%Ecc. contr. decrement(@ 10 stims.)	2	BICF2P1147408	67091040	0	2	4	0.406	15.5428	6.21471	0.561515	0.585703	0.0254186	0.0165298	0.0459894
Tetanic flex.(N/kg)	2	BICF2P13478	67206674	0	3	1	0.375	-0.397151	0.119176	0.533109	43.1586	0.00493293	0.00629156	0.0307999
cr.sart. circ.(mm/kg)	2	BICF2P13478	67206674	0	3	1	0.375	1.32824	0.41883	1e-05	1e-05	0.00996565	0.00393188	0.0367046
%body wt. gain: birth to 6 mo.	2	BICF2P13478	67206674	0	3	1	0.375	-907.231	350.205	1e-05	1e-05	0.0213658	0.0123094	0.0390166
Body wt.@ 6mos.	2	BICF2P13478	67206674	0	3	1	0.375	-2.46786	0.956781	1e-05	1e-05	0.0218377	0.0126257	0.0395132
% Ecc. contr. decrement(@ 30 stims.)	2	TIGRP2P28002_rs8798439	67295166	0	4	2	0.156	-37.3388	13.7291	5.24796	8.33802	0.0166042	0.010205	0.0371985
Body wt.@ 6mos.	2	TIGRP2P28015_rs8895853	67321958	0	4	2	0.312	3.73	1.23575	1e-05	1e-05	0.00920896	0.00462653	0.0249072
Body wt.(kg)	2	TIGRP2P28015_rs8895853	67321958	0	4	2	0.312	5.23681	1.87759	0.777154	5.07078	0.0144873	0.0148001	0.0486704
%body wt. gain: birth to 6 mo.	2	BICF2S22910181	67333070	0	1	3	0.062	2028.87	657.053	1e-05	1e-05	0.00802412	0.0039413	0.0232974
% Body wt. gain: birth-1 month	2	BICF2S22910181	67333070	0	1	3	0.062	317.767	82.2906	0.0318439	0.0394262	0.00172783	0.00212847	0.0254721
cr.sart. circ.(mm/kg)	2	BICF2P738743	67575037	0	3	1	0.292	1.86572	0.405699	1e-05	1e-05	0.000981965	0.000226516	0.0177625
Tetanic flex.(N/kg)	2	BICF2P738743	67575037	0	3	1	0.281	-0.599936	0.146866	1e-05	36.0186	0.00111448	0.00209616	0.0202463
Quad.fem.wt.(g/kg)	2	BICF2P738743	67575037	0	3	1	0.267	-2.22964	0.652006	1e-05	100000	0.00456653	0.0109313	0.0391371
Body wt.@ 6mos.	2	BICF2S23548317	67662366	0	4	3	0.312	3.73	1.23575	1e-05	1e-05	0.00920896	0.00462653	0.0249072
Body wt.(kg)	2	BICF2S23548317	67662366	0	4	3	0.312	5.23681	1.87759	0.777154	5.07078	0.0144873	0.0148001	0.0486704
TJA (deg.)	2	TIGRP2P28218_rs8501533	67740821	0	4	2	0.312	7.93479	3.17779	1e-05	1e-05	0.0256168	0.0151965	0.0434103
TJA (deg.)	2	TIGRP2P28222_rs9079010	67751169	0	3	1	0.312	7.93479	3.17779	1e-05	1e-05	0.0256168	0.0151965	0.0434103
Body wt.(kg)-birth	2	TIGRP2P28239_rs9051775	67775098	0	4	3	0.344	0.0479092	0.0177527	1e-05	1e-05	0.0173008	0.0117983	0.0491747
Tetanic flex.(N/kg)	2	TIGRP2P28245_rs8992916	67786979	0	1	3	0.344	-0.439177	0.127215	13.6213	39.7632	0.00388728	0.00274301	0.022122
cr.sart. circ.(mm/kg)	2	TIGRP2P28245_rs8992916	67786979	0	1	3	0.375	1.27586	0.393261	0.884598	0.923277	0.00880489	0.00335007	0.0330257
Quad.fem. wt.(g)	2	TIGRP2P28245_rs8992916	67786979	0	1	3	0.3	-63.5525	19.4284	1e-05	100000	0.00607633	0.00820289	0.0343448
Quad.fem.wt.(g/kg)	2	TIGRP2P28245_rs8992916	67786979	0	1	3	0.3	-1.76821	0.545748	1e-05	100000	0.00645143	0.00949654	0.0366801
Quad.fem. wt.(g)	2	TIGRP2P28252_rs9094572	67800158	0	3	1	0.4	-97.5685	23.8104	50.9564	100000	0.0012585	0.0004367	0.0123526
Quad.fem.wt.(g/kg)	2	TIGRP2P28252_rs9094572	67800158	0	3	1	0.4	-2.42677	0.735166	14.7815	100000	0.00573686	0.00271328	0.0219833
Tetanic flex.(N/kg)	2	TIGRP2P28252_rs9094572	67800158	0	3	1	0.438	-0.603633	0.19256	16.5378	41.4364	0.00730962	0.00550637	0.0292511
Body wt.(kg)	2	TIGRP2P28252_rs9094572	67800158	0	3	1	0.438	-5.32424	1.81977	1.84768	4.57693	0.0110635	0.010051	0.0404193
% Ecc. contr. decrement(@ 30 stims.)	2	TIGRP2P28252_rs9094572	67800158	0	3	1	0.438	30.3111	11.7948	6.15723	9.09714	0.0222427	0.0139169	0.0429386
Body wt.@ 6mos.	2	TIGRP2P28252_rs9094572	67800158	0	3	1	0.438	-3.72136	1.35368	2.63197	3.48806	0.0156739	0.0104273	0.0493819
Tetanic flex.(N/kg)	2	BICF2P642389	67810183	0	1	3	0.344	-0.439177	0.127215	13.6213	39.7632	0.00388728	0.00274301	0.022122
cr.sart. circ.(mm/kg)	2	BICF2P642389	67810183	0	1	3	0.375	1.27586	0.393261	0.884598	0.923277	0.00880489	0.00335007	0.0330257
Quad.fem. wt.(g)	2	BICF2P642389	67810183	0	1	3	0.3	-63.5525	19.4284	1e-05	100000	0.00607633	0.00820289	0.0343448
Quad.fem.wt.(g/kg)	2	BICF2P642389	67810183	0	1	3	0.3	-1.76821	0.545748	1e-05	100000	0.00645143	0.00949654	0.0366801
Tetanic flex.(N/kg)	2	TIGRP2P28258_rs8938882	67815903	0	3	1	0.344	-0.439177	0.127215	13.6213	39.7632	0.00388728	0.00274301	0.022122
cr.sart. circ.(mm/kg)	2	TIGRP2P28258_rs8938882	67815903	0	3	1	0.375	1.27586	0.393261	0.884598	0.923277	0.00880489	0.00335007	0.0330257
Quad.fem. wt.(g)	2	TIGRP2P28258_rs8938882	67815903	0	3	1	0.3	-63.5525	19.4284	1e-05	100000	0.00607633	0.00820289	0.0343448
Quad.fem.wt.(g/kg)	2	TIGRP2P28258_rs8938882	67815903	0	3	1	0.3	-1.76821	0.545748	1e-05	100000	0.00645143	0.00949654	0.0366801
%body wt. gain: birth to 6 mo.	2	BICF2P250994	67966105	0	4	1	0.062	2028.87	657.053	1e-05	1e-05	0.00802412	0.0039413	0.0232974
% Body wt. gain: birth-1 month	2	BICF2P250994	67966105	0	4	1	0.062	317.767	82.2906	0.0318439	0.0394262	0.00172783	0.00212847	0.0254721
%body wt. gain: birth to 6 mo.	2	BICF2S23316449	68071001	0	1	3	0.062	2028.87	657.053	1e-05	1e-05	0.00802412	0.0039413	0.0232974
% Body wt. gain: birth-1 month	2	BICF2S23316449	68071001	0	1	3	0.062	317.767	82.2906	0.0318439	0.0394262	0.00172783	0.00212847	0.0254721
% Ecc. contr. decrement(@ 30 stims.)	2	TIGRP2P28282_rs9122681	68140245	0	4	2	0.156	-37.3388	13.7291	5.24796	8.33802	0.0166042	0.010205	0.0371985
Tetanic flex.(N/kg)	2	BICF2P386456	68208678	0	3	4	0.25	0.432387	0.169913	25.2383	54.8385	0.0233537	0.0168647	0.0478418
Tetanic flex.(N/kg)	2	BICF2P702550	68222779	0	2	4	0.25	0.432387	0.169913	25.2383	54.8385	0.0233537	0.0168647	0.0478418
Tetanic flex.(N/kg)	2	BICF2S23539051	68319386	0	2	4	0.344	-0.439177	0.127215	13.6213	39.7632	0.00388728	0.00274301	0.022122
cr.sart. circ.(mm/kg)	2	BICF2S23539051	68319386	0	2	4	0.375	1.27586	0.393261	0.884598	0.923277	0.00880489	0.00335007	0.0330257
Quad.fem. wt.(g)	2	BICF2S23539051	68319386	0	2	4	0.3	-63.5525	19.4284	1e-05	100000	0.00607633	0.00820289	0.0343448
Quad.fem.wt.(g/kg)	2	BICF2S23539051	68319386	0	2	4	0.3	-1.76821	0.545748	1e-05	100000	0.00645143	0.00949654	0.0366801
%body wt. gain: birth to 6 mo.	2	BICF2P677587	68354710	0	2	4	0.312	1255.25	329.134	1e-05	1e-05	0.00189838	0.000734901	0.0127162
cr.sart. circ.(mm/kg)	2	BICF2P677587	68354710	0	2	4	0.292	-1.65886	0.487339	1e-05	1e-05	0.00672679	0.00242432	0.031168
Body wt.(kg)-birth	2	BICF2P677587	68354710	0	2	4	0.312	-0.037133	0.0133817	0.412485	0.595171	0.0148976	0.0082746	0.0326384
% Ecc. contr. decrement(@ 30 stims.)	2	BICF2P677587	68354710	0	2	4	0.312	-24.7804	7.94939	1e-05	1e-05	0.00756818	0.00485267	0.0363616
[truncated: 26,736 more rows]

## Sheet: SVS sorted by chromosome
phenotype	Marker	Chromosome	Position	P-Value	-LOG10(P-Value)	Regression Beta	FDR	Proportion of Variance Explained	Call Rate	Minor Allele D Frequency	Major Allele d Frequency
[truncated: 489,615+ more rows]
